# Supplementary material for: Modelling the genetic architecture of flowering time control in barley through nested association mapping
Source: BMC Genomics. 2015 Apr 12;16(1):290. doi: 10.1186/s12864-015-1459-7 (PMC4426605; doi:10.1186/s12864-015-1459-7)
Supplement: Additional file 1: — Genetic constitution of HEB-25: classification of families and donors. Tabular overview of the genetic constitution of HEB-25, classifying the 25 families and donors and containing the Ppd-H1 haplotypes. [file 12864_2015_1459_MOESM1_ESM.xlsx]

## Sheet: Additional file 1
Additional file 1) Genetic constitution of HEB-25: classification of families and donors
HEB family	No. of HEB lines	Donor accession	Origin1)	Origin Group2)	GS to Barke3)	Number of unique SNPs4)	Ppd-H1 haplotype5)	Ppd-H1 Genbank accession #6)	Ppd-H1 Sequence7)
F01	60	HID003	Iraq	Iq-In	0.54	112	H-7	KF309074	CATACTAACCGTTTTCATTCTTTGCAAGGTACAATATGTGTGCGGTCTCCAATCAAGGCGGGG-CAGGGTTCGTCGGGAGCTGCTCACCCAACGGCGACAGCTCCGAGGCCGCGAAAACGGTTGCTGCTCAGATGAAGCAGGGCTCTAACGGCAGCAGCAACAACAATGACATGGGCTCCACCACGAAGAGCGTGGTGACCAAGCCCTGTGGAAATAATAAGGTTTCGCCCATCAACGGCAACACACACACGTCGGCGTTTCATCGTGTGCAGCCATGGACGCCAGCGACAGCAGCAGGAAAAGATAAGGCTGATGAAGTGAGCAAGAAGAACGTTGCAGCAGCAGCAGCAGCAGC------GAAAGAAATGGGTTGTGAAGCACAGAGCAAACACCCC…
F02	51	HID004	Iraq	Iq-In	0.45	4	H-6	KF309073	CATACTAACCGTTTTCATTCTTTGCAAGGTACAATATGTGTGCGGTCTCCAATCAAGGCGGGG-CAGGGTTCGTCGGGAGCTGCCCACCTAACGGCGACAGCTCCGAGGCCGCGAAAACAGTTGCTGCTCAGATGAAGCAGGGCTCTAACGGCAGCAGCAACAACAATGACATGGGCTCCACCACGAAGAGCGTGGTGACCAAGCCCTGTGGAAATAATAAGGTTTCGCCCATCAACGGCAACACACACACGTCGGCGTTTCATCGTGTGCAGCCATGGACGCCAGGGACAGCAGCAGGAAAAGACAAGGCTGATGAAGTGAGCAAGAAGAACGTTGCAGCAGCAGCAGCAGCAGCAGC---GAAAGAAATGGGTTGTGAAGCACAGAGCAAACACCCC…
F03	75	HID055	Turkey	T-NS	0.46	11	H-4	KF309071	CATACTAACCGTTTTCATTCTTTGCAAGGTACAATATGTGTGCGGTCTCCAATCAAGGCGGGG-CAGGGTTCGTCGGGAGCTGCTCACCCAACGGCGACAGCTCCGAGGCCGCGAAAACAGTTGCTGCTCAGATGAAGCAGGGCTCTAACGGCAGCAGCAACAACAATGACATGGGCTCCACCACGAAGAGCGTGGTGACCAAGCCCTGTGGAAATAATAAGGTTTCGCCCATCAACGGCAACACACACACGTCGGCGTTTCATCGTGTGCAGCCATGGACGCCAGCGACAGCAGCAGGAAAAGACAAGGCTGATGAAGTGAGCAAGAAGAACGTTGCAGCAGCAGCAGCAGCAGC------GAAAGAAATGGGTTGTGAAGCACAGAGCAAACACCCC…
F04	43	HID062	Turkey	T-G	0.48	18	H-6	KF309073	CATACTAACCGTTTTCATTCTTTGCAAGGTACAATATGTGTGCGGTCTCCAATCAAGGCGGGG-CAGGGTTCGTCGGGAGCTGCCCACCTAACGGCGACAGCTCCGAGGCCGCGAAAACAGTTGCTGCTCAGATGAAGCAGGGCTCTAACGGCAGCAGCAACAACAATGACATGGGCTCCACCACGAAGAGCGTGGTGACCAAGCCCTGTGGAAATAATAAGGTTTCGCCCATCAACGGCAACACACACACGTCGGCGTTTCATCGTGTGCAGCCATGGACGCCAGGGACAGCAGCAGGAAAAGACAAGGCTGATGAAGTGAGCAAGAAGAACGTTGCAGCAGCAGCAGCAGCAGCAGC---GAAAGAAATGGGTTGTGAAGCACAGAGCAAACACCCC…
F05	64	HID065	Turkey	T-G	0.44	6	H-6	KF309073	CATACTAACCGTTTTCATTCTTTGCAAGGTACAATATGTGTGCGGTCTCCAATCAAGGCGGGG-CAGGGTTCGTCGGGAGCTGCCCACCTAACGGCGACAGCTCCGAGGCCGCGAAAACAGTTGCTGCTCAGATGAAGCAGGGCTCTAACGGCAGCAGCAACAACAATGACATGGGCTCCACCACGAAGAGCGTGGTGACCAAGCCCTGTGGAAATAATAAGGTTTCGCCCATCAACGGCAACACACACACGTCGGCGTTTCATCGTGTGCAGCCATGGACGCCAGGGACAGCAGCAGGAAAAGACAAGGCTGATGAAGTGAGCAAGAAGAACGTTGCAGCAGCAGCAGCAGCAGCAGC---GAAAGAAATGGGTTGTGAAGCACAGAGCAAACACCCC…
F06	62	HID069	Turkey	T-G	0.46	4	H-11	KF309078	CATACTAACCGTTTTCATTCTTTGCAAGGTACAATATGTGTGCGGTCTCCAATCAAGGCGGGG-CAGGGTTCGTCGGGAGCTGCCCACCTAACGGCGACAGCTCCGAGGCCGCGAAAACAGTTGCTGCTCAGATGAAGCAGGGCTCTAACGGCAGCAGCAACAACAATGACATGGGCTCCACCACGAAGAGCGTGGTGACCAAGCCCTGTGGAAATAATAAGGTTTCGCCCATCAACGGCAACACACACACGTCGGCGTTTCATCGTGTGCAGCCATGGACGCCAGGGACAGCAGCAGGAAAAGACAAGGCTGATGAAGTGAGCAAGAAGAACGTTGCAGCAGCAGCAGCAGCAGCAGC---GAAAGAAATGGGTTGTGAAGCACAGAGCAAACACCCC…
F07	59	HID080	Turkey	T-G	0.47	12	H-3	KF309070	CATACTAACCGTTTTCATTCTTTGCAAGGTACAATATGTGTGCGGTCTCCAATCAAGGCGGGG-CAGGGTTCGTCGGGAGCTGCTCACCCAACGGCGACAGCTCCGAGGCCGCGAAAACAGTTGCTGCTCAGATGAAGCAGGGCTCTAACGGCAGCAGCAACAACAATGACATGGGCTCCACCACGAAGAGCGTGGTGACCAAGCCCTGTGGAAATAATAAGGTTTCGCCCATCAACGGCAACACACACACGTCGGCGTTTCATCGTGTGCAGCCATGGACGCCAGCAACAGCAGCAGGAAAAGACAAGGCTGATGAAGTGAGCAAGAAGAACGTTGCAGCAGCAGCAGCAGCAGC------GAAAGAAATGGGTTGTGAAGCACAGAGCAAACACCCC…
F08	58	HID099	Syria	L-WS	0.46	29	H-6	KF309073	CATACTAACCGTTTTCATTCTTTGCAAGGTACAATATGTGTGCGGTCTCCAATCAAGGCGGGG-CAGGGTTCGTCGGGAGCTGCCCACCTAACGGCGACAGCTCCGAGGCCGCGAAAACAGTTGCTGCTCAGATGAAGCAGGGCTCTAACGGCAGCAGCAACAACAATGACATGGGCTCCACCACGAAGAGCGTGGTGACCAAGCCCTGTGGAAATAATAAGGTTTCGCCCATCAACGGCAACACACACACGTCGGCGTTTCATCGTGTGCAGCCATGGACGCCAGGGACAGCAGCAGGAAAAGACAAGGCTGATGAAGTGAGCAAGAAGAACGTTGCAGCAGCAGCAGCAGCAGCAGC---GAAAGAAATGGGTTGTGAAGCACAGAGCAAACACCCC…
F09	56	HID101	Syria	L-WS	0.46	25	H-16	KF309083	CATACTAACCGTTTTCATTCTTTGCAAGGTACAATATGTGTGCGGTCTCCAATCAAGGCGGGG-CAGGGTTCGTCGGGAGCTGCTCACCCAACGGCGACAGCTCCGAGGCCGCGAAAACAGTTGCTGCTCAGATGAAGCAGGGCTCTAACGGCAGCAGCAACAACAATGACATGGGCTCCACCACGAAGAGCGTGGTGACCAAGCCCTGTGGAAATAATAAGGTTTCGCCCATCAACGGCAACACACACACGTCGGCGTTTCATCGTGTGCAGCCATGGACGCCAGCGACAGCAGCAGGAAAAGACAAGGCTGATGAAGTGAGCAAGAAGAACGTTGCAGCAGCAGCAGCAGCAGC------GAAAGAAATGGGTTGTGAAGCACAGAGCAAACACCCC…
F10	60	HID102	Syria	L-WS	0.47	18	H-17	KF309084	CATACTAACCGTTTTCATTCTTTGCAAGGTACAATATGTGTGCGGTCTCCAATCAAGGCGGGG-CAGGGTTCGTTGGGAGCTGCTCACCCAACGGCGACAGCTCCGAGGCCGCGAAAACGGTTGCTGCTCAGATGAAGCAGGGCTCTAACGGCAGCAGCAACAACAATGACATGGGCTCCACCACGAAGAGCGTGGTGACCAAGCCCTGTGGAAATAATAAGGTTTCGCCCATCAACGGCAACACACACACGTCGGCGTTTCATCGTGTGCAGCCATGGACGCCAGCGACAGCAGCAGGAAAAGACAAGGCTGATGAAGTGAGCAAGAAGAACGTTGCAGCAGCAGCAGCAGCAGC------GAAAGAAATGGGTTGTGAAGCACAGAGCAAACACCCC…
F11	58	HID109	Syria	L-WS	0.46	32	H-17	KF309084	CATACTAACCGTTTTCATTCTTTGCAAGGTACAATATGTGTGCGGTCTCCAATCAAGGCGGGG-CAGGGTTCGTTGGGAGCTGCTCACCCAACGGCGACAGCTCCGAGGCCGCGAAAACGGTTGCTGCTCAGATGAAGCAGGGCTCTAACGGCAGCAGCAACAACAATGACATGGGCTCCACCACGAAGAGCGTGGTGACCAAGCCCTGTGGAAATAATAAGGTTTCGCCCATCAACGGCAACACACACACGTCGGCGTTTCATCGTGTGCAGCCATGGACGCCAGCGACAGCAGCAGGAAAAGACAAGGCTGATGAAGTGAGCAAGAAGAACGTTGCAGCAGCAGCAGCAGCAGC------GAAAGAAATGGGTTGTGAAGCACAGAGCAAACACCCC…
F12	69	HID114	Lebanon	L-WS	0.46	31	H-4	KF309071	CATACTAACCGTTTTCATTCTTTGCAAGGTACAATATGTGTGCGGTCTCCAATCAAGGCGGGG-CAGGGTTCGTCGGGAGCTGCTCACCCAACGGCGACAGCTCCGAGGCCGCGAAAACAGTTGCTGCTCAGATGAAGCAGGGCTCTAACGGCAGCAGCAACAACAATGACATGGGCTCCACCACGAAGAGCGTGGTGACCAAGCCCTGTGGAAATAATAAGGTTTCGCCCATCAACGGCAACACACACACGTCGGCGTTTCATCGTGTGCAGCCATGGACGCCAGCGACAGCAGCAGGAAAAGACAAGGCTGATGAAGTGAGCAAGAAGAACGTTGCAGCAGCAGCAGCAGCAGC------GAAAGAAATGGGTTGTGAAGCACAGAGCAAACACCCC…
F13	55	HID138	Iran	In	0.45	10	H-10	KF309077	CATACTAACCGTTTTCATTCTTTGCAAGGTACAATATGTGTGCGGTCTCCAATCAAGGCGGGG-CAGGGTTCGTCGGGAGCTGCTCACCCAACGGCGACAGCTCCGAGGCCGCGAAAACGGTTGCTGCTCAGATGAAGCAGGGCTCTAACGGCAGCAGCAACAACAATGACATGGGCTCCACCACGAAGAGCGTGGTGACCAAGCCCTGTGGAAATAATAAGGTTTCGCCCATCAACGGCAACACACACACGTCGGCGTTTCATCGTGTGCAGCCATGGACGCCAGCGACAGCAGCAGGAAAAGACAAGGCTGATGAAGTGAGCAAGAAGAACGTTGCAGCAGCAGCAGCAGCAGC------GAAAGAAATGGGTTGTGAAGCACAGAGCAAACACCCC…
F14	62	HID140	Iraq	Iq-In	0.46	2	H-6	KF309073	CATACTAACCGTTTTCATTCTTTGCAAGGTACAATATGTGTGCGGTCTCCAATCAAGGCGGGG-CAGGGTTCGTCGGGAGCTGCCCACCTAACGGCGACAGCTCCGAGGCCGCGAAAACAGTTGCTGCTCAGATGAAGCAGGGCTCTAACGGCAGCAGCAACAACAATGACATGGGCTCCACCACGAAGAGCGTGGTGACCAAGCCCTGTGGAAATAATAAGGTTTCGCCCATCAACGGCAACACACACACGTCGGCGTTTCATCGTGTGCAGCCATGGACGCCAGGGACAGCAGCAGGAAAAGACAAGGCTGATGAAGTGAGCAAGAAGAACGTTGCAGCAGCAGCAGCAGCAGCAGC---GAAAGAAATGGGTTGTGAAGCACAGAGCAAACACCCC…
F15	59	HID144	Iran	In	0.46	41	H-29	KF309095	CATACTAACCGTTTTCATTCTTTGCAAGGTACAATATGTGTGCGGTCTCCAGTCAAGGCGGGG-CAGGGTTCGTCGGGAGCTGCTCACCCAACGGCGACAGCTCCAAGGCCGTGAAAACGGTTGCTGCTCAGATGAAGCAGGGCTCTAACGGCAGCAGCAACAACAATGACATGGGCTCTACCACGAAGAGCGTGGTGACCAAGCCCTGTGGAAATAATAAGGTTTCGCCCATCAACGGCAACACACACACGTCGGCATTTCATCGTGTGCAGCCATGGACGCCAGCGACAGCAGCAGGAAAAGACAAGGCTGATGAAGTGAGCAAGAAGAATGTTGGAGCAGCAGCAGCAGC---------GAAAGAAATGGGTTGTGAAGCACAGAGCAAACACCCC…
F16	62	HID219	Afghanistan	Asia	0.46	11	H-6	KF309073	CATACTAACCGTTTTCATTCTTTGCAAGGTACAATATGTGTGCGGTCTCCAATCAAGGCGGGG-CAGGGTTCGTCGGGAGCTGCCCACCTAACGGCGACAGCTCCGAGGCCGCGAAAACAGTTGCTGCTCAGATGAAGCAGGGCTCTAACGGCAGCAGCAACAACAATGACATGGGCTCCACCACGAAGAGCGTGGTGACCAAGCCCTGTGGAAATAATAAGGTTTCGCCCATCAACGGCAACACACACACGTCGGCGTTTCATCGTGTGCAGCCATGGACGCCAGGGACAGCAGCAGGAAAAGACAAGGCTGATGAAGTGAGCAAGAAGAACGTTGCAGCAGCAGCAGCAGCAGCAGC---GAAAGAAATGGGTTGTGAAGCACAGAGCAAACACCCC…
F17	53	HID249	Iran	In	0.48	11	H-6	KF309073	CATACTAACCGTTTTCATTCTTTGCAAGGTACAATATGTGTGCGGTCTCCAATCAAGGCGGGG-CAGGGTTCGTCGGGAGCTGCCCACCTAACGGCGACAGCTCCGAGGCCGCGAAAACAGTTGCTGCTCAGATGAAGCAGGGCTCTAACGGCAGCAGCAACAACAATGACATGGGCTCCACCACGAAGAGCGTGGTGACCAAGCCCTGTGGAAATAATAAGGTTTCGCCCATCAACGGCAACACACACACGTCGGCGTTTCATCGTGTGCAGCCATGGACGCCAGGGACAGCAGCAGGAAAAGACAAGGCTGATGAAGTGAGCAAGAAGAACGTTGCAGCAGCAGCAGCAGCAGCAGC---GAAAGAAATGGGTTGTGAAGCACAGAGCAAACACCCC…
F18	22	HID270	Iran	T-NS	0.49	5	H-41	KF309106	CATACTAACCGTTTTCATTCTTTGCAAGGTACAATATGTGTGCGGTCTCCAATCAAGGCGGGG-CAGGGTTCGTCGGGAGCTGCCCACCTAACGGCGACAGCTCCGAGGCCGCGAAAACAGTTGCTGCTCAGATGAAGCAGGGCTCTAACGGCAGCAGCAACAACAATGACATGGGCTCCACCACGAAGAGCGTGGTGACCAAGCCCTGTGGAAATAATAAGGTTTCGCCCATCAACGGCAACACACACACGTCGGCGTTTCATCGTGTGCAGCCATGGACGCCAGGGACAGCAGCAGGAAAAGACAAGGCTGATGAAGTGAGCAAGAAGAACGTTGCAGCAGCAGCAGCAGCAGCAGC---GAAAGAAATGGGTTGTGAAGCACAGAGCAAACACCCC…
F19	59	HID294	Iran	In	0.47	6	H-6	KF309073	CATACTAACCGTTTTCATTCTTTGCAAGGTACAATATGTGTGCGGTCTCCAATCAAGGCGGGG-CAGGGTTCGTCGGGAGCTGCCCACCTAACGGCGACAGCTCCGAGGCCGCGAAAACAGTTGCTGCTCAGATGAAGCAGGGCTCTAACGGCAGCAGCAACAACAATGACATGGGCTCCACCACGAAGAGCGTGGTGACCAAGCCCTGTGGAAATAATAAGGTTTCGCCCATCAACGGCAACACACACACGTCGGCGTTTCATCGTGTGCAGCCATGGACGCCAGGGACAGCAGCAGGAAAAGACAAGGCTGATGAAGTGAGCAAGAAGAACGTTGCAGCAGCAGCAGCAGCAGCAGC---GAAAGAAATGGGTTGTGAAGCACAGAGCAAACACCCC…
F20	59	HID295	Iran	T-NS	0.4	9	H-6	KF309073	CATACTAACCGTTTTCATTCTTTGCAAGGTACAATATGTGTGCGGTCTCCAATCAAGGCGGGG-CAGGGTTCGTCGGGAGCTGCCCACCTAACGGCGACAGCTCCGAGGCCGCGAAAACAGTTGCTGCTCAGATGAAGCAGGGCTCTAACGGCAGCAGCAACAACAATGACATGGGCTCCACCACGAAGAGCGTGGTGACCAAGCCCTGTGGAAATAATAAGGTTTCGCCCATCAACGGCAACACACACACGTCGGCGTTTCATCGTGTGCAGCCATGGACGCCAGGGACAGCAGCAGGAAAAGACAAGGCTGATGAAGTGAGCAAGAAGAACGTTGCAGCAGCAGCAGCAGCAGCAGC---GAAAGAAATGGGTTGTGAAGCACAGAGCAAACACCCC…
F21	50	HID357	Turkey	T-NS	0.45	1	H-6	KF309073	CATACTAACCGTTTTCATTCTTTGCAAGGTACAATATGTGTGCGGTCTCCAATCAAGGCGGGG-CAGGGTTCGTCGGGAGCTGCCCACCTAACGGCGACAGCTCCGAGGCCGCGAAAACAGTTGCTGCTCAGATGAAGCAGGGCTCTAACGGCAGCAGCAACAACAATGACATGGGCTCCACCACGAAGAGCGTGGTGACCAAGCCCTGTGGAAATAATAAGGTTTCGCCCATCAACGGCAACACACACACGTCGGCGTTTCATCGTGTGCAGCCATGGACGCCAGGGACAGCAGCAGGAAAAGACAAGGCTGATGAAGTGAGCAAGAAGAACGTTGCAGCAGCAGCAGCAGCAGCAGC---GAAAGAAATGGGTTGTGAAGCACAGAGCAAACACCCC…
F22	43	HID358	Turkey	T-NS	0.45	5	H-6	KF309073	CATACTAACCGTTTTCATTCTTTGCAAGGTACAATATGTGTGCGGTCTCCAATCAAGGCGGGG-CAGGGTTCGTCGGGAGCTGCCCACCTAACGGCGACAGCTCCGAGGCCGCGAAAACAGTTGCTGCTCAGATGAAGCAGGGCTCTAACGGCAGCAGCAACAACAATGACATGGGCTCCACCACGAAGAGCGTGGTGACCAAGCCCTGTGGAAATAATAAGGTTTCGCCCATCAACGGCAACACACACACGTCGGCGTTTCATCGTGTGCAGCCATGGACGCCAGGGACAGCAGCAGGAAAAGACAAGGCTGATGAAGTGAGCAAGAAGAACGTTGCAGCAGCAGCAGCAGCAGCAGC---GAAAGAAATGGGTTGTGAAGCACAGAGCAAACACCCC…
F23	63	HID359	Israel	I-J	0.46	9	H-4	KF309071	CATACTAACCGTTTTCATTCTTTGCAAGGTACAATATGTGTGCGGTCTCCAATCAAGGCGGGG-CAGGGTTCGTCGGGAGCTGCTCACCCAACGGCGACAGCTCCGAGGCCGCGAAAACAGTTGCTGCTCAGATGAAGCAGGGCTCTAACGGCAGCAGCAACAACAATGACATGGGCTCCACCACGAAGAGCGTGGTGACCAAGCCCTGTGGAAATAATAAGGTTTCGCCCATCAACGGCAACACACACACGTCGGCGTTTCATCGTGTGCAGCCATGGACGCCAGCGACAGCAGCAGGAAAAGACAAGGCTGATGAAGTGAGCAAGAAGAACGTTGCAGCAGCAGCAGCAGCAGC------GAAAGAAATGGGTTGTGAAGCACAGAGCAAACACCCC…
F24	58	HID380 8)	China	H.ag (Tibet)	0.45	192	H-45	KF309110	CATACTAACCGTTTTCATTCTTTGCAAGGTACAATATGTGTGCGGTCTCCAATCAAGGCGGGG-CAGGGTTCGTCGGGAGCTGCTCACCCAACGGCGACAGCTCCGAGGCCGCGAAAACGGTTGCTGCTCAGATGAAGCAGGGCTCTAACGGCAGCAGCAACAACAATGACATGGGCTCCACCACGAAGAGCGTGGTGACCAAGCCCTGTGGAAATAATAAGGTTTCGCCCATCAACGGCAACACACACACGTCGGCGTTTCATCGTGTGCAGCCATGGACGCCAGCGACAGCAGCAGGAAAAGATAAGGCTGATGAAGTGAGCAAGAAGAACGTTGCAGCAGCAGCAGCAGCAGC------GAAAGAAATGGGTTGTGAAGCACAGAGCAAACACCCC…
F25	60	HID386	Israel	I-J	0.46	24	H-7	KF309074	CATACTAACCGTTTTCATTCTTTGCAAGGTACAATATGTGTGCGGTCTCCAATCAAGGCGGGG-CAGGGTTCGTCGGGAGCTGCTCACCCAACGGCGACAGCTCCGAGGCCGCGAAAACGGTTGCTGCTCAGATGAAGCAGGGCTCTAACGGCAGCAGCAACAACAATGACATGGGCTCCACCACGAAGAGCGTGGTGACCAAGCCCTGTGGAAATAATAAGGTTTCGCCCATCAACGGCAACACACACACGTCGGCGTTTCATCGTGTGCAGCCATGGACGCCAGCGACAGCAGCAGGAAAAGATAAGGCTGATGAAGTGAGCAAGAAGAACGTTGCAGCAGCAGCAGCAGCAGC------GAAAGAAATGGGTTGTGAAGCACAGAGCAAACACCCC…
		Barke	Germany		1	550	H-2	KF309069	CATACTAACCGTTTTCATTCTTTGCAAGGTACAATATGTGTGCGGTCTCCAATCAAGGCGGGG-CAGGGTTCGTCGGGAGCTGCTCACCCAACGGCGACAGCTCCGAGGCCGCGAAAACGGTTGCTGCTCAGATGAAGCAGGGCTCTAACGGCAGCAGCAACAACAATGACATGGGCTCCACCACGAAGAGCGTGGTGACCAAGCCCTGTGGAAATAATAAGGTTTCGCCCATCAACGGCAACACACACACGTCTGCGTTTCATCGTGTGCAGCCATGGACGCCAGCGACAGCAGCAGGAAAAGACAAGGCTGATGAAGTGAGCAAGAAGAACGTTGCAGCAGCAGCAGCAGCAGC------GAAAGAAATGGGTTGTGAAGCACAGAGCAAACACCCC…
1) Origin of donor accessions is explained in Badr et al. [37].
2) Grouping of donor accessions follows Badr et al. [37]: T-NS (Turkey near Diyarbakir and northern Syria), Iq-In (Northern Iraq and western Iraq), T-G (Turkey near Gaza), L-WS (Lebanon-western Syria), In (Southwestern Iran), Asia (Central Asia), I-J (Israel-Jordan), H.ag (Tibet).
3) Genetic similarity between donor and Barke, based on simple matching.
4) Number of SNPs that did occur exclusively in the respective donor.
5) Ppd-H1 haplotype, derived from re-sequencing of the last two exons and three introns of a family’s donor accession, see Jakob et al. [70].
6) Genbank accession number of Ppd-H1.
7) DNA sequence of the last two exons and three introns of Ppd-H1, deposited at Genbank, see Jakob et al. [70].
8) HID380 (donor of HEB-F24) is classified as Hordeum vulgare ssp. agriocrithon (Åberg). All others are classified as Hordeum vulgare ssp. spontaneum.
