# Supplementary material for: Modelling the genetic architecture of flowering time control in barley through nested association mapping
Source: BMC Genomics. 2015 Apr 12;16(1):290. doi: 10.1186/s12864-015-1459-7 (PMC4426605; doi:10.1186/s12864-015-1459-7)
Supplement: Additional file 6: — Estimates of single marker GWAS and genomic prediction effects across HEB-25 and within individual HEB families. Table listing the results of GWAS and genomic prediction across HEB-25 and within individual HEB families. [file 12864_2015_1459_MOESM6_ESM.xlsx]

## Sheet: Additional file 6
Additional file 6) Estimates of single marker GWAS and genomic prediction effects across HEB-25 and within individual HEB families
QTL1)	SNP	Chr2)	Pos	No. seg_fam3)	SNP_effect_GWAS4)	SNP_Effect_BayesCπ5)	P_bon-holm_GWAS6)	QTL detection rate7)	r²adj8)	SNP_effect HEB-F019)	SNP_effect HEB-F02	SNP_effect HEB-F03	SNP_effect HEB-F04	SNP_effect HEB-F05	SNP_effect HEB-F06	SNP_effect HEB-F07	SNP_effect HEB-F08	SNP_effect HEB-F09	SNP_effect HEB-F10	SNP_effect HEB-F11	SNP_effect HEB-F12	SNP_effect HEB-F13	SNP_effect HEB-F14	SNP_effect HEB-F15	SNP_effect HEB-F16	SNP_effect HEB-F17	SNP_effect HEB-F18	SNP_effect HEB-F19	SNP_effect HEB-F20	SNP_effect HEB-F21	SNP_effect HEB-F22	SNP_effect HEB-F23	SNP_effect HEB-F24	SNP_effect HEB-F25
	BOPA1_2511_533	1H	0	11	1.44161	0.00954945	1	1	0.00325675					-5.05079	1.0799	-0.708074	0.521069	-2.53902	1.21425	0.421807						6.22921	-2.57728		-0.898038		6.94459
	BOPA1_3107_422	1H	0	4	2.4719	0.0110777	1	0	0.00389649				6.23298					-2.53902	1.21425						1.56941
	BOPA1_8670_388	1H	0	7	0.765645	0.0130732	1	1	-0.000168103								0.521069			0.564817					1.56941	6.22921	-2.57728				6.94459			-2.8956
	BOPA2_12_10420	1H	0	24	0.00553209	0.00295537	1	0	-0.000704106	-1.51342	1.94755	-1.48121	6.23298	-5.27607	1.0799	-0.708074		-2.53902	1.21425	0.421807	-0.86237	1.44835	-0.681624	-0.240352	1.56941	6.22921	-2.57728	-4.62231	-0.898038	-0.601539	6.94459	-5.75464	-0.18564	-2.8956
	BOPA2_12_30653	1H	0	16	0.10748	0.00417371	1	0	-0.000670742		4.00321	-1.48121	6.23298	-5.11791		-0.708074	0.521069		1.21425		-0.86237		-0.681624	-0.240352	1.56941	6.22921			-0.898038	-0.601539		-5.75464	-0.220653
	BOPA2_12_30969	1H	0	24	-0.102301	0.00206672	1	0	-0.000663841		4.16415	-1.48121	6.23298	-5.18756	0.921061	-0.708074	0.521069	-2.53902	-0.419839	0.564817	-0.488065	1.46712	-0.681624	-0.240352	1.56941	6.22921	-2.57728	-4.62231	-0.898038	-0.601539	6.94459	-5.75464	-0.18564	-2.8956
	SCRI_RS_124234	1H	0	4	-0.461125	-0.000466866	1	0	-0.000530221								1.67492				-2.27898								-0.597744					-3.09002
	SCRI_RS_138128	1H	0	16	0.461335	0.000437573	1	0	-0.000103392		4.91721		6.23298	-5.05079	0.876796	-0.708074	-0.64243	-3.63579		0.564817	-0.488065	1.46712	-0.548929				-2.57728		-0.898038	-0.601539	6.94459		-0.18564
	SCRI_RS_142714	1H	0	14	0.438254	0.00423039	1	1	-0.000161354	-2.7386	4.16415		6.23298	-4.72064	0.921061	-0.708074	1.67492		-0.421055	0.564817		1.46712	-0.682085				-2.57728			-0.601539	6.94459
	SCRI_RS_149838	1H	0	25	-0.155811	0.000599425	1	0	-0.000607395	-1.51342	4.13937	-1.64835	6.3322	-5.29003	0.0155356	0.058634	-1.25509	-2.53902	1.21425	0.564817	-0.580847	1.46712	-0.793323	-0.0962752	1.56941	6.22921	-2.57728	-4.53619	-0.898038	-0.601539	6.94459	-5.75464	-0.18564	-2.8956
	SCRI_RS_180989	1H	0	7	1.57021	0.00607058	1	0	0.0021583					-5.28556	1.0799									-0.822639		6.22921	-2.57728		-0.898038		6.94459
	SCRI_RS_204276	1H	0	10	-0.644404	0.00215291	1	0	7.21827e-05		4.00321	-1.54671				-0.708074					-0.86237		-0.852534	-0.354473	2.43476	6.22921				-0.177912		-5.75464
	SCRI_RS_227491	1H	0	23	0.0790905	0.00371871	1	0	-0.00068013	-1.51342	4.00321	-1.48121	6.23298	-5.05079	0.921061	-0.708074	0.521069	-2.53902	1.21425		-0.488065	1.46712	-0.681624		1.56941	6.22921	-2.57728	-4.62231	-0.898038	-0.601539	6.94459	-5.75464	-0.18564	-2.8956
	SCRI_RS_120053	1H	0.2	1	-1.02176	-0.00191542	1	0	-0.000411059	-2.60784
	SCRI_RS_120059	1H	0.2	1	-1.35148	-0.0118164	1	0	-0.000216505	-2.7386
	BOPA1_6195_2137	1H	2.3	2	1.90507	0.136087	1	4	0.000798535										-0.421055						1.56941
	BOPA2_12_11311	1H	2.5	1	1.537	0.204874	1	0	-0.000373297																2.28736
	BOPA1_3220_723	1H	4.1	20	-0.296032	-0.00123275	1	0	-0.000424421		2.72154	-2.45117	6.23298	-4.46292		-0.708074	1.67492	-2.53902	-0.421055	0.564817	-2.27898	1.46712	-0.24752	-0.314815	1.56941	5.6576	6.52659	-4.90439	-0.597744		6.94459	-5.75464
	BOPA1_3101_111	1H	5	14	0.456931	0.0177738	1	0	-0.000231468			-2.91376	5.66881	-3.98442	7.74813				-0.0805044					-0.651032	1.6772	1.58535	6.52659	-3.8443	-0.597744	-0.0794221		-5.75464		-3.09002
	BOPA1_4456_443	1H	5	2	-0.739687	-0.00646357	1	0	-0.000406996	-2.7386													2.96817
	BOPA2_12_10410	1H	5	2	-1.07147	-0.00412169	1	0	-5.12766e-05					-4.12176														-3.61815
	BOPA2_12_10636	1H	5	3	-1.64723	-0.00587794	1	0	0.00129612	-3.09702											-3.0063													-3.09002
	SCRI_RS_139538	1H	5	1	-1.31142	-0.00133095	1	0	-0.000199609	-2.72749
	SCRI_RS_149683	1H	5	2	2.1067	-0.000307695	1	0	0.00143539					-4.03515															2.10018
	SCRI_RS_161137	1H	5	5	-1.40285	-0.012854	1	0	0.00160439	-2.7386		-2.45117		-5.03383					-0.421055													-5.75464
	SCRI_RS_169369	1H	5	1	-0.551239	0.0129391	1	0	-0.000638195	-1.51342
	SCRI_RS_179144	1H	5	22	0.0696925	-0.000637462	1	0	-0.000686643	-1.14352	1.94337	-2.49483	2.34813	-3.59109	8.30791		0.922594	-2.51665	-0.205074	1.1536	-3.19546	0.706575	3.9269	0.0153405	-1.12457		6.26335	-4.34405	1.34878		7.63899	-5.75464	1.29711	-3.11038
	SCRI_RS_194326	1H	5	24	0.0306015	0.00151403	1	0	-0.000700753	-2.7386	2.37436	-2.25291	6.23298	-5.09603	7.882	0.223022	-0.433604	-2.83293	0.0917647	1.4979	-3.7098	1.35178	3.17117	-0.729557	-3.55276	3.92739	6.64062	-4.10172	-0.638779	-0.826251	6.94459	-5.75464		-3.25955
	SCRI_RS_207257	1H	5	8	-2.0187	-0.00153788	1	0	0.0057977	-2.7386		-2.45117									-3.70996	1.35178		-0.534776	1.56941							-5.75464		-3.09002
	SCRI_RS_232577	1H	5	16	-0.602305	-0.00557124	1	0	0.000249713	-2.51446	1.92866	-2.49483		-4.22006	7.74813	-0.0422064	-1.84031	-2.46714		1.33847			3.66421		0.852326		6.52659	-4.79785			6.31224	-5.75464		-3.48457
	SCRI_RS_60145	1H	5	20	0.311572	8.72447e-05	1	0	-0.00039083		1.92866	-2.49483	5.66881	-4.03515	7.74813	-0.708074	0.756303		-0.0805044	1.33847	-2.86537	1.17908	3.66421	-0.534776		1.58535	6.52659	-4.02943	2.10018		6.31224	-5.75464	1.36152
	SCRI_RS_60293	1H	5	21	-0.0175821	0.000327055	1	0	-0.000703189		1.92866	-2.70607	5.66881	-4.03515	7.74813		0.756303	-2.55578	0.250668	1.33847	-3.1161	1.35178	3.66421	-0.534776	1.44226	1.58535	6.52659	-3.8443			6.94459	-5.75464	1.36152	-3.17982
	SCRI_RS_66630	1H	5	10	-0.23741	-0.00169643	1	0	-0.000595539	-3.00859	1.92866		5.66881				0.756303			1.33847	-2.86537		3.66421		1.44226						6.31224			-3.09002
	SCRI_RS_82277	1H	5	22	-0.131579	-0.000104753	1	0	-0.000644162	-3.00859	1.92866	-2.49483	5.66881	-4.03515	7.74813	-0.708074	0.756303	-2.55578	-0.0805044	1.33847	-2.86537		3.66421	-0.534776	1.44226	1.58535	6.52659	-3.8443		-0.0794221		-5.75464	1.36152	-3.09002
	BOPA2_12_11011	1H	6	2	-1.95122	-0.00160364	1	0	6.06358e-05							-0.708074								0.0153405
	BOPA2_12_30933	1H	6	4	-0.632166	-0.00874278	1	0	-0.000472387	-1.14352						-0.708074								0.0153405									1.29711
	BOPA1_7372_1253	1H	8.5	8	0.495799	-0.00196903	1	0	-0.00021869	-2.09978	2.9241			-3.07881	9.67036				-0.272959		-3.48867		2.75662					-4.34405
	SCRI_RS_162524	1H	8.6	12	-0.541135	-0.00080537	1	0	-0.000131736	-2.09978		-3.49977	2.34813				-1.01164	-1.74966				0.121146			-0.589176	3.90886				-0.0295188	7.63899	-5.47692	1.36163
	BOPA2_12_30919	1H	9.9	9	1.25882	0.0107109	1	0	0.00185982		2.50945			0.200393				-1.59393				-0.227684		-6.63058	0.720565					-0.787133	10.189			-2.30897
	SCRI_RS_165792	1H	9.9	4	-1.86704	-0.0270154	1	0	0.00199174	-2.09978							-1.13969			0.448615				-1.38627
	SCRI_RS_184274	1H	9.9	24	0.0966396	-0.00147573	1	0	-0.000670522	-2.09978	2.9241	-3.49977	2.34813	-3.07881	9.67036	-0.708074	-1.13969	-1.59393	-0.272959	0.448615		0.121146	2.75662	-1.38627	-0.589176	3.35424	6.26335	-4.44289	1.70361	-0.697469	7.63899	-4.83508	1.38571	-2.07064
	SCRI_RS_1929	1H	9.9	20	0.130807	-0.000151385	1	0	-0.000654429	-2.09978	2.88989	-2.79262	3.01272	-2.89836	9.58776		1.9086		-0.272959	0.448615	-3.31936	-0.347041	2.75662		-0.164397	3.35424	6.26335	-5.26748		-1.07674	10.2767	-3.4753	1.38571
	SCRI_RS_198544	1H	9.9	9	1.32382	0.000949817	1	0	0.00192702	-1.14352			2.34813					-2.51665	-0.205074				3.9269		-1.12457		6.26335		1.50447				1.27278
	SCRI_RS_200110	1H	9.9	6	0.632302	0.0029154	1	1	-0.000322881									-2.51665	-0.205074					0.0153405	-1.12457				1.50447					-2.8511
	SCRI_RS_222250	1H	9.9	11	0.250314	0.00275575	1	2	-0.000583431	-2.09978				-0.911885			-1.13969			0.448615				-1.38627	-0.164397	3.35424			1.13679	-0.615565			1.38571	-2.30897
	SCRI_RS_224686	1H	9.9	24	0.135915	-0.000660558	1	0	-0.000637479	-2.09978	2.81669	-3.49977	2.34813	-3.15713	8.77588	-0.708074	-1.13969	-1.59393	-0.272959	0.448615		-0.347041	2.75662	-1.38627	-0.164397	3.35424	6.26335	-4.44289	1.13679	-0.615565	7.63899	-3.9652	1.38571	-2.16405
	BOPA2_12_30918	1H	11.8	7	-0.291233	-0.00355359	1	0	-0.000572004	-2.17787			2.92231						-0.272959		-3.47984		3.80044				4.58507	-4.12167
	BOPA2_12_30817	1H	12.5	2	1.87901	-0.00354568	1	0	0.000533126	-1.83621																					9.54498
	BOPA2_12_30952	1H	12.5	16	0.175431	-0.000116681	1	0	-0.000620686	-2.17787	2.38785	-3.35164		0.0287489	6.00464	-3.38292					-3.47984		3.42311		1.19503	3.35424	4.58507	-4.01365		-0.787133	10.189	-3.9652	1.38571
	SCRI_RS_119312	1H	12.5	21	0.480511	0.000126759	1	0	6.86503e-05	-2.17787	2.38785	-3.48042	3.49894	0.393294	6.42667		-0.568148	-1.82408	-0.272959		-3.47984		3.06166		1.40407	3.35424	4.58507	-4.01365	1.06172	-0.904453	10.189	-3.9652	1.38571	-2.30897
	SCRI_RS_148560	1H	13.4	19	-0.103535	0.000480324	1	0	-0.00067271			-3.41166	2.92231		5.41801	-2.58758	-1.0228	-0.481362	-0.174809	0.448615	-3.47984	-0.197054			0.720565	3.35424	4.58507	-3.07446	1.13679	0.313555		-3.9652	1.36163	-2.30897
	BOPA2_12_30950	1H	13.45	1	0.932792	0.00682625	1	0	-0.000569056				2.92231
	SCRI_RS_148733	1H	15.1	19	-0.0140802	-0.000164913	1	0	-0.000703615	-2.62547	2.38785	-3.41166	2.92231	1.15671		-2.99857		-0.481362	-0.174809	0.188373	-2.35702	-0.290887		-0.400729	0.189203			-2.15473	1.13679		8.75791	-2.8425	1.36163	-2.83768
	SCRI_RS_164150	1H	15.1	8	-0.65999	0.000690867	1	0	-3.8235e-05		2.38785	-3.41166		1.15671						0.188373		-0.290887		-0.400729	0.189203							-2.8425
	SCRI_RS_130592	1H	16.4	7	0.40513	0.00090625	1	0	-0.000471179	-2.33117	3.04383		2.41865		4.3366						-2.75851				0.720565		4.03746
	SCRI_RS_130600	1H	16.4	22	0.303637	0.000856411	1	0	-0.000365152	-2.33117	3.18376	-3.93099	2.25953	1.75185	4.27485	-3.52623	-1.84758	-1.22398	-0.174809		-2.54581	-0.853053	3.66453	-0.208749	0.720565		4.68252		1.2431	0.626623	10.7766	-2.31573	1.38571	-3.32153
	SCRI_RS_182656	1H	16.4	10	-1.66213	-0.00402141	1	0	0.00383112	-2.46148		-3.41393	2.41865			-2.99857					-3.11631			-0.400729			4.58507					-3.16307	1.34834	-3.13266
	SCRI_RS_157757	1H	17.3	1	-1.65492	0.0107631	1	0	0.00018584																									-2.6996
	SCRI_RS_169668	1H	17.8	3	2.30217	0.00120245	1	0	0.00194064				2.97127	1.34455												-4.18508
	SCRI_RS_205669	1H	17.8	21	-0.129446	0.000664307	1	0	-0.00064928	-2.50497		-2.67422	2.68745	2.28662	4.66415	-0.524014	-1.85143	-1.9178	-0.960797		-2.34469	-0.789482	1.00628	-0.722762		-1.91641	4.58507	-1.81897		0.626623	10.7766	-2.8425	1.36163	-2.13577
	SCRI_RS_3336	1H	17.8	12	0.527655	0.000603374	1	0	-6.4755e-05	-2.50071			2.64933					-1.63514	-0.543625		-3.35724	-0.929676		-0.805565			4.58507			0.614556	10.7766		1.24919	-2.95954
	SCRI_RS_141877	1H	18.3	2	-1.04778	-0.00160306	1	0	-3.45544e-05								-1.15515				-1.08909
	SCRI_RS_152464	1H	18.3	16	-0.896093	-0.0001434	1	0	0.00189845	-1.67535	4.14222	-4.28248		1.7952			-1.25082	-1.19575		1.1656	-4.00953	-0.211596	0.906665	-0.478839	-2.99337			-1.81897			10.7766	-2.4943		-2.45172
	BOPA2_12_30948	1H	18.5	12	1.25159	0.00858472	1	0	0.00262655	-1.67535	5.014				4.28591		-1.25082	-1.19575				-0.182338			-3.37054		-1.56618		1.61913	1.86131	10.7766		1.38571
	BOPA1_10922_503	1H	21.3	18	-0.221148	0.00251701	1	0	-0.000535014	-1.9392	6.42385	-2.69031		1.42838	4.09263			-4.1596		1.1656	-4.09863		0.569573	-2.48636	-3.5152		-1.56618	-1.84534	0.124717	1.86131		-1.94684	1.16999	-2.49506
	BOPA1_1906_429	1H	27.1	22	0.572877	0.00972516	1	1	0.000527035	-1.84384	7.60697	-2.50247	3.08866	1.6093	3.40695	-2.91774		-4.30287	-1.38668	1.06108	-0.877975		0.651713		-1.6355	0.429593	0.486872	-2.99317	-0.145774	2.97411	8.51059	-1.94684	1.21531	-3.88306
	BOPA2_12_30876	1H	27.1	8	0.733245	0.247881	1	13	0.000341368		7.70715		2.56328						-1.14463	1.1656			0.233665						-0.202001	1.86131				-2.54056
	SCRI_RS_124926	1H	27.1	20	0.534982	0.0217478	1	6	0.000336517		7.60697	-2.98457	2.56328	1.6093	3.74524	-2.19417	-1.16608		-1.38668	0.747315	-0.482418	1.00336	1.01461			0.429593		-2.99317	-0.145774	2.97411	9.40427	-1.94684	1.21531	-4.09558
	SCRI_RS_138043	1H	27.1	3	-1.87344	-0.00739851	1	0	0.00128913	-2.50851		-2.98457																					1.21531
	SCRI_RS_13972	1H	27.1	2	0.544196	-0.00111089	1	0	-0.00057147				2.87182							1.7759
	SCRI_RS_153360	1H	27.1	3	-1.48678	-0.00142876	1	0	0.000500469	-2.50851			3.08866											-2.30406
	SCRI_RS_169091	1H	27.1	13	-0.32616	0.001718	1	0	-0.000422042	-2.50851	7.75168	-2.9397						-4.48305			-0.903768		0.715695	-2.30406			1.09352		-0.446246	3.31497		-2.2587	1.24303	-3.72998
	SCRI_RS_182603	1H	27.1	7	-1.7914	-0.0420356	1	0	0.00364326	-2.50851		-2.98457				-2.19417		-4.48305		0.747315				-2.30406									1.18983
	SCRI_RS_235243	1H	27.1	24	0.305787	0.00785538	1	1	-0.000328575	-1.84384	7.60697	-2.50247	3.08866	1.6093	3.4827	-2.91774	-1.13221	-4.30287	-1.38668	1.06108	-0.877975	0.525205	0.651713		-1.6355	0.429593	0.486872	-2.99317	-0.145774	2.97411	8.51059	-1.94684	1.21531	-3.88306
	SCRI_RS_4891	1H	27.1	15	0.0378788	0.00147406	1	1	-0.000700278			-2.60196	2.86991	1.4693	3.13409		-1.09306	-5.23732			0.306706	1.09792			-1.87688	0.331913	1.10805	-2.66195			9.39469	-1.27311		-3.93687
	BOPA1_4226_570	1H	27.3	7	-0.292975	-6.16988e-05	1	0	-0.000589762		7.60697		3.08866		3.4827	-2.19417							0.651713	-2.30406			0.486872
	SCRI_RS_171221	1H	27.4	14	0.717092	0.00169939	1	0	0.00063101		7.60697				3.4827	-2.91774	-1.13221	-4.30287	-1.38668	1.06108		0.525205	0.651713			0.429593		-2.99317	-0.145774	2.97411	8.88274
	SCRI_RS_14227	1H	27.5	6	0.250416	0.00173672	1	0	-0.000623869	-2.50851			3.08866				-1.13221			1.06108										2.97411			1.21531
	BOPA1_5318_436	1H	28.1	21	0.341449	0.0185669	1	1	-0.000292165		6.95494		2.63769	2.4192	3.77182	-2.91774	-1.13221	-4.30287	-1.38668	1.01788		0.64474	1.055		-1.31955	0.226137	0.486872	-2.99317	-0.145774	2.97411	3.20791	-1.94684	1.21531	-3.88306
	BOPA2_12_30877	1H	28.1	8	-1.13019	0.0118896	1	1	0.00127236					1.48585		-2.10303	-1.08925					-0.429698		-3.17569	-2.94375								1.16999	-2.54056
	SCRI_RS_123187	1H	28.1	12	-0.595147	0.00321136	1	0	4.8027e-05	-1.76187	5.08275					-2.91774	-1.13221		-1.38668			0.633797	0.258454		-0.652149		0.486872			0.25204	3.20791	-0.560146
	SCRI_RS_154811	1H	28.1	12	-1.06586	0.0131028	1	0	0.00201193		6.96472		2.73877				-1.13221		-1.38668	0.991676			-0.150415		-0.987951		0.486872	-2.99317				-1.94684	1.21531	-3.88306
	BOPA1_5194_1118	1H	28.4	24	-0.04076	0.00114013	1	0	-0.000697733		5.08275	-1.60646	3.8173	2.4192	4.08179	-2.91774	-0.668311	-4.30287	-1.38668	1.01788	-0.903885	0.633797	1.10845	-2.34094	-0.160945	1.0172	0.486872	-2.13447	0.425957	0.348348	3.93364	-1.94684	0.922712	-3.14575
	BOPA1_6081_850	1H	28.4	23	0.359154	0.00500001	1	0	-0.000224188	-1.71274	4.88157	-1.60646	4.15204	2.4192	4.68225	-2.35967	1.31407	-3.98644	-1.38668	0.489117	-1.00304	0.472516	1.14473		-1.65543	0.463518	1.0001	-2.13447	0.0841126	0.0200084	5.76274	-1.94684	1.037
	SCRI_RS_117492	1H	28.4	16	0.664626	0.0083208	1	0	0.000627122		6.96472	-2.66532	3.08866		3.68141	-2.91774		-4.30287	-1.38668	1.01788	-1.17328		0.651713		-1.6355	0.226137		-2.99317	-0.145774	2.97411	8.51059
	SCRI_RS_150500	1H	28.4	24	0.148482	0.00437872	1	0	-0.000618877	-1.84117	4.88157	-1.8253	4.2573	2.19705	4.76099	-1.71171	1.31407	-5.03192	-1.38668	0.960737	-1.00304	0.251705	1.98478		-1.23748	-0.497078	-0.798124	-2.36347	0.341283	0.0200084	5.01575	-1.56318	1.037	-3.24103
	SCRI_RS_155382	1H	28.4	22	0.324713	0.00619774	1	1	-0.000307432		6.95494	-1.88624	2.63769	2.0574	3.88602	-2.91774	-1.13221	-4.92534	-1.38668	1.01788	-0.776094	0.64474	1.055		-0.880231	0.966484	0.738337	-3.00507	-0.145774	2.44303	3.28274		1.24812	-3.88306
	SCRI_RS_176084	1H	28.4	11	-0.0992193	0.0130374	1	1	-0.000685982	-1.45805	4.2815		5.49095		5.24614		-2.51103		-3.74894	1.51847	-0.51032		-0.414604		1.51832		1.0001
	SCRI_RS_239784	1H	30.5	2	-1.07892	-0.0122244	1	0	-0.000324808										-1.38668					-3.03357
	BOPA2_12_31276	1H	32.2	16	0.0491423	0.000815157	1	0	-0.000696637	-1.71274		-1.69296		2.29357	4.35091		1.07391	-4.72643	-1.38668	0.987101	-1.28531	0.544319		-2.53492						0.0200084	5.01575	-1.94684	1.01102	-3.24103
	SCRI_RS_128285	1H	32.2	8	-1.10648	-0.0104342	1	0	0.00107719	-1.92306					4.35091	-1.71171	1.6038	-4.88973	-1.38668					-2.53492								-2.79641
	BOPA1_5346_1587	1H	35.7	2	-0.627598	0.000609965	1	0	-0.000595693	-1.6956																							0.197455
	BOPA1_3751_1136	1H	38	23	0.47357	0.0056669	1	0	0.000146671		4.91041	-1.39121	3.61184	3.3553	5.14863	-2.35218	1.09432	-5.5226	-0.888837	0.965789	-1.2151	0.959404	0.796045		-1.30615	2.66726	-0.11836	-1.94251	0.574607	0.0200084	5.63194	-2.79641	0.197455	-3.26504
	BOPA2_12_11498	1H	38	5	-0.599521	0.0578464	1	3	-0.000358231		4.50451												1.23439		-1.22046		0.612862						0.169802
	BOPA2_12_31177	1H	38	24	0.332044	0.00442399	1	0	-0.000286095		5.389	-0.700934	3.61184	4.97551	5.45211	-1.91613	-0.222221	-6.02099	-4.6414	1.00261	-2.26139	-0.254622	1.23439	-2.11848	-1.30615	2.16201	0.612862	-1.82214	-1.24615	1.63934	5.66919	-0.530921	0.197455	-0.153712
	SCRI_RS_116548	1H	38	20	0.497702	0.00406719	1	1	0.000142376	-1.6956	4.91041	0.0644351		4.78789	5.45211	-1.91613	0.666567	-5.5226	-0.82127		-1.79536	0.959404	1.14232	-2.97367		2.16201		-1.94251	-1.24615	1.63934	5.33948	-2.30589		-2.24168
	SCRI_RS_126734	1H	38	19	0.123856	0.00246716	1	0	-0.00065432		4.91041	-1.39121	3.61184	3.3553	5.14863	-2.35218	1.09432	-5.5226	-0.46504	0.965789		0.959404	0.796045		-1.30615	2.66726	-0.11836	-1.94251	0.574607			-2.79641		-3.26504
	SCRI_RS_161702	1H	38	17	0.0412439	-0.000394257	1	0	-0.000699673	-1.6956		-0.0316495	1.99146				7.61	-6.75218		0.731823	-1.76414	0.958228		-2.97367	-1.28542	1.95086	-0.11836		-0.699126	1.77538	5.10927	-1.95362		-2.20612
	BOPA2_12_30336	1H	40.1	1	-0.222959	-0.00526844	1	0	-0.000699817																								0.197455
	SCRI_RS_114047	1H	40.1	1	-0.222959	0.0073937	1	0	-0.000699817																								0.197455
	SCRI_RS_193392	1H	40.1	19	1.13288	0.0141404	1	2	0.0033554		4.50451	0.780947	2.32573	5.82195	5.32681	-0.299948			-4.49298		-2.55109	0.690644		-2.72149	-2.12751	2.14259	0.612862	0.492575	0.2945	-0.141545	6.21712		0.197455	0.335748
	BOPA1_5381_1950	1H	41.5	1	-0.171351	0.0500512	1	0	-0.000701129																								0.256324
	SCRI_RS_153785	1H	41.5	10	-0.0194079	-0.00166837	1	0	-0.000703629		4.50451					-0.299948		-5.13193						-2.72149	-2.40438		0.612862	0.492575		-0.314502	6.21712		0.256324
	SCRI_RS_170869	1H	41.5	9	0.143313	0.000254604	1	1	-0.000668442				2.32573				1.80026	-5.13193			-3.5209									-0.314502	6.21712	-0.674105	0.228534	0.335748
	SCRI_RS_170878	1H	41.5	1	-0.171351	-0.0227353	1	0	-0.000701129																								0.256324
	BOPA2_12_11357	1H	41.6	7	-0.840958	0.012655	1	0	0.000464013		4.83078										-2.36919	0.714201	1.23439	-3.18886	-1.30615	2.41962
	SCRI_RS_189483	1H	41.6	24	0.340038	0.0339827	0.364474	4	-0.000265242		4.50451	1.09415	2.32573	4.40973	5.42205	-0.299948	1.80026	-5.13193	-3.79211	0.835331	-3.5209	0.442251	1.44371	-2.5791	-3.45129	2.14259	0.612862	0.492575	0.609088	-0.314502	6.21712	-0.674105	0.256324	0.335748
	BOPA2_12_30268	1H	41.9	17	-0.0487725	0.0123915	1	4	-0.000696773			1.55953		4.28382	4.83503	-0.299948	1.75356		-3.71004	0.39794	-3.2458		1.26243	-3.02408	-4.36797	2.14259	0.612862			-0.314502	4.78596	-1.66846		1.17741
	SCRI_RS_140837	1H	41.9	1	-0.505922	0.00379862	1	0	-0.000681576																								-0.115446
	SCRI_RS_184784	1H	41.9	24	0.133985	0.000142519	1	2	-0.000636094		5.11469	0.647969	0.316445	2.68757	5.32681	-0.835046	1.25595	-5.13193	-3.87426	0.716263	-3.5209	0.442251	1.45374	-3.02408	-2.93334	2.14259	0.612862	0.492575	0.609088	-0.314502	6.21712	-0.674105	-0.115446	0.335748
	SCRI_RS_230987	1H	41.9	24	0.258484	0.00916183	0.57545	4	-0.000446554		5.11469	0.690988	2.89168	4.17568	5.32681	-0.299948	1.80026	-5.13193	-3.79211	0.627528	-3.5209	0.442251	0.514865	-3.18249	-2.48168	2.14259	0.612862	0.492575	0.526723	-0.155605	6.21712	-0.674105	0.256324	0.335748
	SCRI_RS_11615	1H	42.2	18	0.401226	0.0115772	1	7	-0.000169976			1.22268	2.32573	4.35692	5.32681		1.80026	-5.13193		0.706832	-3.5209	0.442251	0.925615	-3.26867			0.885263		0.609088	-0.314502	5.95435	-0.723482	-0.18159	0.335748
	SCRI_RS_160545	1H	42.4	13	0.81806	-0.00114549	1	0	0.000660451		5.11469	0.647969	2.32573			-0.299948		-5.13193				0.442251			-2.99901	2.14259		0.492575	0.609088	-0.314502	6.21712		-0.115446
	SCRI_RS_205816	1H	42.4	20	0.286841	0.0142896	1	7	-0.000432024		6.02724	0.514746	2.65731	4.35692	5.38464		1.30407	-4.2668		0.63958	-3.32379		1.63538	-3.16213	-3.05007	2.35624	0.669125	0.805611		-0.0422847	6.55159	-0.674105	-0.925927	0.733983
	SCRI_RS_189637	1H	42.7	1	-0.505922	0.000352296	1	0	-0.000681576																								-0.115446
	BOPA1_2314_1412	1H	42.8	4	-0.471944	-7.7205e-05	1	0	-0.000505973			0.547361								0.706832													-0.115446	0.335748
	BOPA1_3277_446	1H	43.1	14	0.591041	0.000907687	1	3	0.000157173		3.14789		1.71307					-5.10823	-4.06289	0.706832	-3.2599	0.734958				2.24322	0.669125		0.672846	-0.314502	4.78596	-0.674105	-0.115446
	BOPA1_409_1643	1H	43.1	1	-0.505922	0.00741751	1	0	-0.000681576																								-0.115446
	SCRI_RS_141140	1H	43.1	20	0.537126	0.0212411	1	9	0.000282749		3.14789		1.71307	4.28382	5.32681		1.78651	-5.10823		0.338856	-3.2458	0.690379	1.26243	-3.26867	-4.36797	2.14259	0.612862	0.616584	0.672846	-0.314502	4.78596		-0.115446	1.17741
	SCRI_RS_147042	1H	43.1	11	1.96265	0.00455527	1	0	0.00530539		3.3507		1.71307	4.35692					-3.87426								0.612862	0.616584	0.672846	-0.314502	4.78596	-0.674105	-0.115446
	SCRI_RS_183171	1H	43.1	19	0.766163	0.0447147	1	6	0.00128539		3.14789	0.439911	1.71307	4.28845	5.32681		1.78651	-5.10823		0.706832	-3.2458	0.690379	1.26243			2.14259	0.612862		0.672846	-0.314502	4.78596	-0.674105	-0.115446	0.335748
	SCRI_RS_187264	1H	43.1	9	0.973417	-0.00263441	1	0	0.000991375		3.14789							-5.10823			-3.2458	0.690379					0.612862		0.672846	-0.314502	4.78596		-0.115446
	BOPA2_12_11266	1H	43.15	3	0.0817432	-0.00439701	1	0	-0.000699809											0.338856								0.616584						1.17741
	BOPA1_6720_641	1H	43.2	22	-0.279088	0.00426672	1	2	-0.000421085	0.00835509	3.14789	0.572347	1.71307		5.32681	-0.299948	1.75356	-5.10823		0.338856	-3.2458	0.690379	1.26243	-3.26867	-4.36797	2.14259	0.612862	0.616584		-0.314502	4.78596	-0.674105	-0.115446	1.17741
	SCRI_RS_199178	1H	43.3	3	-0.393788	0.00363714	1	1	-0.000581816	0.153699											-3.2458												-0.115446
	SCRI_RS_9480	1H	43.3	25	0.293133	0.0135227	1	8	-0.000380784	0.153699	3.14789	2.24903	2.33636	3.98764	5.09016	-0.566453	1.75356	-5.10823	-4.06289	0.214441	-3.2458	0.690379	0.445641	-3.63521	-3.77108	2.14259	0.612862	0.616584	1.78486	0.121209	4.78596	-0.674105	-0.115446	1.17741
	SCRI_RS_132461	1H	43.5	24	0.197696	0.00439449	1	2	-0.000563058	0.322314	3.14789	1.91109	1.18478	4.78365	5.28428	0.745625	2.14588	-5.8231	-3.71004	0.768876	-3.71448	0.690379	1.36406	-3.04017	-4.91331	2.14259	0.612862	0.616584	0.825874	-0.314502	4.78596	-1.66846	-0.115446
	SCRI_RS_214559	1H	43.5	18	0.27024	0.010342	1	4	-0.000463634	0.322314	3.14789	1.55953	1.71307	4.28382	4.55524	-0.299948	1.75356		-3.71004	0.39794	-3.24458	0.779109	1.26243		-0.950728		1.45975	0.235816	0.825874			-1.66846
	SCRI_RS_221759	1H	46.2	1	-0.510637	-0.0307309	1	0	-0.000616503											0.490042
	BOPA1_2265_363	1H	46.3	24	0.371537	0.0311004	1	4	-0.000164116		3.92661	2.28439	2.01882	3.41913	3.03485	-2.64321	1.77214	-2.85392	-3.71004	0.490042	-3.24458	1.40249	1.81079	-2.76188	-1.69605	3.04377	0.415153	2.27976	0.516517	0.0643791	3.61325	-0.460502	-0.179418	0.813152
	BOPA1_ABC12199_1_1_25	1H	46.3	9	1.20781	0.00183863	1	1	0.00155916			2.28439												-2.51961		3.04377	0.415153		0.516517	-0.314502	3.61325		-0.179418	1.17741
	BOPA2_12_20641	1H	46.3	23	0.522912	0.0160218	1	4	0.000314779		3.92661	2.28439	1.71307	3.41913	3.10206	-0.299948		-2.63778	-3.71004	0.616927	-3.24458	1.46777	1.81079	-2.9157	-0.950728	2.89167	0.415153	-0.204625	0.516517	-0.314502	3.61325	-1.66846	-0.179418	1.17741
	BOPA1_2407_1771	1H	46.4	9	0.334782	0.0227235	1	2	-0.000518734				2.01882	3.41913	3.03485		1.77214		-3.71004				1.81079		-1.69605		0.415153	0.296041
	BOPA2_12_10314	1H	46.4	4	-0.575414	-0.00854959	1	0	-0.000433926		3.92661						1.75356			0.39794					-0.950728
	BOPA2_12_10491	1H	46.45	8	-0.00990534	0.008183	1	0	-0.00070412						3.03485					0.616927		1.40249	1.81079		-1.69605			0.341587					-0.179418	1.17741
	BOPA1_3710_852	1H	46.5	24	0.377012	0.0400389	1	4	-0.000146828		3.92661	2.28439	2.01882	3.41913	3.03485	-2.18528	1.77214	-2.85392	-3.71004	0.537439	-3.40446	1.40249	1.81079	-2.76188	-1.69605	3.04377	0.415153	2.27976	0.516517	0.0643791	3.5334	-0.460502	-0.179418	0.813152
	BOPA2_12_31467	1H	46.5	22	0.317011	0.00146308	1	3	-0.000322916		3.92661	2.28439	2.01882	3.41913	3.03485	-2.18528	1.77214	-2.9401	-3.71004	0.537439	-3.24458	1.40249	1.81079	-2.76188	-1.69605		0.415153	2.27976	0.516517	0.0643791	3.5334	-0.460502		0.813152
	BOPA2_12_30683	1H	46.6	23	0.586881	0.018285	1	2	0.000542666		3.92661	2.28439	2.01882	3.41913	3.03485	-2.18528	3.01133	-2.9401	-3.71004	0.537439		1.40249	1.81079	-2.76188	-1.69605	3.04377	0.415153	2.27976	0.516517	0.0643791	3.5334	-0.460502	-0.179418	0.813152
	SCRI_RS_151764	1H	46.6	23	0.300782	0.00241115	1	3	-0.00035635		3.92661	2.28439	2.01882	3.41913	3.03485	-2.18528	1.81193	-2.9401	-3.71004	0.537439	-3.24458	1.40249	1.81079	-2.48976	-1.69605		0.415153	2.45441	0.516517	0.155092	3.5334	-0.460502	-0.840437	0.813152
	BOPA1_5019_879	1H	47.5	22	0.655712	0.0344742	1	9	0.000876488		2.62017	2.33374	1.74553	3.49574	2.02717		1.8772	-2.99677	-2.08455	0.376793	-3.02783	1.87213	3.05598	-2.35365	-0.671159		1.08939	2.99246	0.990247	0.292911	3.93161	-1.36255	-1.01329	0.455211
	BOPA1_8166_525	1H	47.5	20	0.641758	0.00458802	1	8	0.000753588		2.62017		1.77544	3.41913	1.81689		3.01133	-3.31072	-2.60948	0.537439	-3.45577	2.04573	2.84002	-2.50976	-0.461506			2.64503	1.10902	0.0643791	3.32864	-1.36255	-0.179418	0.455211
	BOPA2_12_11301	1H	47.5	7	0.0310644	0.00637486	1	1	-0.000703354				3.56555	1.33305					-1.92109	-0.604581												-0.576248	-0.179418	0.455211
	BOPA2_12_30796	1H	47.5	23	0.403088	-0.00269097	1	7	-6.35622e-05		2.62017	2.28439	1.77544	3.41913	1.81689	-2.47234	3.01133	-3.31072	-2.60948	0.537439	-3.21513	2.04573	2.84002	-2.50976	-0.461506		0.415153	2.64503	1.10902	0.0643791	3.32864	-1.36255	-0.179418	0.455211
	SCRI_RS_160916	1H	47.5	23	0.398321	0.00239579	1	7	-8.05598e-05		2.62017	2.28439	1.77544	3.41913	1.81689	-2.34401	3.01133	-3.31072	-2.60948	0.537439	-3.45577	2.04573	2.84002	-2.50976	-0.461506		0.415153	2.64503	1.06587	0.0941586	3.32864	-1.36255	-0.179418	0.609132
	BOPA2_12_21408	1H	47.65	5	1.36496	0.00237328	1	0	0.00103484		2.32337											2.04573			-0.461506					0.0643791	3.32864
	BOPA1_3444_1044	1H	47.7	24	0.589393	0.016939	1	12	0.000681041		2.32337	3.33074	1.77544	3.41913	1.95084	-2.47234	2.75577	-3.19506	-2.63672	0.537439	-2.92581	2.04573	2.84002	-1.94296	-0.461506	3.62087	0.415153	2.64503	1.10902	0.0643791	3.32864	-1.36255	-0.179418	0.455211
	BOPA1_ABC02639_1_4_370	1H	47.7	23	0.418792	0.00370699	1	8	-1.60839e-05		2.32337	2.28439	1.77544	3.41913	1.95084	-2.47234	3.01133	-3.19506	-2.60948	0.537439	-3.05777	2.04573	2.84002	-2.26726	-0.461506		0.415153	2.64503	1.10902	0.0643791	3.32864	-1.36255	-0.179418	0.455211
	BOPA1_ConsensusGBS0342_1	1H	47.7	24	0.605033	0.0641584	1	16	0.000714591		2.32337	2.53621	1.77544	3.41913	1.95084	-2.47234	2.78531	-3.19506	-2.63672	0.537439	-3.05777	2.04573	2.84002	-1.94296	-0.25446	4.06845	0.415153	2.58069	1.57181	1.81675	3.61592	-0.521531	-0.113177	0.672304
	BOPA2_12_10159	1H	47.7	2	3.05913	0.0108144	1	0	0.00233169																				1.10902				-0.179418
	BOPA2_12_10235	1H	47.7	1	-0.60119	0.00186628	1	3	-0.000666039																								-0.215574
	BOPA2_12_30438	1H	47.7	2	3.05913	0.000792322	1	0	0.00233169																				1.10902				-0.179418
	SCRI_RS_139785	1H	47.7	24	0.589329	0.0134733	1	11	0.000619142		2.32337	4.16381	1.25544	2.85642	1.9404	-1.88884	2.75577	-3.53246	-2.63672	1.00595	-3.05777	2.04573	2.53599	-1.45853	-0.623505	3.62087	0.415153	2.64503	1.10902	0.0643791	3.32864	-1.36255	-0.179418	0.455211
	SCRI_RS_149971	1H	47.7	1	-0.238166	-0.00552483	1	0	-0.000694485								2.75577
	SCRI_RS_17924	1H	47.7	24	0.438296	0.0140015	1	10	5.09066e-05		2.32337	3.55412	2.40059	3.16857	2.21493	-2.7926	2.75577	-3.19506	-2.63672	0.502831	-3.05777	2.04573	1.78144	-2.07522	0.312951	3.62087	0.415153	2.64503	0.562626	0.127144	3.32864	-1.36255	-0.179418	0.455211
	SCRI_RS_82327	1H	47.7	24	0.54705	0.00461051	1	10	0.000418983		2.32337	2.80446	1.25544	3.66182	1.81849	-1.88884	3.37442	-2.94943	-2.63672	1.00595	-3.53909	2.04573	2.64277	-1.5616	-0.781213	3.73433	0.415153	2.64503	1.10902	0.0643791	3.32864	-1.36255	-0.179418	0.455211
	SCRI_RS_85917	1H	47.7	22	0.641598	0.0140915	1	9	0.000848108		2.32337	2.28439	1.77544	3.41913	1.95084		3.01133	-3.19506	-2.60948	0.537439	-3.05777	2.04573	2.84002	-2.50976	-0.461506		0.415153	2.64503	1.10902	0.0643791	3.32864	-1.36255	-0.179418	0.455211
	SCRI_RS_85918	1H	47.7	22	0.66325	0.0138193	1	9	0.000936274		2.32337	2.50641	1.77544	3.41913	1.95084		3.01133	-3.19506	-2.60948	0.537439	-3.05777	2.04573	2.42994	-2.0302	-0.623505		0.415153	2.64503	1.10902	0.0643791	3.32864	-1.36255	-0.179418	0.455211
	BOPA1_8613_278	1H	47.8	24	0.492587	0.00838857	1	9	0.000266428		2.32337	2.11012	1.77544	3.41913	1.95084	-2.47234	2.75577	-3.19506	-2.63672	0.537439	-3.21513	2.04573	2.4094	-1.94296	-0.461506	3.62087	0.415153	2.52634	1.10902	0.0643791	3.32864	-1.36255	-0.179418	0.455211
	BOPA1_3217_929	1H	47.85	24	0.500084	0.00284534	1	11	0.000293865		2.32337	2.11012	1.77544	3.41913	1.95084	-2.47234	2.75577	-3.19506	-2.63672	0.537439	-3.05777	2.04573	2.4094	-1.94296	-0.461506	3.62087	0.415153	2.52634	1.10902	0.0643791	3.32864	-1.36255	-0.179418	0.511764
	BOPA1_ABC07133_1_1_56	1H	47.85	22	0.542755	-0.00181195	1	6	0.000432327		2.32337	2.11012	1.77544	3.41913	1.95084	-2.47234		-3.19506	-2.63672	0.537439	-3.05777	2.04573	2.4094	-1.94296	-0.461506	3.62087	0.415153	2.52634	1.10902	0.0643791	3.32864	-1.36255		0.455211
	BOPA1_ABC14148_1_1_177	1H	47.85	23	0.476325	0.000707379	1	7	0.000184527		2.32337	2.11012	1.77544	3.38389	1.95084	-2.47234	2.75577	-3.19506	-2.63672	0.537439	-3.05777	2.04573	2.0021	-1.94296	-0.623505	3.62087	0.415153	2.52634	1.10902	0.0643791	3.32864	-1.36255		0.455211
	BOPA2_12_30498	1H	47.85	23	0.520506	-0.00562636	1	7	0.000364452		2.32337	2.11012	1.77544	3.41913	1.95084	-2.47234	2.75577	-3.19506	-2.63672	0.537439	-3.05777	2.04573	2.4094	-1.94296	-0.461506	3.62087	0.415153	2.52634	1.10902	0.0643791	3.32864	-1.36255		0.455211
	BOPA2_12_10506	1H	47.9	25	0.483906	0.00670545	1	14	0.000263385	-0.503256	2.32337	2.11012	1.77544	3.41913	1.95084	-2.47234	2.75577	-3.19506	-2.63672	0.537439	-3.05777	2.04573	2.4094	-1.94296	-0.774706	3.62087	0.415153	2.52634	1.10902	0.0643791	3.32864	-1.36255	-0.179418	0.455211
	BOPA2_12_11209	1H	48	1	-3.11442	-0.0136394	1	0	0.000762719																							-1.36255
	BOPA1_1866_866	1H	48.1	5	0.115717	-0.00180974	1	0	-0.000686174			2.19782		3.14945				-3.32012			-3.07505			-2.35365
	BOPA1_2851_848	1H	48.1	23	0.500056	0.0065346	1	9	0.000236116		2.32337	2.38319	1.77544	3.41913	1.95084	-3.19164	0.950776	-3.19506	-1.93121	-0.127274	-3.0105	2.04573	2.4094	-0.855531	-0.461506	3.62087	0.415153	2.94172	1.10902	-0.602797	3.32864	-1.36255	-0.179418
	BOPA1_4163_1786	1H	48.1	6	0.468508	0.166544	1	30	-0.000473744			2.11012										2.04573			-0.461506	3.62087	0.415153						-0.179418
	BOPA1_7090_1260	1H	48.1	7	1.03061	0.00044543	1	0	0.00103276		2.32337				1.95084			-3.35208					2.33223							-1.03406	3.32864			0.511764
	BOPA1_ABC11913_1_1_104	1H	48.1	19	0.338735	0.0261171	1	10	-0.000305651		2.32337			3.14945	1.95084		2.75577	-3.56364	-2.63672	0.552715	-3.04442	2.04573	2.33223	-2.50976	-2.31783	3.27583		1.99668		-1.03406	3.32864	-1.36255	-0.179418	0.511764
	BOPA2_12_10300	1H	48.1	7	-0.104331	1.91846e-05	1	0	-0.000692367			2.18756	1.77544	3.38389			2.75577							-2.50976		3.27583						-1.36255
	BOPA2_12_10489	1H	48.1	3	-0.179856	0.00440069	1	0	-0.000684439											0.537439													-0.179418	0.511764
	BOPA2_12_30043	1H	48.1	1	-0.558146	0.0369581	1	3	-0.000671442																								-0.179418
	BOPA2_12_30404	1H	48.1	5	0.0226504	0.000353128	1	0	-0.000703529			2.47178		2.947				-3.35208			-3.05777			-2.26726
	BOPA2_12_30562	1H	48.1	15	-0.00404708	0.0227051	1	14	-0.000704182		2.32337	2.11012		3.41913			2.75577	-3.19506		0.537439	-3.05777	2.04573		-2.08202	-0.461506	3.62087	0.415153					-1.36255	-0.179418	0.511764
	BOPA2_12_31381	1H	48.1	4	0.219112	0.00714654	1	15	-0.00066958								2.75577					2.04573			-1.96013	3.27583
	SCRI_RS_141511	1H	48.1	23	0.483592	0.0030135	1	12	0.000205772		2.32337	2.11012	1.78784	3.41913	1.95084	-2.47234	2.75577	-3.19506	-2.63672	0.537439	-3.05777	2.04573	2.4094	-1.71099	-0.461506	3.62087	0.415153	2.63897	1.10902	-0.602797	3.32864	-1.36255	-0.179418
	SCRI_RS_149726	1H	48.1	1	-0.558146	0.144835	1	3	-0.000671442																								-0.179418
	SCRI_RS_193640	1H	48.1	16	0.0735281	0.00457186	1	13	-0.000688405			2.11012		3.41913		-2.47234	2.75577		-2.63672	0.537439	-3.05777	2.04573		-1.94296	-0.461506	3.62087		2.63897		-0.602797	3.32864	-1.36255	-0.179418
	BOPA2_12_30306	1H	48.15	1	0.506708	-0.0124107	1	0	-0.000666512										-2.63672
	BOPA1_4020_643	1H	48.2	19	0.796375	0.0349911	1	16	0.00128083		2.32337	2.18756	1.77544	3.14945		-1.10543			-2.63672	0.552715	-2.91606	2.04573			-1.96013	3.75536	0.415153	2.36481	2.21424	-1.03406	3.32864	-1.36255	-0.179418	0.511764
	BOPA2_12_31208	1H	48.2	24	0.423459	0.00836812	1	9	5.88841e-06		2.32337	2.18756	1.77544	3.14945	1.95034	-1.10543	2.75577	-3.35208	-2.63672	0.552715	-3.05777	2.04573	1.29447	-2.50976	-1.96013	3.75536	0.415153	2.36481	2.21424	-1.03406	3.32864	-1.36255	-0.179418	0.511764
	SCRI_RS_124377	1H	48.2	23	0.474873	0.00366617	1	7	0.000175692		2.32337	2.53133	1.77544	3.32859	2.03348	-1.10543	2.75577	-3.35208	-2.63672	0.552715	-3.05777	2.04573	1.29447	-2.50976	-2.21477	3.78344	0.415153	2.09359	2.17889	-1.04191	3.32864	-1.63457		1.04662
	SCRI_RS_138691	1H	48.2	2	-0.97523	-0.0189317	1	0	-0.000404815											2.93018	-4.16684
	SCRI_RS_143927	1H	48.2	21	0.548413	0.00118615	1	8	0.000341847		2.32337	2.18756	1.77544	3.14945		-1.10543		-3.35208	-2.63672	0.552715	-3.05777	2.04573		-2.50976	-1.96013	3.75536	0.415153	2.36481	2.21424	-1.03406	3.32864	-1.36255	-0.179418	0.511764
	SCRI_RS_186830	1H	48.2	13	0.0414714	-0.00496429	1	6	-0.000700158		2.32337	2.18756	1.12983			-1.10543			-2.63672	0.552715	-3.05777	2.04573			-1.96013	3.75536			2.21424			-1.36255		0.511764
	SCRI_RS_189586	1H	48.2	15	0.508035	-0.000565401	1	0	-2.31504e-05		2.32337	2.18756	1.77544			-1.10543			-2.63672	0.552715	-3.05777						0.415153	2.36481	2.21424	-1.03406	3.32864	-1.36255	-0.179418	0.511764
	SCRI_RS_213103	1H	48.2	20	0.488751	0.00539542	1	11	0.000102333		2.32337	2.18756	1.77544	3.14945		-1.10543		-3.35208	-2.63672	0.552715	-3.05777	2.04573		-2.26726	-1.96013	3.75536	0.415153		2.21424	-1.03406	3.32864	-1.36255	-0.179418	0.511764
	BOPA2_12_10938	1H	48.3	1	5.52701	-0.00942193	1	0	0.00593845																				2.21424
	SCRI_RS_236235	1H	48.3	9	1.73483	0.0497065	1	13	0.00407948			2.26336		3.14945				-2.2738				2.04573			-3.26868	3.75536			2.21424				-0.115446	0.511764
	BOPA1_8224_561	1H	48.4	1	-0.406629	-0.0158319	1	0	-0.000688901																								0.0131452
	BOPA1_8717_244	1H	48.4	1	-0.406629	-0.00439191	1	0	-0.000688901																								0.0131452
	BOPA1_ConsensusGBS0371_2	1H	48.4	24	0.168137	0.011638	1	14	-0.000590229		2.78275	2.26336	0.10512	3.14945	1.82779	-1.62322	-0.30913	-2.02185	-2.34031	0.310437	-3.05777	2.04573	0.977655	-1.91018	-3.26868	3.75536	-0.563593	2.46702	2.72333	-1.03406	3.32864	-1.36255	-0.115446	0.511764
	BOPA2_12_30592	1H	48.4	24	0.274073	0.0229765	1	13	-0.000404831		2.78275	2.26336	1.77544	3.14945	1.88186	-1.10543	-0.30913	-2.02185	-2.34031	0.310437	-3.05777	2.04573	1.29447	-2.25012	-3.26868	3.75536	-0.563593	2.36481	2.21424	-1.03406	3.32864	-1.36255	-0.115446	0.511764
	SCRI_RS_130590	1H	48.4	24	-0.00284506	0.0202292	1	12	-0.000704219		2.78275	2.08315	0.0851686	3.08416	1.67602	-1.21477	-0.30913	-2.12033	-3.07769	0.128127	-3.05777	2.04573	-0.446384	-2.09266	-2.63802	4.78711	-0.563593	2.42094	1.96491	-1.03406	3.32864	-1.36255	0.0131452	0.511764
	SCRI_RS_132599	1H	48.4	12	0.900736	0.00630316	1	8	0.00118481			2.8421		3.14945		-1.2239	1.84677		-3.07769	0.388576	-3.03128						-0.53041		1.89626	-1.14992	3.62488			1.04305
	SCRI_RS_132604	1H	48.4	12	0.903644	0.00338504	1	9	0.00130912			2.18756		3.14945		-1.10543	2.75577		-3.07769	0.552715	-3.05777						-0.563593		2.21424	-1.03406	3.32864			0.511764
	SCRI_RS_141598	1H	48.4	24	0.104238	0.00669756	1	10	-0.000660679		2.78275	1.02204	0.10512	3.14945	1.82779	-1.21477	-0.30913	-2.02185	-3.07769	-0.113061	-3.05777	2.04573	0.812848	-2.11443	-3.26868	4.78711	-0.563593	2.36481	2.72333	-1.03406	3.32864	-1.36255	-0.115446	0.511764
	SCRI_RS_151874	1H	48.4	16	0.59202	0.000495808	1	2	0.000329778		2.78275		1.77544		1.78591	-1.10543		-2.58427		0.817618	-3.05777	2.04573	0.514999		-3.73208	3.75536		2.36481	2.21424	-1.03406	3.32864		-0.115446
	SCRI_RS_155439	1H	48.4	24	0.390973	0.0178418	1	12	-0.000101234		2.78275	2.18756	1.77544	3.14945	1.88186	-1.10543	2.75577	-3.43894	-3.07769	0.552715	-3.05777	2.04573	1.29447	-2.26726	-1.96013	3.75536	-0.563593	2.36481	2.21424	-1.03406	3.32864	-1.36255	-0.179418	0.511764
	SCRI_RS_172170	1H	48.4	1	-0.406629	0.0638487	1	0	-0.000688901																								0.0131452
	SCRI_RS_189248	1H	48.4	17	-0.453685	0.00549692	1	9	-8.5198e-05		2.78275		0.10512		1.67602	-1.21477	-0.30913		-3.07769	0.254909	-3.05777	2.04573	0.812848		-2.7205	4.78711	-0.563593	2.42371	1.96491			-1.36255	0.0131452
	SCRI_RS_7197	1H	48.4	18	0.70035	0.0829563	1	18	0.000945943			2.18756		3.14945	1.88186	-1.10543	2.75577		-3.07769	0.552715	-3.05777	2.04573	1.29447		-3.63959	3.75536	-0.563593	2.36481	2.21424	-1.03406	3.32864			0.511764
	SCRI_RS_7813	1H	48.4	24	0.191832	0.00941097	1	8	-0.000566891		2.78275	2.82807	-0.534041	3.05181	1.50427	-0.358865	-0.111084	-2.31643	-3.07769	0.788836	-3.21513	2.04573	0.816853	-1.87814	-3.73208	4.78711	-0.563593	2.36481	2.72333	-1.03406	3.32864	-1.36255	0.0131452	0.511764
	BOPA1_5798_867	1H	48.5	7	1.56461	0.0141196	1	12	0.00331241					3.14945		-1.21477		-2.35192			-3.05777	2.04573				4.78711			2.36403
	BOPA2_12_11169	1H	48.5	1	-0.327992	-0.0551725	1	0	-0.000696026																								0.123779
	BOPA2_12_31134	1H	48.5	3	1.94351	0.00163311	1	0	0.0013764																					-1.03406	3.32864		0.0131452
	SCRI_RS_116685	1H	48.5	1	-0.406629	0.00528714	1	0	-0.000688901																								0.0131452
	SCRI_RS_122889	1H	48.5	23	0.0948289	0.022911	1	16	-0.000668654		2.78275		0.748305	3.14993	1.67602	-1.21477	-0.30913	-2.12033	-3.07769	0.21584	-3.05777	2.04573	-0.372988	-2.04574	-2.63802	4.78711	-0.563593	2.42371	2.72333	-1.03406	3.32864	-1.36255	0.0131452	0.602022
	SCRI_RS_158003	1H	48.5	1	-0.406629	0.0420127	1	0	-0.000688901																								0.0131452
	SCRI_RS_160466	1H	48.5	22	0.230703	0.00528404	1	4	-0.000507348			1.48652	0.0575123	3.14945	1.67602	-1.21477	-0.30913	-2.35192	-3.07769	0.254909		2.04573	0.812848	-1.80638	-3.26868	4.78711	-0.563593	2.42371	2.72333	-1.03406	3.32864	-1.40455	0.0131452	0.602022
	SCRI_RS_163127	1H	48.5	1	-1.08292	-0.0100689	1	0	-0.000600349																								-0.749108
	SCRI_RS_189898	1H	48.5	15	-0.00425952	-0.000644495	1	1	-0.000704215		2.78275		0.10512	3.14945	1.67602	-1.21477	-0.30913	-2.12033	-3.07769	0.254909			0.812848	-1.42627						-1.03406	3.32864		0.0131452	0.602022
	SCRI_RS_189920	1H	48.5	23	0.15671	0.0191232	1	16	-0.000608141		2.78275		0.10512	3.14945	1.67602	-1.21477	-0.30913	-2.12033	-3.07769	0.254909	-3.05777	2.04573	0.812848	-1.80638	-3.26868	4.78711	-0.563593	2.42371	2.72333	-1.03406	3.32864	-1.36255	0.0131452	0.602022
	SCRI_RS_219043	1H	48.5	24	0.122467	0.011092	1	14	-0.000643938		2.78275	1.48652	0.10512	3.14945	1.67602	-1.21477	-0.30913	-2.12033	-3.07769	0.254909	-3.21513	2.04573	0.812848	-2.04013	-3.26868	4.78711	0.0525997	2.42371	2.72333	-1.03406	3.32864	-1.36255	0.0131452	0.602022
	SCRI_RS_229932	1H	48.5	24	0.100926	0.00532514	1	12	-0.000663333		2.78275	1.48652	0.0575123	3.40478	1.67602	-1.36989	-0.30913	-3.02974	-3.07769	0.254909	-3.05777	2.04573	0.812848	-1.734	-2.98208	4.78711	-0.563593	2.42371	2.72333	-0.831734	3.32864	-1.19061	0.0131452	0.493033
	BOPA1_4793_777	1H	48.6	20	0.402377	0.0063446	1	9	-0.000134076		2.78275	1.48652	0.0575123	3.14945	5.47373	-1.21477	-0.30913		-3.07769	0.254909	-3.05777	2.04573	1.13796	-2.04013		4.78711	-0.595907	2.42371	1.94184	-1.03406	2.7695			0.602022
	SCRI_RS_125407	1H	48.6	21	-0.100383	-0.00245494	1	5	-0.000668373		2.78275		0.0575123		1.67602	-1.21477	-0.30913	-2.35192		0.254909	-3.05777	2.04573	1.13796	-2.04013	-3.26868	4.78711	-0.595907	2.42371	1.94184	-1.03406	3.32864	-1.40455	0.0131452	0.602022
	SCRI_RS_170542	1H	48.6	4	2.04864	0.0211327	1	2	0.00230829							-1.21477						2.04573				4.78711			2.36403
	SCRI_RS_153434	1H	48.7	1	-0.406629	0.00865011	1	0	-0.000688901																								0.0131452
	BOPA1_5297_796	1H	48.75	1	-2.71166	-0.00295313	1	4	0.000708435																-3.26868
	BOPA2_12_30350	1H	48.8	21	0.37339	0.0182606	1	7	-0.000213727		2.78275		0.0575123	2.84559	5.47373	-1.49657	-0.30913	-2.35192	-3.07769	0.254909		2.04573	1.13796	-2.04013	-3.26868	4.62816	-0.595907		1.97638	-1.03406	2.7695	-1.13096	0.0131452	0.602022
	SCRI_RS_152642	1H	48.8	1	1.77093	0.000119595	1	0	-0.000179447																			2.42371
	SCRI_RS_204810	1H	48.8	19	0.390566	0.000626248	1	5	-0.000169927		2.78275	1.48652	0.0575123		5.47373		-0.30913	-2.35192		0.254909	-2.67652	2.04573	1.13796	-2.04013	-3.26868	4.62816		2.42371	1.97638	-1.03406	2.7695		0.0131452	0.602022
	SCRI_RS_221609	1H	48.8	1	1.77093	-0.0086645	1	0	-0.000179447																			2.42371
	BOPA1_4716_1205	1H	48.9	12	0.135002	0.00148153	1	4	-0.000663529		2.78275		0.205704	2.84559		-2.0213		-2.35192			-2.68788			-1.80638	-4.58591		-0.595907	2.45898	2.14946				-0.749108
	BOPA2_12_11107	1H	48.9	6	0.432608	0.00316173	1	0	-0.000427091						5.47373		-0.30913	-2.35192				2.04573	0.297879			4.62816
	BOPA2_12_30110	1H	48.9	23	0.180484	0.00685569	1	8	-0.000576359		2.78275	1.39029	0.0575123	2.84559	5.47373	-2.0213	-0.30913	-2.35192	-3.23254	0.254909	-2.83415	2.04573	0.297879	-2.04013	-3.26868	4.62816	-0.595907	2.42371	1.98147	-1.03406	1.27681	-1.13096		0.602022
	BOPA2_12_30694	1H	48.9	18	0.233711	-1.61183e-05	1	2	-0.000527385		2.88089	1.47977	0.0575123	2.83895		-2.0213		-2.35192	-3.23254	0.157204	-2.67652			-2.09242	-2.64821		-0.595907	2.58222	1.87943	-1.29954	1.78563	-1.311		0.293626
	BOPA1_3689_1101	1H	49.1	23	0.258501	0.0102826	1	10	-0.000445001		2.78275	1.39029	0.0575123	2.84559	5.47373		-0.30913	-2.35192	-3.23254	0.254909	-2.67652	2.04573	-0.734371	-2.04013	-3.26868	4.62816	-0.595907	2.42371	1.98147	-1.03406	1.27681	-1.13096	-0.940893	0.602022
	BOPA2_12_30406	1H	49.1	17	0.103146	-0.000150423	1	2	-0.000670594		2.78275	1.39029			5.47373	-2.0213	-0.30913	-2.35192		0.254909	-2.67652	2.04573	-0.734371			4.62816	-0.595907	2.42371	1.98147			-1.13096	-0.940893	0.602022
	BOPA2_12_30522	1H	49.1	22	0.262422	0.0118941	1	13	-0.000442822		2.78275	1.48652	0.0575123	2.84559	5.47373	-2.0213	-0.30913	-2.35192	-3.23254	0.254909	-2.67652	2.04573	0.693597	-2.04013	-3.26868	4.62816	-0.595907		1.98147	-1.03406	1.27681		0.0131452	0.602022
	SCRI_RS_118168	1H	49.1	23	0.21553	0.00886884	1	9	-0.000524032		2.78275	1.39029	0.0575123	2.84559	5.47373	-2.0213	-0.30913	-2.35192	-3.23254	0.254909	-2.67652	2.04573	-0.406556	-1.80638	-3.0716	4.62816	-0.595907	2.53808	1.98147	-1.03406	1.27681	-1.13096		0.602022
	SCRI_RS_17256	1H	49.1	24	0.142138	0.000635555	1	8	-0.000624214		2.78275	1.39029	0.0575123	2.84559	5.52428	-2.0213	-0.30913	-2.35192	-3.23254	0.254909	-2.52486	2.04573	-0.406556	-2.04013	-3.26868	4.62816	-0.595907	2.42371	1.98147	-1.03406	1.27681	-1.13096	-0.940893	0.602022
	SCRI_RS_109060	1H	49.4	20	0.448283	0.00145494	1	2	7.76742e-06		2.78275	1.39029	0.0575123	2.32035	5.47373	-2.0213		-2.35192	-3.23254	0.254909	-2.67652		-0.0648103	-2.04013	-3.0716	4.62816		2.38162	1.98147	-1.03406	1.27681	-1.13096		0.602022
	BOPA1_7284_710	1H	49.6	19	0.0172384	0.00144046	1	0	-0.000703188		2.78275	1.39029	0.0575123	2.32035	5.47373	-2.0213	-0.30913	-2.35192	-3.23254	0.254909	-2.67652		-0.0648103	-2.04013	-2.51843	4.62816		2.57943	1.98147			-1.13096		-0.0715986
	BOPA1_ABC13652_1_2_156	1H	49.6	12	0.69583	1.48173e-05	1	0	0.000372167		2.78275		0.0575123		5.47373	-2.0213		-2.28067					-0.0648103		-2.51843			2.57943	1.98147	-1.58816	1.27681		-0.940893
	BOPA1_8743_197	1H	50.4	7	-0.706853	0.000579819	1	0	4.34903e-05								-0.30913		-3.23254		-2.67652	2.04573					-0.595907					2.07838	-1.38982
	BOPA2_12_30478	1H	50.4	1	-1.16187	0.00424784	1	0	-0.000545465																								-0.852538
	BOPA2_12_30499	1H	50.4	1	-1.16187	-0.000517025	1	0	-0.000545465																								-0.852538
	BOPA2_12_30672	1H	50.4	16	0.441118	-0.0016201	1	0	-0.000127914			0.913682		2.32035		-0.59616	-0.30913	-1.55848	-3.23254	-0.0408758		2.04573		-2.04013		4.62816	-0.595907		1.98147	-1.58816	1.15415	-1.13096	-0.940893
	BOPA2_12_30750	1H	50.4	23	0.210303	-0.000799771	1	0	-0.000531455		2.78275	0.89595	0.0575123	2.32035	5.56262	-0.59616	-0.30913	-1.55848		-0.0408758	-2.67652	2.04573	-0.0648103	-2.04013	-2.28785	4.62816	-0.595907	2.3698	1.98147	-1.58816	1.15415	-1.13096	-1.38982	-0.128766
	BOPA2_12_30786	1H	50.4	16	0.463388	-0.000993436	1	0	-6.85794e-05			0.913682		2.32035		-0.59616	-0.30913	-1.55848	-3.23254	0.254909		2.04573		-2.04013		4.62816	-0.595907		1.98147	-1.58816	1.15415	-1.13096	-0.940893
	SCRI_RS_119743	1H	50.4	11	0.674741	-0.00768781	1	0	0.000280033			1.17173				-0.59616		-1.55848	-3.23254	-0.0408758				-1.83274		4.62816			1.98147	-1.58816	1.15415		-0.940893
	SCRI_RS_148600	1H	50.4	12	-0.431416	6.96214e-05	1	0	-0.000311764		2.78275	0.913682		2.32035	5.56262		-0.30913					2.04573	-0.0648103	-2.04013	-2.28785		-0.595907						-1.38982	-0.128766
	BOPA1_7800_594	1H	50.6	1	-1.16187	-0.00101251	1	0	-0.000545465																								-0.852538
	SCRI_RS_14834	1H	50.6	1	-1.16187	-0.00942763	1	0	-0.000545465																								-0.852538
	SCRI_RS_198546	1H	50.6	1	-0.293505	-0.0142887	1	0	-0.000694007																								0.12444
	BOPA1_ABC10636_1_4_285	1H	50.8	19	0.0551598	0.00155358	1	0	-0.000694132		2.78275	0.712459	0.0575123	2.52604	5.56262	-0.59616	-0.30913		-2.48183	-0.144125	-2.65225		-0.0861248	-2.4756	-1.06061	5.17734	-0.595907	2.20754	2.18065			2.72667		-0.128766
	BOPA2_12_30348	1H	50.8	14	0.866461	-0.00333872	1	0	0.00136463		2.78275			2.52604	5.56262	-2.53811	0.0318119	-1.04884		-0.00188545		1.84869	-0.260814					0.937342	2.66391	-1.58816	-0.323062			-0.128766
	BOPA2_12_30710	1H	50.8	21	0.504792	0.00648335	1	0	0.000188602		1.69361	1.54453		2.62607	5.24586		-0.033289	-0.960102		0.473165	-2.48255	1.38901	-1.09867	-3.43563	-1.35544	9.95123	-1.6297	1.00395	2.2757	-1.78976	-0.323062	2.72667	-0.963747	-0.128766
	SCRI_RS_161643	1H	50.8	1	-1.2356	-0.00654657	1	0	-0.000505462																								-0.963747
	SCRI_RS_167877	1H	50.8	24	0.404683	0.00182358	1	0	-7.78451e-05		2.78275	0.982113	0.0575123	2.42695	5.56262	-0.59616	-0.30913	-0.960102	-2.48183	0.233642	-2.65225	2.15822	-0.879697	-2.32726	-1.35544	5.17734	-0.595907	2.20754	2.18065	-1.58816	-0.323062	2.72667	-0.963747	-0.128766
	BOPA2_12_10198	1H	51.4	7	-0.48262	-0.00796123	1	0	-0.000287755								-0.033289			0.152966	-2.48255						-0.0564412			-1.78976	-0.323062		-0.963747
	BOPA1_6118_595	1H	51.6	1	-2.34871	-0.00294131	1	0	0.000882316								-0.0640198
	BOPA2_12_30343	1H	51.6	3	-0.730432	0.00117394	1	0	-0.000336495						5.0895								-0.854022		-1.79296
	BOPA1_5402_929	1H	52.3	5	1.1277	-0.000239776	1	0	0.000722319						5.0895							1.57521	-1.06698						2.42025				0.507127
	SCRI_RS_56976	1H	52.3	23	0.20169	0.000367901	1	0	-0.000550836		1.69361	0.339591	0.0575123	1.38334	5.0895	-0.906752	0.305731	-0.512876	-4.42971		-2.70259	1.57521	-1.06698	-2.08982	-1.47123	9.95123	-0.0564412	0.2127	2.42025	-1.982	-0.323062	1.90794	0.476408	-1.8453
	BOPA1_8486_1964	1H	52.5	6	0.965531	0.000407996	1	0	0.000487573						5.0895							1.57521	-1.06698				-0.0564412		1.87004				0.507127
	SCRI_RS_156506	1H	52.5	15	0.274416	0.00183323	1	0	-0.000493266			0.542243	0.810386	1.54002		-0.906752			-5.06566	0.45456	-2.70259	1.57521			-1.79296		-0.0564412		1.87004	-1.982	-0.323062	1.90794	0.507127
	BOPA2_12_10105	1H	52.7	7	0.46474	0.000915762	1	0	-0.00040125			0.339591		1.38334				-0.512876	-4.42971	0.0622925					-1.47123							1.90794
	BOPA2_12_11444	1H	52.7	6	0.771459	0.00646839	1	0	-0.000165339		1.69361											1.57521				9.95123		0.486497					0.507127	-2.32276
	SCRI_RS_1445	1H	52.7	14	-0.0254517	-0.00260708	1	0	-0.000702403			0.487233		1.38334			0.305731	-0.467241	-5.06566	0.0776717	-2.70259			-2.61642	-1.83807		-0.0564412		1.87004			1.90794	0.476408	-2.32276
	SCRI_RS_193401	1H	52.7	24	0.0273131	-0.00098604	1	0	-0.000701254		1.69361	0.487233	0.0575123	1.38334	5.0895	-1.26369	0.305731	-0.629473	-5.06566	0.0992874	-2.86638	1.57521	-1.06698	-2.61642	-1.83807	9.95123	-0.0564412	0.486497	1.87004	-1.982	-1.0489	1.90794	0.476408	-2.32276
	SCRI_RS_207335	1H	52.7	4	2.49695	0.0139066	1	1	0.00394444					1.38334					-5.06566								-0.0564412		1.87004
	SCRI_RS_100503	1H	53.3	24	-0.0195223	0.000726782	1	0	-0.000702713		1.69361	0.656913	-0.784674	0.973619	5.0895	-1.26369	0.305731	-0.30385	-5.06566	0.0776717	-2.70259	1.57521	-1.06698	-2.86686	-1.67795	9.95123	0.655991	0.385096	1.61732	-1.982	-1.0489	1.90794	0.743509	-2.32276
	SCRI_RS_138118	1H	53.5	17	0.211686	-0.00113592	1	0	-0.000576733		-0.219476	0.780659	-0.942915	0.622516	6.21913	-2.5158			-5.60527	-0.0523049			-2.09235		-1.24173	10.3553	0.655991	0.452953	0.546297	-1.57283	-1.05	1.90794
	SCRI_RS_165072	1H	53.5	17	0.239588	-0.00200439	1	0	-0.000541433		-0.218113	0.705004	-0.957576	0.622516	6.11392	-2.65977			-5.60527	-0.0802287			-2.10426		-1.19606	10.4772	0.655991	0.436208	1.05566	-1.57283	-1.05	1.90794
	SCRI_RS_201072	1H	53.5	17	0.244926	-0.00159629	1	0	-0.000534028		-0.218113	0.876296	-1.49701	0.541745	5.56262	-2.38349			-5.49543	0.0776717			-0.620718		-2.74112	9.95123	0.655991	0.436208	1.13361	-1.982	-1.05	1.90794
	BOPA1_5790_558	1H	53.7	23	-0.0864101	-0.0154159	1	0	-0.000675967		-0.352726	1.45121	-1.858	0.392525	5.56262	-0.911397	0.305731	-1.80167	-5.49543	0.014983	-0.754049	2.50873	-0.607788	-2.61642	-2.17722		0.655991	0.0254542	1.61732	-1.88755	-1.05	1.70326	0.766634	-3.29744
	BOPA2_12_30115	1H	53.7	22	-0.0733731	-0.00844143	1	0	-0.000685014		-0.352726	2.52387	-1.858	0.155309	5.42082	-0.911397	0.305731	-0.82856	-5.49543	0.0917519	-0.754049	2.50873	-1.26791	-2.73318	-2.17722		0.437286	0.328446	1.61732	-1.88755	-0.817252	1.80416		-3.29744
	SCRI_RS_145305	1H	53.7	11	0.150976	0.00548729	1	0	-0.000653337			0.876296	-1.858	0.541745				-0.380719	-5.49543	0.0776717	-0.754049	1.57521										1.90794	0.766634	-2.32276
	SCRI_RS_207081	1H	53.7	1	-2.74185	-0.000156709	1	0	0.000619501				-1.858
	SCRI_RS_213455	1H	53.7	20	-0.516219	-0.000416906	1	0	0.000178868		-0.218113	1.16401	-1.858	0.421947	5.73978	-0.911397	0.305731	-0.646691	-5.49543	-0.196212	-0.754049	2.50873	-1.06733	-2.06243	-2.17722		0.655991	0.421475				1.90794	0.847788	-3.29744
	SCRI_RS_225107	1H	53.7	24	0.117715	-0.00132709	1	0	-0.00065016		-0.218113	0.876296	-2.267	0.541745	5.56262	-0.911397	0.305731	-0.380719	-5.49543	0.0776717	-0.754049	1.57521	-0.620718	-2.31805	-2.74112	9.95123	0.655991	0.436208	1.61732	-1.982	-1.05	1.90794	0.743509	-2.32276
	SCRI_RS_229636	1H	53.7	19	-0.822446	-0.00212646	1	0	0.00147606		-0.218113	0.876296	-1.858	0.541745	5.56262	-0.403194	-0.128373		-5.49543	-0.196212	-0.754049	2.50873	-0.620718	-2.56501	-2.17722		0.655991	0.143923				1.90794	0.766634	-3.29744
	SCRI_RS_907	1H	53.7	1	-2.74185	0.00307901	1	0	0.000619501				-1.858
	SCRI_RS_179793	1H	54.3	1	1.54773	0.0134374	1	0	-0.000262064													2.50873
	SCRI_RS_121978	1H	54.4	10	-0.538755	-0.00146776	1	0	-0.000132569			1.40356		-0.129213			0.305731	-4.146	-5.49543		-0.754049			-2.83866			0.437286	0.328446					0.766634
	BOPA2_12_30821	1H	54.5	15	-0.551701	-0.000960242	1	0	0.000148195		-0.148752		-1.93343		5.72867		0.373813	-4.146		0.121424	-0.866334	2.50873	-2.05388	-2.78209	-1.50882				1.54234			1.80416	0.737277	-3.29744
	SCRI_RS_211274	1H	54.5	18	-0.318546	-0.00208316	1	0	-0.000383656		-0.148752		-2.21506		5.42082		0.305731	-4.16744	-5.49543	0.574836	-0.754049	2.50873	-1.02697	-2.64713	-2.17722				1.61732	-1.98656	-0.817252	1.80416	0.737277	-3.29744
	BOPA1_3845_1089	1H	54.9	5	-1.48858	-0.0223225	1	1	0.00153068						4.30082	-0.911397							-1.02697	-2.84933								1.80416
	SCRI_RS_122216	1H	54.9	17	-0.290883	-0.0166975	1	0	-0.000465247		-0.148752		-1.59654		4.30082	-0.911397			-3.42489	0.484502		2.50873	-0.411144	-2.84933	-1.89507		0.437286	-0.600762	1.61732	-1.64053	-0.817252	1.80416		-3.29744
	SCRI_RS_152795	1H	54.9	23	-0.330357	-0.00531542	1	0	-0.000291393		-0.148752	1.39119	-1.858	0.00901271	4.30082	-0.911397	0.464655	-4.16744	-5.50734	0.158633	-0.754049	2.50873	-1.02697	-2.84933	-1.89507		0.437286	-0.600762	1.84539	-1.64053	-0.817252	1.80416	0.766634	-3.29744
	SCRI_RS_192779	1H	55.4	21	0.0923721	-0.000207121	1	0	-0.000674453		-0.559826	1.39119	-1.858	0.00901271	4.30082	-1.05383	0.990972		-3.8256	0.535322	-0.754049	2.62051	-0.216411		-1.89507		-2.4583	-0.768753	1.61732	-1.31915	-0.817252	1.80416	0.777589	-2.84566
	BOPA1_1857_64	1H	55.5	20	-0.0746367	-0.00336886	1	0	-0.000685527		-0.559826	1.39119	-1.858	0.00901271	4.30082			-4.16744	-5.86109	0.158633	-0.754049	2.62051	-0.216411	-2.84933	-1.89507		-2.4583	-0.655401	1.61732	-1.31915	-0.817252	1.80416		-2.84566
	SCRI_RS_130666	1H	55.5	23	-0.207707	-0.00179669	1	0	-0.000543904		-0.559826	1.39119	-1.858	0.00901271	4.30082	-0.911397	0.990972	-3.34093	-3.8256	0.535322	-0.866334	2.62051	-0.216411	-2.84933	-1.89507		-2.4583	-0.768753	1.61732	-1.72951	-0.817252	1.80416	0.80658	-2.84566
	SCRI_RS_21483	1H	55.5	7	-0.730835	0.000232237	1	0	-7.57307e-05			1.57706				-0.832765	1.00022		-3.25633	0.0885305		2.62051	2.20502
	SCRI_RS_236104	1H	55.5	22	0.22569	-0.000457145	1	0	-0.00052726		-0.559826	1.39119		0.00901271	4.30082	-0.911397	1.00022	-3.34093	-3.8256	0.535322	-0.573389	2.62051	-0.216411		-1.89507	-1.106	-2.4583	-0.768753	1.61732	-1.72951	-0.817252	1.80416	0.650759	-2.84566
	SCRI_RS_182431	1H	55.7	23	-0.64812	-0.00535644	1	0	0.000785939		-0.559826	1.10669	-1.34502	-0.145601	4.95261	-1.54207	1.13035	-3.63925	-3.92251	-0.0790144	-0.573389	2.62051	-1.43783	-2.9472	-0.0507013	-0.831745	-2.67532	-0.768753		-1.3315	-0.817252	1.80416	0.650759	-2.83919
	BOPA1_1190_86	1H	55.9	1	-0.856972	-0.00234308	1	0	-0.0004327											-0.175019
	BOPA2_12_10201	1H	55.9	1	-0.856972	0.00041525	1	0	-0.0004327											-0.175019
	SCRI_RS_237999	1H	56	24	-0.330347	0.000592483	1	0	-0.000301138		-0.559826	0.876296	-1.70555	0.00901271	4.02801	-1.03718	0.3767	-3.51972	-3.8256	-0.175019	-0.183344	2.62051	-0.781115	-2.84933	-2.12647	-1.106	-2.67532	-0.768753	1.53613	-1.34745	-1.52381	1.80416	0.733684	-2.84566
	SCRI_RS_118785	1H	56.1	2	-3.17636	-0.00924282	1	0	0.00233122				-1.70555			-2.71723
	SCRI_RS_2945	1H	56.4	5	-1.97576	-0.00292856	1	0	0.00267897			0.876296	-2.55633			-1.03718	0.3767		-3.8256
	BOPA1_4178_1592	1H	57.3	17	-0.303437	-0.00259558	1	0	-0.000431343		-0.559826	0.876296	-2.44759	0.199647	4.02801	-1.71928	0.655765	-3.51972		-0.175019	-0.183344	2.62051	-0.781115	-3.13374		-1.106		-0.937563	1.91563			1.80416
	BOPA1_5768_469	1H	57.3	22	-0.428149	-0.00489677	1	0	-5.24428e-05		-0.559826	0.876296	-2.44759	0.199647	4.02801	-1.04394	0.3767	-3.51972		-0.175019	-0.183344	2.62051	-0.781115	-3.13374	-2.12647	-1.106	-2.67532	-0.744412	1.69297	-1.19404	-1.30894	1.80416		-2.84566
	BOPA1_ABC01838_2_2_322	1H	57.3	22	-0.479115	-0.00319119	1	0	0.000106582		-0.559826	0.876296	-2.44759	0.228522	4.00932	-0.760652	0.192761	-3.51972		-0.495054	-0.183344	2.63111	-0.776454	-3.33471	-2.09463	-1.42959	-2.54793	-0.82303	1.44338	-1.14024	-1.25135	1.53445		-2.88673
	BOPA2_12_30304	1H	57.3	14	-0.536231	-0.00138513	1	0	-8.48007e-05		-0.559826	1.74966	-3.27314			-0.10856	0.493175	-3.51972			-0.183344	2.62051		-2.99358		-1.106		-0.744412	1.69297			1.80416		-2.84566
	BOPA2_12_30744	1H	57.3	4	-0.312009	-0.0149608	1	0	-0.000633178							-1.17456								-3.13374		-1.106			1.18344
	SCRI_RS_12873	1H	57.3	2	-2.55738	0.00627663	1	0	0.00240261				-2.44759				0.3767
	BOPA1_2459_237	1H	58.4	23	-0.897208	-0.0408014	1	0	0.00220436		-1.44928	-1.11539	-2.18903	-0.634779	2.7544	-1.05865	-0.992361	-3.68944	-3.98451	-0.701999	-0.674947	2.56037	-0.120959	-3.25455	-3.08491	-1.106	-5.60489	-1.06873	2.05264	-0.514347	-0.312374	1.80416		-2.86818
	BOPA2_12_10313	1H	58.4	4	-2.05318	-0.00596675	1	1	0.00214301			-1.11539				-1.05865			-4.57109															-2.86818
	BOPA2_12_21131	1H	58.4	6	-1.84663	0.00166298	1	0	0.0027931		-1.44928		-2.18903							-0.375167					-3.08491	-1.106		-0.728537
	BOPA2_12_31179	1H	58.4	19	-0.608751	-0.00594402	1	0	0.000504909		-1.44928	-0.817726	-2.28242	-0.634779	2.7544	-0.783187	-0.992361	-3.50324	-3.98451	-0.500479	-0.707833		0.517914		-3.75193		-6.51126	-1.25525	2.2023	-0.513074	0.535997			-2.78744
	SCRI_RS_145336	1H	58.4	25	-0.793394	-0.00494963	1	0	0.00169219	0.973253	-1.44928	-1.07881	-2.18903	-1.07075	2.7544	-1.49502	-0.903777	-3.5883	-3.98451	-0.701999	-0.498237	2.56037	-0.889535	-3.25455	-3.08491	-1.106	-6.51126	-1.06873	2.05264	-0.514347	0.377885	1.80416	0.372651	-2.92962
	SCRI_RS_231735	1H	58.4	20	-0.630897	-0.0410605	1	0	0.00062474		-1.44928	0.692678	-2.18903	-0.634779	3.48336	-1.05865	-0.529315	-3.68944		-0.258288	-0.573389	2.58717	-1.04909	-3.07498	-3.08491	-1.106	-3.02379	-1.34794	2.05264	-1.03515	-0.312374
	SCRI_RS_236551	1H	58.4	23	-0.844682	-0.00325403	1	0	0.00163423		-1.44928	-0.886034	-2.44404	-0.943677	2.7544	-1.05865	-0.992361	-4.7638	-3.98451	-2.23516	-0.674947	2.56037	-0.889535	-3.36649	-3.08491	-1.106	-6.51126	-1.06873	2.05264	-0.514347	0.377885	1.80416		-2.86818
	BOPA1_2877_867	1H	59.1	23	-0.79032	-0.00402461	1	0	0.00151138		-0.923514	-1.17931	-1.1906	-0.634779	2.87297	1.15208	-0.992361	-3.68944	-4.57109	-0.63118	-0.590611	2.56037	-0.120959	-3.25455	-3.08491	-7.63342	-4.79634	-0.927935	2.42443	-0.82014	0.377885	1.80416		-2.86818
	SCRI_RS_194015	1H	59.1	23	-0.800614	-0.00339594	1	0	0.00156225		-0.923514	-1.29949	-1.1906	-0.646691	3.25803	1.15208	-0.992361	-3.68944	-4.57109	-0.63118	-0.590611	2.56037	-0.289965	-3.25455	-3.08491	-7.63342	-4.79634	-0.927935	2.42443	-0.82014	0.377885	1.80416		-2.86818
	SCRI_RS_204611	1H	59.1	23	-0.569263	-3.13834e-05	1	0	0.000405304	1.49898	1.02601	0.159427	-1.94811	-1.30823	4.30645	2.88467	-1.43799	-3.79551	-4.16723	-0.218039	-0.503402	2.54716	-1.73298	-3.20841	-3.71466	-7.20267	-4.79634		2.15892	-0.193894	-2.30362	2.11189		-2.86818
	BOPA1_9638_619	1H	59.4	7	-0.589917	-0.0093303	1	0	-0.000242126			-1.17931				0.989383				-0.63118										-0.82014	0.377885	1.80416		-2.86818
	BOPA1_11603_445	1H	60.8	23	-0.904383	-0.00885903	1	0	0.00224484	1.28	-0.226395	-0.374176	-3.00264			0.215051	-0.184088	-3.68944	-4.46975	-0.67484	-0.503402	2.56037	-1.14954	-2.49425	-0.117578	-7.63342	-4.79634	-0.329109	2.15518	-1.27978	-2.30362	1.80416	0.675892	-3.16805
	BOPA1_3675_2615	1H	60.8	1	1.4935	-0.000561141	1	0	-0.000108336	1.28
	BOPA2_12_30477	1H	60.8	3	-0.726234	-0.00167383	1	0	-0.000378487	1.28			-3.27431						-4.46975
	SCRI_RS_116661	1H	60.8	21	-0.942753	-0.0212179	1	0	0.00233058	1.28	-0.270457	-0.374176	-3.43484			2.1535	0.277735	-3.68944	-4.21463	-0.67484	-0.503402	2.56037	-1.14954	-3.16097	-0.245006	-7.63342	-4.79634		2.15518	-0.82014	-2.30362	1.80416		-2.86818
	SCRI_RS_151228	1H	60.8	18	-0.653322	-0.000714095	1	0	0.000578105	1.28	0.998608		-4.63771			2.1535	0.277735	-3.68944	-4.21463	-0.393555	-0.414522	2.56037	-1.86238	-3.24691	-0.655799		-4.79634		1.47071	-0.617967	-2.30362	1.80416
	SCRI_RS_151894	1H	60.8	3	-0.0901661	0.000189882	1	0	-0.000697716	1.28									-4.21463	-0.67484
	SCRI_RS_160500	1H	60.8	19	-0.576902	-0.00614733	1	0	0.000330498	1.28	1.02601	-0.374176	-1.24581		3.29097		0.277735	-3.68944	-4.21681		-0.414522	2.56037	-1.14954	-3.16097	-0.655799	-7.63342	-4.79634		2.15518	-0.82014	-2.30362			-2.78744
	SCRI_RS_170810	1H	60.8	5	0.314041	0.000229009	1	0	-0.000584794	1.28		-0.255323	2.37737								-0.498521	2.56037
	SCRI_RS_180349	1H	60.8	23	-0.795983	-0.0049925	1	0	0.00149381	1.28	-0.226395	0.115672	-4.087			1.90246	0.0857172	-3.68944	-4.46975	-0.393555	-0.503402	2.56037	-1.95385	-2.99314	-0.117578	-7.63342	-4.79634	-0.329109	2.15518	-1.11091	-2.30362	1.80416	0.675892	-3.16805
	SCRI_RS_188820	1H	60.8	21	-1.18385	-0.0194666	1	0	0.00374671	0.98071	0.772755	-1.41068	-3.48142			2.1535	-0.413202	-3.68944	-6.12729	-0.67484	-0.913736	2.56037	-1.14954	-3.16097	-0.655799	-7.63342	-4.28547		0.447802	-0.82014	-2.30362	2.92942		-2.09136
	SCRI_RS_206795	1H	60.8	1	1.4935	0.0277183	1	0	-0.000108336	1.28
	SCRI_RS_219685	1H	60.8	6	0.606387	0.00470248	1	0	-0.000327119	1.28			-3.00264					-3.68944											2.15518				0.705202	-3.16805
	SCRI_RS_239686	1H	60.8	2	-0.827594	0.000879942	1	0	-0.000370502	1.28			-3.27431
	SCRI_RS_85391	1H	60.8	23	-0.942385	-0.0208947	1	0	0.00253409	1.28	-0.226395	-0.374176	-3.27431			2.1535	0.277735	-3.68944	-4.46975	-0.67484	-0.503402	2.56037	-1.86238	-3.16097	-0.117578	-7.63342	-4.79634	-0.329109	2.15518	-0.82014	-2.30362	1.80416	0.675892	-3.16805
	BOPA1_10070_1435	1H	61.5	19	-0.941689	-0.00403531	1	0	0.00206973		-0.712302		-3.42224			0.215051	-0.184088		-4.46975	-0.121044	-0.503402	2.56037	-1.14954	-2.49425	1.05208	-7.63342	-4.79634	-0.329109	2.15518	-1.27978	-2.30362	1.80416		-3.26317
	BOPA1_7299_183	1H	61.5	19	-1.13022	-0.0045138	1	0	0.00320208		-0.712302	-0.246558	-3.91066			2.82278	-2.62621	-4.27289	-4.46975	-0.280232	-0.28245		-1.62855			-7.11833	-4.73723	-0.730716	1.55504	-2.50751	-2.26088	1.46167	0.538367	-4.02003
	BOPA2_12_31464	1H	61.5	1	-2.66363	-0.010788	1	0	0.000190102																									-3.26317
	SCRI_RS_120605	1H	61.5	15	-0.988633	-0.00424283	1	1	0.0013105			-0.151033	-3.42224			0.215051		-3.68944	-4.46975			2.56037			1.05208	-7.63342	-4.79634	-0.329109		-1.27978	-2.30362	1.80416	0.705202	-3.26317
	BOPA1_ABC16273_1_1_48	1H	61.8	16	-1.02388	-0.0101142	1	0	0.00195388			-0.151033	-3.42224			0.344083		-3.68944	-4.46975		-0.660172	2.56037		-2.49425		-7.63342	-4.79634	0.254203		-1.27978	-2.30362	1.80416	0.705202	-3.26317
	BOPA2_12_11062	1H	61.8	1	0.15789	0.0518393	1	0	-0.000700166																								0.705202
	SCRI_RS_175487	1H	61.8	18	-0.628413	-0.000960491	1	0	0.000358272		-0.712302	0.336601		-0.943677		0.344083	-0.184088	-3.68944		-0.435942		2.56037	-1.86238		0.632587	-7.63342	-4.79634		2.15518	-1.27978	-2.30362	1.80416	0.705202	-3.97982
	BOPA2_12_30295	1H	62.05	3	-0.781872	-0.00179046	1	0	-0.000566431							0.344083		-0.392462								-7.63342
	SCRI_RS_133886	1H	62.3	23	-0.634445	-0.00509038	1	0	0.000756763		-0.712302	-0.00866912	-3.42224	-0.634779	3.25803	0.344083	0.381129	-3.68944	-3.97397	-0.375282	-0.660172	2.42534	-1.14954	-2.49425		-7.63342	-4.79634	0.63971	2.15518	-1.22023	-2.30362	1.80416	0.705202	-3.97982
	BOPA2_12_31099	1H	62.8	3	-3.00721	-0.00180492	1	0	0.00274546				-3.42224														-4.27774					1.13395
	SCRI_RS_157039	1H	62.8	24	-0.584418	0.00101179	1	0	0.000559512		-1.03904	-0.0170601	-3.42224	-0.634779	3.25803	1.01703	-0.736557	-0.438641	-3.614	-0.375282	-0.648141	2.4384	-1.11581	-2.3907	-0.36567	-7.63342	-4.27774	0.557177	3.09382	-1.22023	-2.30362	1.13395	0.705202	-3.97982
	BOPA2_12_10166	1H	65.2	1	0.084426	0.0012899	1	0	-0.000702945																								0.636983
	SCRI_RS_159201	1H	66.1	25	-0.685999	-0.000400688	1	0	0.00125646	0.0714846	-1.89606	-0.329125	-3.03043	-1.53042	4.82276	-0.433466	0.843281	2.12955	-3.62313	-0.738705	-0.41992	5.36585	-4.35837	-2.28668	-0.397311	-8.04628	-5.18601	0.823019	3.51591	-0.699886	-3.37682	-2.58428	0.866998	-3.03786
	BOPA2_12_20696	1H	66.2	2	1.30638	-0.000106414	1	0	-0.000164058													5.36585						0.34463
	BOPA1_2036_1027	1H	66.3	24	-1.0617	-0.000588072	1	0	0.00360706		-1.61295	-0.482318	-3.2615	-1.57295	3.46599	-0.965065	1.42184	-0.497923	-3.614	-0.592353	-0.648141	5.36585	-5.47318	-3.58986	-3.12439	-5.83601	-4.62452	0.34463	4.0367	-1.8864	-1.80297	-3.07582	0.666637	-3.54188
	BOPA2_12_30298	1H	66.3	1	0.117908	0.0160313	1	0	-0.000701732																								0.666637
	BOPA2_12_30505	1H	66.3	3	-1.82789	-0.0203207	1	0	0.00115939										-3.614					-3.58986									0.666637
	SCRI_RS_195238	1H	66.3	24	-1.07764	-0.0140169	1	0	0.00374646		-1.61295	-0.877644	-3.90141	-1.57295	3.46599	-0.965065	1.42184	-0.263554	-3.614	-0.391932	-0.648141	5.36585	-5.47318	-3.69309	-3.12439	-5.83601	-4.62452	0.34463	4.0367	-1.8864	-1.80297	-3.07582	0.666637	-3.1756
	BOPA2_12_30742	1H	66.9	2	0.396644	0.00338618	1	0	-0.000602372												-0.648141												0.398322
	BOPA1_1670_369	1H	67.1	25	-0.928305	0.0140387	1	0	0.00262992	1.15136	-1.99957	-0.689559	-3.90141	-1.93741	4.06277	-0.968373	1.42184	-0.392462	-3.614	-1.02697	-0.648141	7.02051	-5.49995	-4.13113	-3.12439	-5.83601	-4.62452	1.27371	4.0367	-1.8864	-2.03235	-2.50948	0.130711	-3.29043
	BOPA1_6142_1544	1H	67.1	24	-0.758911	-0.00159259	1	0	0.00142387	0.741634	-2.78487	-0.985518	-3.25605	-0.607488	4.51722	-0.968373	1.04532	-0.0803949	0.568443	-0.628918	-0.650084	7.02051	-4.86684	-3.19855	-1.80753	-5.83601	-4.45103	2.2147	3.43868	-1.75395	-1.2534	-3.68682		-3.30404
	BOPA2_12_10206	1H	67.1	4	-1.71897	-0.00239218	1	0	0.00130551			-0.748992	-3.90141					-0.392462	-3.614
	BOPA2_12_30147	1H	67.1	3	0.174648	0.000643388	1	1	-0.000674621	1.15136											-0.648141													-3.24977
	SCRI_RS_1473	1H	67.1	24	-0.814002	-0.000283063	1	0	0.00177995	1.15136	-2.99628	-0.452234	-3.90141	-0.190632	4.06277	-0.968373	1.42184	-0.392462	-0.100283	-0.658799	-0.648141	7.02051	-5.49995	-3.59722	-1.81211	-5.83601	-4.16386	2.10372	3.76816	-1.75395	-1.54852	-3.61928		-3.17185
	SCRI_RS_153727	1H	67.1	13	-0.261081	-0.00637244	1	0	-0.000530199	1.15136	-2.99628	-0.620796	-3.84829	-0.831374				-0.2898			-0.648141	7.02051		-3.77714					3.76816	-1.75395	-1.54852			-3.24977
	SCRI_RS_169123	1H	67.1	3	0.483812	0.0107896	1	1	-0.000512992	1.15136											-0.648141					-5.83601
	SCRI_RS_183588	1H	67.1	24	-1.14198	-0.00187752	1	0	0.00406037	1.14807	-2.99628	-0.868551	-3.84829	-0.190632	4.06277	-0.968373	1.42184	-0.2898	0.292551	-0.839981	-0.648141	7.02051	-5.755	-3.74592	-1.46166	-5.83601	-4.16386	-0.226176	3.76816	-4.77774	-1.25212	-3.61928		-3.17185
	SCRI_RS_196439	1H	67.1	14	-1.22212	-0.00696219	1	1	0.00348758	1.15136	-2.99628	-0.748992		-0.190632			1.42184			-0.658799	-0.648141	7.02051	-5.49995	-3.59722			-4.16386			-1.75395	-1.54852			-3.17185
	SCRI_RS_823	1H	67.1	5	-1.30274	-0.00682384	1	0	0.00121101	1.14807		-0.822055								-0.839981						-5.83601								-3.17185
	BOPA1_4665_882	1H	67.9	22	-0.789057	-0.00149656	1	0	0.00126729		-1.99957	-0.555424		-0.952727	4.87599	-0.968373	1.42184	-0.392462	-0.100283	-0.72274		7.02051	-4.65351	-4.29971	-2.14589	-5.77612	-4.16386	1.95184	4.0367	-1.59754	-1.54852	-2.98862	0.0215424	-3.24977
	SCRI_RS_151244	1H	70.3	4	0.374385	0.000676458	1	0	-0.000605694	1.14807	-2.99628			-0.190632				-0.392462
	SCRI_RS_188360	1H	70.3	22	-1.30799	-0.00841245	1	0	0.0053146	1.14807	-2.99628	-1.14762		-0.547737	3.61833	-1.64436	2.2415	-0.392462	0.189978	-0.342538	-0.829946	7.02051	-5.755	-3.85501	-1.46166	-5.83601	-4.16386	-0.361508		-4.77774	-1.25212	-3.61928		-3.17185
	SCRI_RS_138527	1H	70.4	5	1.11861	-0.00194576	1	0	0.000452653	1.14807									0.189978			7.02051								-4.77774	-1.25212
	SCRI_RS_160234	1H	70.5	24	-1.39682	-0.00542804	1	0	0.00657527	1.14807	-2.99628	-2.40937	-4.30415	-0.190632	3.61833	-2.69232	0.701947	-0.497923	0.189978	-1.08866	-2.15452	7.02051	-5.755	-3.59722	-2.67561	-5.83601	-4.16386	-0.385977	3.93332	-4.77774	-0.80152	-3.61928		-3.17185
	BOPA1_6655_978	1H	70.9	1	1.38685	0.0253795	1	1	-0.000174841	1.14807
	BOPA1_1016_376	1H	71	16	-1.37531	0.00046687	1	0	0.00380659	1.01796			-4.30415	-0.547737	3.60356	-1.64436	2.83073		-0.599547			6.86385	-4.8804	-3.26066	-0.947861	-5.95749	-4.3793	-0.487626				-3.36314	-0.0695457
	SCRI_RS_4893	1H	71.1	2	1.76339	0.0123983	1	0	0.000747144	1.20649									-0.599547
	BOPA1_233_1327	1H	71.2	20	-0.478949	-0.00087167	1	0	4.50972e-05		-2.58339		-4.30415	-0.607488	3.61833		1.66567	-0.392462	-0.599547	-0.537713	1.19444	7.02051	-5.63543	-3.27361	-0.168064	-8.01852		0.307096	1.89752	-3.60892	-1.67358		0.0142353	-3.17185
	BOPA1_713_972	1H	71.2	25	-0.922175	-0.00176876	1	0	0.00264182	1.20649	-2.58339	-3.32141	-4.30415	-0.607488	3.61833	-0.0593658	1.66567	0.187005	-0.599547	-0.444524	1.19444	7.02051	-5.63543	-3.1334	0.373612	-8.01852	-3.96608	0.307096	2.20721	-3.60892	-1.67358	-3.87433	0.0450141	-3.17185
	SCRI_RS_181239	1H	71.2	25	-1.01745	-0.00072347	1	0	0.00306803	1.01796	-2.58339	-2.86382	-5.01244	-0.952727	4.32178	-1.64436	2.94985	-0.392462	-0.599547	-0.31065	0.447477	7.02051	-4.43479	-3.92784	-1.28838	-5.83601	-4.16386	0.307096	3.93332	-4.49921	-1.25212	-3.87433	-0.0695457	-3.17185
	SCRI_RS_21080	1H	71.2	12	-1.32113	0.00131118	1	0	0.00262729	1.20649	-2.58339		-4.30415		3.61833	-0.0593658			-0.599547			7.02051	-5.63543		-0.0561354		-3.96608					-3.87433	0.0142353
	SCRI_RS_219726	1H	71.2	25	-0.972611	-0.0028493	1	0	0.00299084	1.20649	-2.58339	-3.32141	-4.30415	-0.607488	3.61833	-0.106353	1.66567	-0.392462	-0.599547	-0.350534	1.19444	7.02051	-5.63543	-3.1334	0.373612	-8.01852	-3.96608	0.307096	2.20721	-3.60892	-1.67358	-3.87433	0.0142353	-3.17185
	SCRI_RS_156208	1H	72.4	2	-5.46424	-0.00256714	1	0	0.00957083		-2.58339												-6.10295
	BOPA1_12492_541	1H	72.5	1	2.18612	-0.00539818	1	0	0.000236612										-0.599547
	BOPA1_5772_1176	1H	72.6	18	-0.576576	0.00117964	1	0	0.000283341		-2.58339	-3.32141	-3.89502	-0.607488	3.61833		1.66567	0.187005	-0.599547	-0.577624	1.42276	7.02051	-5.63543		1.50282	-8.01852	-3.96608	0.307096	2.48997			-3.87433
	BOPA1_4005_530	1H	74.2	6	-1.45424	-0.286106	1	8	0.00215782			-3.74893	-4.3481		4.32178				-0.599547	-0.0331088														-3.17185
	SCRI_RS_181353	1H	76.8	7	-1.25871	0.000496973	1	0	0.00135358				-3.29106											-2.44588			-3.19084	0.946296	2.12456			-3.98286	0.199919
	BOPA2_12_11078	1H	80.2	20	-1.32544	-0.0609171	1	16	0.00547415		-2.58339	-3.48647	-4.30415	-2.22542		3.8884		-0.828228	-0.599547	-0.441624	1.33458		-5.44575	-1.92988		-8.76086	-3.96608	1.15967	2.81847	-3.99779	-1.38722	-3.91651	-0.330343	-3.17279
	BOPA2_12_11463	1H	80.2	2	-1.67924	-0.00360641	1	0	0.000302644									0.424106					-6.41156
	BOPA2_12_31229	1H	80.2	11	-1.8488	-0.353852	0.425148	29	0.00660025		-2.92419	-3.25711						0.424106	-0.195395	-1.30419	0.911014		-6.65392		0.166086	-13.956						-4.02324		-2.21677
	SCRI_RS_125339	1H	80.2	24	-0.677061	-0.00937323	1	5	0.00102555		-2.92419	-3.25711	-3.05838	-2.44189	3.54575	6.17456	-0.250089	0.424106	-0.195395	-1.30419	1.12894	7.02051	-6.65392	-2.92434	0.166086	-13.956	-5.47829	0.799106	1.94572	-3.46862	4.98982	-4.02324	0.0257348	-2.21677
	BOPA2_12_11144	1H	80.95	1	-4.15614	-0.00102724	1	0	0.00255454															-2.92434
	SCRI_RS_9158	1H	81	12	0.714917	0.000177431	1	0	0.000591738			-3.43064	-3.8567			6.17456		0.424106	-0.195395		1.12894				0.166086		-0.629732		1.94572	-3.46862	4.98982		-0.102824
	BOPA1_2881_935	1H	81.7	24	-0.821574	-0.0207308	1	0	0.00185453		-2.83461	-3.16494	-4.23204	-2.99125	-3.96872	6.17456	0.690869	0.243419	0.149697	-1.30419	1.60461	7.02051	-6.39167	-2.92434	-0.0700821	-13.956	-0.0739752	0.31512	1.94572	-3.46862	5.4278	-3.53486	-0.210638	-2.52028
	BOPA1_34_472	1H	81.7	22	-0.942789	-0.00237191	1	0	0.002487		-2.83461	-3.35529	-3.8567	-2.45659	-3.96872	6.17456	1.08761	0.424106		-1.30419	1.54375	7.02051	-6.41156	-2.99454	0.311166	-13.956	-0.0739752	0.31512	1.94572	-3.46862	5.4278	-3.53486		-2.52028
	BOPA2_12_20323	1H	81.95	1	-3.31947	-0.0063315	1	0	0.00141956															-1.87
	BOPA2_12_31160	1H	82.5	21	-1.59269	-0.153145	1	1	0.00779134		-2.83461	-3.16494	-4.1518	-3.62356	-3.96872	6.11102	0.690869	0.243419	0.794409	-1.15998			-6.93216	-3.0076	-0.0700821	-13.956	-0.281199	0.408067		-3.46862	5.4278	-3.53486	-0.0876196	-1.62435
	BOPA1_6250_1056	1H	82.6	24	-0.696196	-0.0131214	1	0	0.00106821		-2.84275	-3.79225	-3.18546	-3.13389	-3.96872	6.11102	0.690869	0.243419	1.26698	-1.36089	2.03023	7.02051	-6.43734	-3.0076	-0.0700821	-14.0856	-0.251289	0.980298	2.37506	-4.27518	5.41626	-3.53486	-0.0795511	-1.69043
	SCRI_RS_201866	1H	82.6	9	0.0393519	-0.00284354	1	0	-0.000701052			-4.26801				6.54956		0.0331472		-1.31231	2.53422			-1.87			-0.281199		1.13271				0.0644898
	SCRI_RS_154140	1H	83	10	-1.22011	-0.057592	1	0	0.00187958			-3.11954		-2.54538			0.349333		-0.0717664	-1.15998		7.02051				-13.956		0.408067					-0.119842	-1.4768
	SCRI_RS_114255	1H	83.1	2	-2.349	0.000758211	1	0	0.00189571											-1.31231				-1.87
	SCRI_RS_6824	1H	83.1	3	-2.20276	-0.000700956	1	0	0.00266042								0.943375			-1.31231				-1.87
	SCRI_RS_135092	1H	83.6	24	-0.496922	0.000181749	1	0	0.000151785		-2.88577	-4.48267	-3.63646	-2.20592	-3.96872	5.9427	0.717097	0.846226	0.0240122	-1.63922	2.1046	7.02051	-4.24431	-3.0076	1.71449	-13.9997	-0.312714	0.661224	1.64825	-2.22164	5.44952	-3.67133	-0.318409	-1.3029
	SCRI_RS_182326	1H	83.6	13	-0.427976	0.00129416	1	0	-0.000320775		-3.16626			-3.43723	-6.48241	5.80191	0.800659		0.323995		2.53422	9.84486		-2.28954	4.92535		-0.281199	0.0566104				-3.34736
	BOPA1_4691_721	1H	83.7	4	3.11872	0.00394414	1	0	0.00623032							6.54956			0.384295								-0.281199		1.13271
	SCRI_RS_139690	1H	83.7	2	-4.06491	-0.00629047	1	0	0.00621265															-1.87								-3.34736
	SCRI_RS_157246	1H	83.7	18	-0.78278	-0.00811439	1	0	0.00107246		-3.16626	-3.15175			-6.77045	6.11102	0.690869	0.0331472		-1.31231		7.02051		-3.0076	1.9866	-13.956		0.475832	1.13271	-2.28092	5.4278	-3.34736	-0.119842	-1.4768
	SCRI_RS_168562	1H	83.7	17	-1.22611	-0.00164051	1	0	0.00352157		-3.16626	-4.26801		-3.48399	-6.77025	6.54956	0.943375	0.0331472	0.384295		2.37549	9.84486	-7.12937	-1.87	3.25744		-0.281199	0.0566104				-3.34736	0.0318206
	SCRI_RS_236576	1H	83.7	23	-0.558339	-0.000363936	1	0	0.00041361		-3.16626	-3.15175	-4.28805	-2.81183	-6.77045	6.11102	0.690869	0.0331472	0.384295	-1.31231	2.03023	7.02051	-7.12937		2.02432	-14.1605	-0.281199	0.475832	1.08717	-2.28092	5.4278	-3.34736	-0.119842	-1.53281
	SCRI_RS_133132	1H	84.65	1	-0.951525	-0.00606077	1	0	-0.000517789																									-1.4768
	SCRI_RS_144315	1H	85.8	17	-0.27322	-0.00283968	1	0	-0.000493746			-5.2313	-4.1006	-3.48399	-4.38557		0.943375	0.227945			2.53422	9.84486	-6.40917	-0.91168	2.43629		-0.281199	-0.0644783	1.13271	-2.4478	5.60225			-1.4768
	SCRI_RS_176644	1H	85.9	1	-2.60748	-0.319708	1	3	0.000124722															-0.91168
	SCRI_RS_197910	1H	85.9	2	-2.44354	0.00502475	1	0	0.00149948					-3.48399									-6.40917
	BOPA2_12_10535	1H	86	3	-0.354417	-0.0180144	1	0	-0.000601303			-5.2313							0.384295		2.53422
	SCRI_RS_166168	1H	86	22	-0.373817	-0.000257578	1	0	-0.000199989	4.17653	-3.16626	-5.2313	-4.2996	-3.48399	-4.38557	6.54956	1.29662	0.227945	0.384295	-1.31231	2.53422		-6.40917	-0.91168			-0.281199	-0.194128	1.13271	-2.4478	5.60225	-2.32777	0.0318206	-1.4768
	SCRI_RS_177788	1H	86	4	1.0322	0.045152	1	1	5.59411e-05	4.17653	-3.16626					6.54956																	0.0318206
	SCRI_RS_231869	1H	86	16	-0.902748	-0.0047956	1	0	0.0014792	4.29341	-3.04095	-5.3593		-2.9044	-4.96957	6.40785		-0.38478		-1.74624	2.53422	9.85912	-5.42966	-0.896769			-0.51354					-1.39158	-0.227904	-1.7891
	SCRI_RS_236623	1H	86	20	-0.827488	-0.000791915	1	0	0.00161507		-3.16626	-5.2313	-4.1006	-3.48399	-4.38557	6.54956	1.29662	0.227945		-1.31231	2.53422		-6.40917	-0.91168			-0.281199	-0.194128	1.13271	-2.4478	5.60225	-2.32777	0.0318206	-1.4768
	SCRI_RS_121048	1H	86.5	5	-2.53438	-0.0146719	1	0	0.00407991		-3.50215			-3.48399									-6.63227	0.31044				-0.194128
	SCRI_RS_170389	1H	86.5	12	0.831671	0.00546562	1	0	0.000527929		-3.48635			-3.48399				0.227945				9.84486	-6.63227	0.31044	4.77922			-0.194128	1.13271	-2.55671	5.60225		0.0644898
	SCRI_RS_195200	1H	86.5	1	-1.54353	-0.108242	1	3	-0.000453669															0.31044
	BOPA1_3087_1763	1H	86.8	8	-1.35178	0.000137841	1	0	0.00179603				-4.1006			7.09196				-1.31231		5.41391		0.31044								-2.30906	0.0318206	-1.4114
	BOPA1_9757_582	1H	86.8	23	-0.350497	0.003895	1	1	-0.000278914		-3.48635	-5.14178	-4.1006	-3.81434	-3.69183	7.09196	3.04838	1.3741	0.384295	-1.31231	2.47905	5.13685	-6.63227	0.31044	4.77922		-0.547075	-0.194128	1.33962	-2.55671	5.60225	-2.30906	0.0644898	-1.4768
	BOPA2_12_30546	1H	86.8	1	-1.54353	-0.0725956	1	3	-0.000453669															0.31044
	SCRI_RS_17486	1H	86.8	10	-1.63793	0.00296205	1	0	0.00370469		-3.48635		-4.1006			7.12278	3.04838			-1.31231		5.41391		0.31044								-2.30906	0.0644898	-1.4114
	SCRI_RS_209524	1H	86.8	12	-1.06229	-0.00182563	1	0	0.00147915		-3.48635		-4.1006			7.09196	3.04838	1.3741		-1.31231		5.41391		0.31044			-0.547075					-2.30906	0.0644898	-1.4114
	SCRI_RS_179987	1H	86.9	1	-3.73607	0.000350856	1	0	0.00291163																							-2.30906
	BOPA1_3201_603	1H	87	22	-0.161207	0.00861245	1	0	-0.000617317		-3.48635	-5.14178	-4.32218	-3.48399		8.0598	5.86727	1.3741	0.384295	-1.31231	2.53422	5.41391	-6.63227	0.31044	4.34758		-0.547075	-0.194128	1.33962	-2.55671	5.60225	-2.30906	0.0644898	-2.1216
	SCRI_RS_189168	1H	87.5	22	-0.494953	0.00094832	1	1	0.00012616		-3.48635	-5.03909	-5.22265	-3.48399	-4.431	7.09196	3.12203	1.3741	-0.629175	-1.31231	2.00287	2.98661	-6.63227		4.34758		-0.547075	-0.211417	1.74867	-2.55671	5.80828	-2.69835	0.0644898	-2.1216
	BOPA1_8867_459	1H	88.2	23	-0.70072	0.00353714	1	0	0.00106956		-3.29382	-4.84053	-5.22265	-3.81638	-4.431	7.09196	2.82846	2.75306	-1.10018	-1.31231	-0.648638	2.98661	-6.63227	0.283673	4.34758		-0.547075	-0.211417	1.97846	-2.55671	5.80828	-2.66119	-0.547262	-2.01669
	BOPA2_12_20632	1H	88.55	1	1.71727	-0.0146878	1	0	-0.000184841										-1.10018
	SCRI_RS_197263	1H	88.9	22	-0.254858	0.0184696	1	0	-0.000487406		-3.50215		-5.4031	-3.81638	-2.37819	7.69203	2.66096	2.62382	-1.10018	-1.31231	-0.421701	5.41391	-6.63227	0.890038	4.38996		-0.547075	-0.211417	1.93227	-1.8589	3.11543	-2.66119	-0.861046	-1.841
	BOPA2_12_31163	1H	89	9	-0.421453	0.0109535	1	0	-0.00047353		-3.48635					6.56028		2.62382		-1.31231		5.41391			3.14032			-0.211417				-2.66119	-0.861046
	SCRI_RS_213675	1H	90.2	22	-0.606109	0.00416769	1	1	0.000554375	4.37131	-3.48635	-5.32033	-5.4031	-3.3527	-2.37819	5.89677	1.24224	2.62382		-1.19443	-0.198445	5.41391	-6.63227		3.7335		-0.547075	-0.211417	0.593825	-1.8589	3.74565	-2.51154	-0.861046	-1.841
	BOPA1_2935_1634	1H	90.3	22	-0.291036	0.0613123	1	1	-0.000425875	4.37131	-3.29382		-5.4031	-3.3527	-2.37819	5.89677	1.24224		-0.267676	-1.19443	-0.198445	5.41391	-6.63227	0.402581	3.7335		-1.60462	-0.211417	0.593825	-1.8589	3.74565	-2.51154	-0.861046	-1.841
	BOPA2_12_31192	1H	90.4	14	-2.73916	-0.00214572	1	0	0.0160765		-3.48635	-5.39613	-5.4031	-3.3527			1.24224			-1.19443		5.41391	-6.63227		3.7335		-1.60462	-0.211417				-2.51154	-0.861046	-1.841
	BOPA1_ABC11290_sfp44_06	1H	92.1	14	0.764618	0.00654971	1	0	0.000553111				-5.4031			5.89677	0.959294	2.62382	-0.267676	-0.755978		5.41391		0.402581	3.7335		-1.06863		0.593825	-1.8589	3.24479		-0.861046
	SCRI_RS_194371	1H	92.2	15	-0.318501	0.000548153	1	0	-0.000461231		-3.48635	-5.32033		-3.02207	-2.42542		0.959294	2.62382	-0.267676			5.41391		0.402581	3.7335		-1.06863		0.593825	-1.8589	3.24479	-1.92776
	BOPA2_12_31319	1H	92.4	13	0.0110905	-0.000549238	1	0	-0.000703748		-3.48635	-5.43324		-3.02207	-2.42542			2.62382		-0.11734	0.889245				3.88368		-1.06863		0.593825	-1.8589	3.24479			-2.10494
	SCRI_RS_199689	1H	92.5	21	-0.337851	0.00174749	1	0	-0.000320502		-3.60469	-5.04842	-5.02028	-2.35193	-2.42542	4.51602	0.706241	2.72788	-0.267676	-0.11734	1.39159	5.41391		0.402581	3.34672		-1.68087		-0.39121	-1.56845	3.01396	-1.92776	-0.861046	-1.94711
	SCRI_RS_130139	1H	93.1	21	-0.35122	0.00187268	1	0	-0.000305592		-3.48635	-4.89984	-0.632017	-2.0855	-2.42542	6.28536	0.959294	2.62382		-0.11734	0.99605	5.45538	-5.07883		3.7335	-5.65796	-1.06863	-0.308666	0.912803	-1.8589	3.24479	-2.04628		-2.09776
	SCRI_RS_142282	1H	93.1	15	-0.0825215	0.00497573	1	1	-0.000690237		-3.48635			-2.0855	-2.42542		0.959294			-0.11734		5.41391	-5.07883		3.7335	-5.65796	-1.06863	-0.308666	0.912803	-1.8589	3.24479		-1.02783
	SCRI_RS_145026	1H	93.1	22	-0.243775	0.000480546	1	0	-0.00050732		-3.48635	-4.89984	-0.632017	-2.08458	-2.42542	6.28536	0.959294	2.53099	-0.267676	-0.11734	0.99605	5.41391	-5.07883		3.7335	-5.65796	-1.06863	-0.419672	0.912803	-1.8589	3.24479	-2.04628		-2.09776
	BOPA1_3702_982	1H	93.7	18	-1.28356	-0.0193345	1	0	0.00420831		-3.34864	-2.88865	-0.27037	-2.15383	-2.00638	4.5374	1.10071		-0.267676	0.54086	0.99605		-4.65969	0.926011		-5.65796	-0.0247961	-0.20838				-2.04628	-1.02783	-2.09776
	BOPA1_4499_1364	1H	94.2	22	-0.599601	-0.000211679	1	0	0.00049303		-3.34864	-2.88865	-0.27037	-2.15203	-2.00638		0.959294	2.82381	-0.267676	0.479437	0.99605	5.41391	-4.76107	0.926011	1.73937	-3.84508	-0.0247961	-0.20838		-2.36905	5.28039	-2.04628	-1.02783	-2.09776
	SCRI_RS_78578	1H	94.4	4	-0.27829	-0.00408751	1	0	-0.000652939						-2.00638		0.959294	2.82381																-2.24742
	BOPA1_14371_423	1H	94.6	24	-0.0338644	0.00365195	1	0	-0.000700566		-3.34864	-2.88865	-0.27037	-2.15203	-2.00638	2.90191	0.959294	2.82381	1.91728	0.479437	0.99605	5.41391	-4.48256	0.926011	1.73937	-3.84508	0.0476603	-0.419672	1.22054	-2.13802	5.28039	-1.78502	-1.02783	-2.09776
	SCRI_RS_188909	1H	94.9	10	-0.0414992	0.00123796	1	0	-0.000700556			-2.88865		-2.15203		2.84091	1.28539	2.82381		0.479437	1.40742	5.41391		0.926011										-1.848
	SCRI_RS_235968	1H	95.2	3	0.845738	0.0023155	1	0	-0.000177986											0.260045									1.22054					-1.848
	SCRI_RS_136856	1H	95.6	5	0.86782	0.00481053	1	0	8.94876e-05												1.40662		-6.14634					-0.20838		-2.82102	5.23216
	SCRI_RS_235724	1H	95.8	1	-0.59048	-0.0173098	1	0	-0.000603952											0.260045
	BOPA1_2711_234	1H	95.9	23	0.37966	0.00149419	1	0	-0.000218475		-2.75188		-0.27037	-2.30778	-2.00638	3.13385	0.91061	2.98613	0.152379	0.329036	0.916233	4.14308	-8.58023	1.25845	2.51018	-4.04347	2.50863	-0.308666	1.6451	-2.614	5.6515	-2.05239	-1.02783	-1.18643
	BOPA2_12_11173	1H	95.9	2	2.57557	0.00161951	1	0	0.00160896																					-2.82102	5.6515
	BOPA2_12_20187	1H	97.5	1	-2.25465	7.74649e-05	1	0	-0.00035912																								-1.97912
	BOPA1_1497_628	1H	97.9	15	-0.347272	-0.00023487	1	0	-0.00036374			-2.50722	-0.444775	-1.84806			1.16273			0.393876	0.612085	4.50057	-2.44932		3.7746		2.65388	-0.168143		-3.67922	5.46895	-1.45552	0.669323
	BOPA1_1923_265	1H	97.9	18	-0.139518	-0.00131821	1	0	-0.000644331		-3.84648	-2.50722	-1.57703	-1.45584	-1.13162	3.60703	1.24575			0.397625	0.61587				3.76211	-4.37025	2.39397	-0.387868	4.29836	-2.02945	4.82292	-1.42492	1.24045
	BOPA1_5284_227	1H	97.9	3	0.737725	0.00140887	1	2	-0.000243996												0.612085												0.669323	-0.505203
	BOPA2_12_20613	1H	97.9	6	1.34044	0.00573324	1	1	0.00100069								1.16273			0.393876		4.50057							4.69325	-2.70561	5.46895
	BOPA2_12_21020	1H	97.9	3	1.8891	0.00771663	1	0	0.000514976													4.14308			3.92173			-0.168143
	SCRI_RS_236160	1H	97.9	1	-1.48761	-0.000387698	1	0	-0.00025072								1.16273
	SCRI_RS_162	1H	99	1	-4.48269	0.0100399	1	0	0.00224275														-2.44932
	BOPA1_3786_2204	1H	100.1	19	0.379188	0.000301554	1	0	-0.000280703		-1.50529		-0.47754	-1.47821	-1.53117	1.60141	1.14641	2.43075		1.29327		3.29481	-0.205572		1.17748	-4.19783	1.78264	0.749634	3.97043	-2.89709	6.39248	-1.64649		-0.403856
	BOPA1_4625_1413	1H	100.1	24	-0.32088	-0.00125153	1	0	-0.000336385		-3.47783	-2.43036	-0.47754	-1.54256	-1.17602	1.50262	1.14641	2.47339	0.152111	-0.158433	-2.17702	3.29481	-2.44932	0.361027	2.48499	-4.19783	1.78264	-0.168143	3.78224	-2.70561	6.39248	-1.55282	0.669323	-0.403856
	BOPA1_5336_400	1H	100.1	23	-0.381622	-0.00125099	1	0	-0.000187724		-2.21783	-2.43036	-0.47754	-1.54256	-1.43259	1.60141	1.14641	2.47339	0.152111	-0.158433	-2.48216	3.29481	-2.44932	0.361027	0.971099	-4.19783	1.78264	0.271545	3.98566	-2.70561	6.39248	-1.64649		-0.403856
	BOPA2_12_30191	1H	100.1	20	-0.575246	-0.00937491	1	0	0.000367455		-3.47783	-2.43036		-1.54256	-1.17602		1.14641	2.47339	-0.015277	0.0638931	0.784283	3.29481	-2.44932	0.361027	2.48499	-4.19783	2.65388	-0.272991	4.69325			-1.55282	0.669323	-0.403856
	BOPA2_12_31181	1H	100.1	2	-0.273305	0.000699761	1	0	-0.000655807												-2.17702													-0.403856
	SCRI_RS_106752	1H	100.1	2	-3.55723	-0.00456029	1	1	0.00540531														-2.44932									-1.64649
	SCRI_RS_106754	1H	100.1	24	-0.335641	-0.000575583	1	0	-0.000295961		-2.21783	-2.43036	-0.47754	-1.40498	-1.43259	1.60141	1.14641	2.47339	0.152111	-0.158433	-2.17702	3.29481	-2.44932	0.361027	0.971099	-4.19783	1.78264	0.271545	3.98566	-2.70561	6.39248	-1.64649	0.79939	-0.403856
	SCRI_RS_141421	1H	100.1	7	-1.41154	-0.0757948	1	3	0.00255271		-3.47783	-2.43036						2.47339			-2.17702								4.69325			-1.55282		-0.403856
	SCRI_RS_146959	1H	100.1	5	-1.52067	-0.0140151	1	0	0.00182305	1.65978	-2.21783	-2.50916																					0.79939	-0.0512285
	SCRI_RS_154646	1H	100.1	4	-1.10591	-0.00931378	1	0	0.000451585			-2.50722													3.92173		2.45013							-1.18643
	SCRI_RS_201086	1H	100.1	3	0.272175	0.00575043	1	0	-0.000666677	0.298095																							0.79939	-0.403856
	SCRI_RS_206759	1H	100.1	19	0.20148	0.000156949	1	0	-0.000585697		-2.21783		-0.47754		-1.43259		1.14641	2.47339	0.152111	-0.158433	-2.35977	3.29481	-2.44932	0.361027	0.971099	-4.19783	1.78264	0.132619	3.98566	-3.68927	6.39248			-0.403856
	SCRI_RS_232650	1H	100.1	6	1.86642	-0.000534604	1	0	0.00260133															0.361027			2.65388	-0.168143	2.78247	-2.70561	6.39248
	SCRI_RS_176063	1H	100.35	1	1.9106	-9.13961e-05	1	0	-3.13308e-05	1.65978
	SCRI_RS_175646	1H	100.6	2	1.21276	0.00424485	1	0	-0.000239423	1.65978																							0.79939
	SCRI_RS_154528	1H	100.7	3	0.345145	6.2164e-05	1	0	-0.00064627										-1.35549	0.888046													0.79939
	BOPA1_1625_303	1H	100.8	24	-0.232699	-5.8301e-05	1	0	-0.000500127		-1.92839	-2.43036	-0.47754	0.425376	-2.41199	1.60141	0.666762	2.24379	-1.35549	0.888046	-1.08984	3.29481	-0.431305	0.17677	1.08347	1.92934	1.97723	-1.29689	2.60779	-2.77706	4.69324	-1.67654	0.79939	-1.31988
	BOPA1_4962_1295	1H	100.8	18	-0.552867	-0.00297035	1	0	0.000226305		-1.92839	-2.43036	-0.406796	0.143411	-2.41199	1.60141	0.666762	2.24379					-0.205572	0.17677	1.08347		1.40596	-1.37354	2.29866	-2.77706	4.61634	-1.67654	0.574078
	SCRI_RS_147329	1H	100.8	23	-0.0488959	-0.000760267	1	0	-0.000696236	1.47283	-1.50529	-2.49073		0.425376	-1.53117	1.60141	0.909469	3.2922		0.888046	-1.73829	3.29481	-0.431305	0.169757	0.961636	-4.19783	1.97723	0.856399	2.60779	-2.89709	4.95993	-1.64649	0.79939	-0.403856
	SCRI_RS_155427	1H	100.8	23	-0.152784	-0.00132439	1	0	-0.00062558	0.417818	-1.86557	-1.88888		0.14241	-1.58638	2.04482	1.25231	3.48912		1.06911	-2.12725	3.29481	-1.855	0.502827	1.28531	-4.14034	2.3367	0.188971	2.2955	-3.16596	4.36288	-1.90358	1.56604	0.136695
	SCRI_RS_161388	1H	100.8	23	0.0118702	0.000161108	1	0	-0.000703582		-1.92839		-0.47754	0.182239	-2.45958	1.43522	0.576598	1.9515	-1.30217	0.779777	-0.866685	3.36052	0.797596	0.169757	-1.95921	0.677261	2.27003	-1.37354	2.05234	-2.77706	6.10085	-1.67654	0.79939	-1.82936
	SCRI_RS_181370	1H	100.8	16	0.0963545	-0.00291944	1	0	-0.000682688		-2.07161	-2.50916	-0.40719	0.795843		2.10919		1.58496	2.03865	1.21141		4.16987		1.18298			-0.29346	-0.574037	3.22053	-3.68652	4.40532	-0.876873
	SCRI_RS_197337	1H	100.8	14	-0.447647	-0.000623919	1	0	-0.000152978		-1.92839	-2.43773		0.416831				2.24379	-1.35549	0.888046	-0.306617	3.29481		0.11421		1.92934		-1.37354				-1.00728	0.574078	-1.31988
	SCRI_RS_192730	1H	100.9	2	0.3249	-0.00571467	1	0	-0.000665636																		1.40596						0.574078
	BOPA1_10360_563	1H	101.1	3	-0.712652	-0.00101704	1	0	-0.000249874			-2.59708		0.143411						0.934743
	SCRI_RS_173813	1H	101.1	2	0.262784	0.0825283	1	2	-0.00066184												-1.1507												0.574078
	SCRI_RS_206896	1H	101.1	9	-1.49533	-0.00826435	1	0	0.00400427		-1.92839	-2.59708						1.57691		0.934743	-1.1507		-1.17657	0.17677								-1.42497	0.574078
	BOPA1_5690_1045	1H	103.4	6	2.30518	0.0661244	1	12	0.00382775	2.8698				0.143411						1.01381		3.41705				2.14068			2.30857
	SCRI_RS_120481	1H	103.4	9	0.708153	0.00815074	1	0	0.000136284	2.8698		-2.7024		0.143411					1.293	0.911682	-0.587633	3.41705				1.51538			2.30857
	SCRI_RS_127968	1H	103.6	5	2.85818	0.846167	1	15	0.00412284	0.730337				0.143411								3.41705				2.14068			2.30857
	BOPA1_9105_497	1H	103.8	24	-0.185781	0.000929248	1	0	-0.000583053	2.8698	-1.6246	-2.59708	-0.867098	0.425376	-2.4512	2.84532	-0.221146	1.57691	1.75781	1.87749		3.41705	-4.21269	0.532621	1.42356	2.14068	0.512518	-1.02395	2.61455	-4.21919	4.59221	-1.23051	0.168058	-0.681237
	SCRI_RS_139733	1H	103.8	7	-1.28023	-0.00266917	1	0	0.00167473		-1.6246				-2.4512	1.82124									1.42356		0.771658					-1.23051		-0.681237
	SCRI_RS_218473	1H	103.8	20	-0.194328	0.00178765	1	0	-0.000583605		-1.6246	-2.91758		0.425376	-2.4512	2.41804	-0.636276	1.57691	1.75781	1.01381	-0.387929	3.41705		0.886377	0.803189	2.14068	0.512518	-1.02395	3.51909			-0.942826	0.168058	-0.402605
	SCRI_RS_219889	1H	103.8	14	-0.188758	-0.00337616	1	0	-0.000619702	2.58057		-2.40322	-1.57481	0.297046	-2.21707		-1.06657	1.96446			-0.387929	3.41705				2.14068			2.30857			-1.23051	0.168058	-0.681237
	SCRI_RS_91596	1H	103.8	25	-0.320878	-0.00144062	1	0	-0.000315191	2.82314	-1.30901	-2.59708	-0.867098	0.282993	-2.82812	2.28081	-0.409867	1.57691	1.76729	1.01912	-0.595959	3.4303	-4.84795	0.532621	1.00279	1.6188	0.512518	-1.02395	1.50224	-4.25053	4.59221	-1.15724	0.168058	-0.681237
	SCRI_RS_238125	1H	104.2	5	-1.26391	-0.0019873	1	0	0.000665775		-1.6246					2.41804	-0.221146																0.168058	-0.660958
	BK_01	1H	106.2	24	0.0566612	0.00249672	1	0	-0.000692278		-1.6246	-1.70536	-1.0531	-0.223933	-2.21707	2.79684	0.0470566	2.3063	1.75781	1.32199	-0.554742	3.73504	-3.15543	0.601946	1.83556	2.14068	0.486739	-1.02395	2.61455	-3.91634	4.59221	-0.821135	0.117987	-0.476275
	BOPA2_12_10905	1H	106.2	4	-2.15331	-0.00576226	1	0	0.00249396		-1.6246	-2.11754					-0.221146		1.34677
	BOPA2_12_11409	1H	106.2	20	0.281281	0.0158324	1	1	-0.000455186			-2.11754	-0.867098	-1.01481	-2.4512	2.84602	-0.221146	1.62262	1.34677		0.0881738	4.10047	-5.04815	0.657261	1.42356	2.7665	0.512518	-0.833736	2.29602	-3.52358	4.86585			-0.871346
	SCRI_RS_157953	1H	106.2	24	-0.0889205	0.00718315	1	1	-0.000676129		-1.6246	-2.11754	-0.867098	-0.863436	-2.4512	2.41804	-0.221146	2.04422	1.34677	1.33201	-0.426271	3.9216	-5.04815	0.657261	1.42356	2.7665	0.512518	-0.833736	2.61455	-4.21919	4.86585	-0.821135	0.168058	-0.871346
	BOPA1_2633_498	1H	112.3	6	0.281327	0.00308113	1	0	-0.000593873						-4.91401			2.80992	1.61993	1.1543	0.0881738							-0.662356
	BOPA1_557_1297	1H	112.3	22	-0.438262	-0.00050892	1	0	-7.9548e-06		-1.01489	-1.2956	-0.867098	-1.47013	-5.19223	1.58002	-3.54331	2.62922	1.61993	1.1543	0.0881738	3.69897	-4.53441	1.31143	-0.87299		1.70431	-0.749181	4.54453	-4.16297	5.22485	-0.178275		-1.01423
	SCRI_RS_224392	1H	112.3	23	-0.0121355	0.00297766	1	0	-0.000703639		-0.966731	-1.2956	-0.867098	-1.58623	-5.19223	1.89386	-3.38431	2.76133	1.61993	1.1543	0.0881738	3.99362	-4.53441	1.21991	1.42356	2.7665	1.70431	-0.749181	3.75531	-4.16297	5.22485	1.50149		-1.01423
	BOPA1_7527_1618	1H	116.3	11	0.0856342	0.0016226	1	0	-0.000686995		-0.852639	-2.28255						1.82904			-0.539217	3.90877		0.970028		0.216513	1.16945	-0.0565434	2.84397			1.79534
	BOPA2_12_21172	1H	116.3	8	-0.78184	0.00243471	1	0	6.92172e-05		-1.02909									0.156171		3.67122	-3.6701		1.35097	-0.14297	1.47692	-0.0565434
	SCRI_RS_127646	1H	116.3	24	-0.0445928	0.00722989	1	1	-0.00069624		-0.852639	-2.28255	-0.867098	-1.35435	-4.91599	1.89386	-3.87395	0.81694	0.503202	0.782645	-0.539217	3.90877	-3.6701	0.970028	1.59204	0.216513	1.16945	-0.0565434	3.44072	-2.02764	3.29309	1.79534	4.32426	-0.610109
	BOPA1_5283_1090	1H	116.5	2	-0.974988	-0.0135509	1	1	-0.000164944																							1.79534		-0.610109
	BOPA1_ConsensusGBS0687_3	1H	116.5	13	0.326044	0.00431044	1	4	-0.000442715		-0.852639			-1.27792	-5.57001	1.89386				0.496075		3.67122	-3.5048		-0.1719		1.16945	-0.195877	3.44072	-2.43964	2.66987
	BOPA1_6026_1949	1H	116.6	1	0.713768	0.0131433	1	1	-0.000464805												-0.406504
	SCRI_RS_170110	1H	116.8	4	0.456715	-0.0388728	1	0	-0.000579149				-0.867098			-1.05868			-1.57208										3.38621
	SCRI_RS_201865	1H	116.8	24	-0.313598	0.0014277	1	2	-0.000305926		-0.852639	-2.28255	-0.867098	-1.45493	-5.27485	-1.32063	-3.87395	-0.530671	-1.57208	0.854282	-0.539217	3.67122	-3.6701	0.970028	0.00773503	0.216513	1.16945	-0.231303	4.12511	-2.43964	2.61888	1.79534	4.32426	-0.610109
	BOPA1_5477_757	1H	117.8	1	2.73439	0.135294	1	18	0.000647806	2.68592
	BOPA2_12_10808	1H	117.8	2	1.34387	0.00223822	1	1	-0.000229385																								4.27632	-0.610109
	BOPA2_12_11443	1H	117.8	25	-0.190879	0.4801	0.8274	12	-0.000554023	0.190187	-0.852639	-2.28255	-0.867098	-1.20366	-5.89435	-1.14978	-3.87395	-3.22646	0.423887	1.24694	-0.202927	3.67122	-3.6701	0.970028	-0.241524	0.216513	0.90413	-0.231303	4.83566	-1.93175	2.61888	1.89511	4.32426	0.00108421
	BOPA2_12_31387	1H	117.8	4	-0.84347	-0.0138714	1	0	-0.00024299				-0.166585			-1.70746																	4.27632	-0.610109
	SCRI_RS_150607	1H	117.8	1	1.96339	0.0365184	1	12	-4.19481e-05	1.69852
	SCRI_RS_196910	1H	117.8	3	-0.424527	0.00155436	1	0	-0.000579213	1.69852					-5.11564				-0.923357
	SCRI_RS_4522	1H	117.8	12	0.684389	0.0454916	1	8	0.000270973		-0.902061		-0.867098						0.423887	1.24694	-0.202927	3.67122	-4.29832			0.216513		-0.231303	4.43107	-1.93175	2.61888
QFt.HEB25-1a	SCRI_RS_48925	1H	117.8	15	0.515822	0.541593	0.00915267	12	3.54959e-05	1.69852	-0.902061		-0.867098	-0.720663		-1.05868			-1.57208	0.854282			-3.6701			0.216513	1.16945	-0.231303	4.12511	-1.93175	2.61888	1.89511
	SCRI_RS_147611	1H	118.3	21	-0.40349	-0.0523831	1	0	-0.000118207		-0.902061		-0.867098	-1.72446	-6.65686	-2.5951	-3.89488	-3.70447	0.709753	1.06492	-0.389823	3.67122	-2.86594	1.91087		0.14734	0.90413	-0.517758	4.43107	-1.45104	2.61888	1.89511		0.00108421
	SCRI_RS_155758	1H	118.5	22	-0.358591	0.00432371	1	3	-0.000199748		-0.852639	-2.28255	-0.867098	-1.1347	-6.65686	-1.14978	-3.87395	-2.6711	0.709753	1.06492	-0.389823	3.67122	-3.6701	0.970028	-0.241524	0.14734	0.90413	-0.473567	4.83566	-1.45104	2.61888	1.89511
	BOPA1_4978_1030	1H	118.6	2	0.377083	0.00370324	1	0	-0.00060309											1.06492	-0.871903
	SCRI_RS_165588	1H	119	22	-0.364437	0.00878474	1	0	-0.00020079		-1.31224	-2.61755	-1.57481	-0.717971	-7.01107	-1.18544	-3.8456		0.709753	1.03791	-0.788903	3.67122	-1.40733	1.05417	-1.52412	0.14734	0.90413	-0.371321	5.0206	-2.74354	2.61888	1.89511		0.00108421
	BOPA2_12_30403	1H	119.1	7	-0.710878	-0.000585036	1	1	7.81885e-05					-1.35943	-6.65686	-1.18544				1.06492			-4.29832						3.14007					0.00108421
	BOPA2_12_31377	1H	119.1	7	-0.730106	0.000424847	1	1	0.00013277					-1.38403	-6.65686	-1.35261				1.06492			-3.6701						3.2137					0.00108421
	SCRI_RS_189967	1H	119.1	20	-0.356617	-0.00790036	1	1	-0.000259139		-1.82461		-0.867098	-1.20366	-6.65686	-1.32417	-3.62022	-2.87697	0.613307	1.06492		3.67381	-3.6701	0.841162		-0.0307524	0.523104	-0.376141	4.34554	-0.791816	1.69718	1.69089		0.102113
	BOPA1_ConsensusGBS0361_5	1H	119.4	21	-0.354942	0.00978216	1	0	-0.000225396			-2.20294	-0.663963	-2.34606	-6.57162	-1.39509	-3.87395	-2.87697	0.613307	1.06492	-1.22224	3.67122	-3.6701	0.579802	-0.525004	0.14734	1.13032		4.68267	-1.3646	0.667208	2.12104		0.00108421
	BOPA1_4393_1078	1H	119.7	3	-2.54117	-0.00529495	1	0	0.003219		-0.907499												-3.6701					-0.473567
	SCRI_RS_160475	1H	119.7	3	-2.49414	-0.00487178	1	0	0.00200121				-0.663963										-3.6701											0.00108421
	BOPA2_12_10693	1H	122	21	-0.718267	-0.00219997	1	0	0.00130783	0.779018		-1.61235	-0.663963	-2.96935	-6.90527	-1.6185	-3.9069	-2.97124	1.63215	1.06492	-3.40681		-3.77371	0.46601	-2.58438	0.653151	0.8965	-1.13384	4.46855	-2.74745	0.667208	2.62193
	SCRI_RS_153450	1H	122.1	2	-2.22279	-0.00159203	1	0	0.00168074							-1.64645									-1.94236
	SCRI_RS_169881	1H	122.1	12	-0.91684	-0.000298052	1	1	0.00125679	0.906058		-1.61235				-1.70746		-2.97124					-3.77371	0.46601	-2.58438			-0.979034	5.1397	-2.74745	0.667208	2.41069
	BOPA1_1298_1450	1H	122.2	9	-0.843317	0.000261257	1	0	0.000508323		-0.817089			-2.74493	-6.57162			-2.97124				3.38239	-4.29832		-2.58438			-1.13384	5.1397
	BOPA1_7381_1292	1H	122.2	22	-0.891434	-0.00486927	1	0	0.00248649		-0.66338	-1.26929		-3.81748	-5.79764	-1.6185	-4.19556	-2.97124	-0.671488	1.06492	-3.10447	3.49206	-4.29712	-0.224316	-2.58438	0.548395	-1.68882	-1.97534	4.24399	-2.11577	0.667208	2.81737		-0.930322
	BOPA1_ABC00875_1_3_436	1H	122.2	20	-0.695718	-0.00220121	1	0	0.000885379		-0.817089	-4.51652	-0.663963	-2.7714	-6.90527	-1.70746	-3.85932	-2.97124	1.63215	1.06492	-9.19738	3.38239	-3.6701		-2.58438	0.548395		-1.13384	4.03745	-2.74745	0.667208	2.62193
	BOPA2_12_30649	1H	122.2	18	-0.469317	0.00102484	1	0	-8.05775e-06		-0.858648	-1.61235		-2.96935	-6.90527			-2.97124	1.63215	1.06492	-3.40681	3.38239	-3.6701		-2.58438	0.653151		-1.13384	5.1397	-2.74745	0.667208		4.27632	-0.610109
	SCRI_RS_167578	1H	122.2	22	-0.833409	0.000919391	1	0	0.00192206		-1.43368	-1.77209	-0.657513	-3.6337	-5.67243		-2.92007	-3.07872	-2.15687	0.178388	-3.57206	3.49206	-1.58522	-1.1738	-3.80294	2.2127	-1.68882	-2.13232	4.84335	-2.11577	0.667208	2.81883		-0.930322
	SCRI_RS_216088	1H	122.2	23	-0.818223	-0.000205938	1	0	0.0020283	1.30823	-0.817089	-1.61235	-0.663963	-2.96935	-6.90527	-1.70746	-3.85932	-2.97124	1.63215	1.06492	-3.17581	3.38239	-4.29832	0.46601	-2.58438	0.548395	-1.68882	-1.13384	4.03745	-2.74745	0.667208	2.62193
	BOPA1_2572_986	1H	126	5	1.02013	0.0012609	1	3	0.000345847												-3.25411								2.05808	-1.81665	0.667208		3.38129
	SCRI_RS_165476	1H	126	5	-1.60192	-0.00676493	1	1	0.00346092	0.853068		-1.49038				-6.00584					-3.10427											2.69784
	SCRI_RS_207416	1H	126	19	0.0634809	0.00415254	1	1	-0.00069069	1.83796		-1.61354		-3.6337	-6.0255	-1.12066		-2.85556	-1.71296	0.901676	-3.18509	3.49206	-1.73093			2.2127		-2.13232	4.2353	-1.81665	0.667208	2.69784	3.38129	-0.930322
	SCRI_RS_141322	1H	128	4	-1.64472	0.000380141	0.194783	0	0.00170674						-5.45241		-3.04153								-2.31595				2.1448
QFt.HEB25-1b	SCRI_RS_162628	1H	128	10	-0.674598	-0.000988411	0.00115296	6	0.00024221						-5.45241	-5.72526	-3.05977		-3.23833						-2.31595	1.10077	1.01011		2.57572	-1.48566	0.667208
QFt.HEB25-1b	SCRI_RS_182206	1H	128	10	-1.49097	-0.00802985	0.000438308	8	0.00418637			-1.6414	0.504084	-4.51643		-5.72526					-3.33692	1.51668		-2.76424		1.10077				-1.48566	0.667208
QFt.HEB25-1b	SCRI_RS_184058	1H	128	7	-1.79037	-0.00545967	0.01095	7	0.00428498						-5.45241	-5.72526	-3.05977		-3.23833						-2.31595		1.01011		2.13424
QFt.HEB25-1b	BOPA1_ABC05061_1_1_159	1H	128.3	18	-1.43565	4.06638e-05	3.97981e-12	41	0.00697333	0.955305	-1.00848		0.0329502	-4.90699	-5.45241	-6.05805	-3.04153	-2.59143	-3.09922		-3.76913	0.0727393	-6.54578	-2.29508	-2.31595	0.450272		-2.0748	2.75039			1.90193
QFt.HEB25-1b	SCRI_RS_10956	1H	128.3	17	-0.941981	0.0197042	1.0014e-07	11	0.00214287	0.57889	-1.97165			-3.29089		-6.46929	-2.94421	-2.59143	-3.09922	2.36126	-3.52712	1.51668	-10.3636	-2.29508	-2.31595		1.01011		2.75039				0.47915	-3.76212
	SCRI_RS_130891	1H	128.3	7	-0.431276	0.0238239	1	0	-0.000546539				0.0329502					-2.72988				1.51668			-2.64115					-1.48566	0.667208			-3.76212
	SCRI_RS_138629	1H	128.3	11	0.182732	0.00364328	0.271153	1	-0.000637954		-1.42101			-3.81748	-3.71947								-3.85921		-2.30287	1.48712	-0.857276	-1.97534	3.4817	-1.81665	0.667208
QFt.HEB25-1b	SCRI_RS_13869	1H	128.3	6	-0.460155	0.00110419	0.00448937	0	-0.000376469					-5.09485							-3.72536	-0.270757		-2.29508		0.450272			2.05808
QFt.HEB25-1b	SCRI_RS_150563	1H	128.3	21	-1.44481	-0.00238733	1.54587e-09	59	0.00699135	0.853068	-1.97165	-1.65248		-4.81249		-5.94582	-2.92656	-2.52594	-3.32814	1.18214	-3.19281	1.40118	-6.84379	-3.00617		1.39475		-1.98686	1.77721	-0.587335	0.667208	2.23128	0.47915	-3.61901
QFt.HEB25-1b	SCRI_RS_150786	1H	128.3	25	-1.40092	-1.71381	2.40791e-18	68	0.00773303	0.57889	-1.97165	-2.01346	0.0329502	-4.44349	-5.45241	-5.96386	-3.05977	-2.59143	-3.09922	2.22052	-3.52712	1.51668	-8.46199	-2.29508	-2.31595	1.10077	1.01011	-2.0678	2.75039	-1.48566	0.667208	2.22286	0.47915	-3.76212
QFt.HEB25-1b	SCRI_RS_155407	1H	128.3	22	-1.4692	-0.0600994	3.88682e-14	62	0.00811724	0.853068	-1.74953	-1.49038	0.0329502	-4.00328	-5.45241	-5.78244	-3.05977	-2.59143		1.93303	-3.33692	1.51668	-8.66572	-2.29508	-2.31595	0.972714	-0.857276	-1.97534	2.75039	-1.48566	0.667208	2.23128
QFt.HEB25-1b	SCRI_RS_156009	1H	128.3	12	-1.67388	-0.0507317	0.000473898	67	0.00529747		-1.00848	-2.20949	0.0329502			-5.96386		-2.59143	-3.10637	2.56069			-6.18798					-2.69913	2.87133			1.90193		-3.76212
QFt.HEB25-1b	SCRI_RS_165338	1H	128.3	10	-1.43761	-0.00287177	0.00310358	16	0.00360257			-1.6414	0.762545			-6.11806	-3.04857	-2.25978		1.66401	-3.10427				-1.74922		-0.857276		2.07819
	SCRI_RS_165434	1H	128.3	3	-2.02725	-0.00649828	1	14	0.00258783						-5.45241																	1.90193	0.273953
	SCRI_RS_165600	1H	128.3	5	-2.17519	-0.0175058	1	2	0.00271685				0.0329502						-3.10637				-6.18798					-2.85789						-3.76212
	SCRI_RS_165886	1H	128.3	1	0.789692	0.000214032	1	0	-0.000583904											1.93303
QFt.HEB25-1b	SCRI_RS_166469	1H	128.3	8	-1.08785	-0.000259794	0.0165653	38	0.00172026	0.853068		-1.7933						-2.97702	-2.97229		-3.44766			-2.23305								2.23128	0.47915
	SCRI_RS_170857	1H	128.3	1	-3.55192	-0.139926	1	36	0.0027822			-2.49227
QFt.HEB25-1b	SCRI_RS_180081	1H	128.3	9	-0.913857	-0.000221365	0.00726457	40	0.0011233	0.853068		-1.49038						-2.72988	-3.21187	1.93303	-3.18938			-2.23305								2.23128	0.47915
QFt.HEB25-1b	SCRI_RS_196448	1H	128.3	24	-1.12323	0.00594453	1.50921e-12	64	0.00462696	0.853068	-1.61355	-1.49038	0.13829	-3.6337	-5.67243	-6.00584	-3.04857	-2.35182	-1.67006	1.93303	-3.32906	2.99051	-3.85921	-2.29508	-2.30287	1.48712	-0.857276	-1.97534	3.4817	-1.81665	0.667208	2.69784		-3.76212
QFt.HEB25-1b	SCRI_RS_206532	1H	128.3	24	-1.20005	-0.000531393	3.37674e-11	68	0.00502836	1.01322	-1.72656	-1.49038	-0.139898	-3.73726	-6.11691	-5.9517	-2.71876	-2.35182	-1.67006	1.93303		1.51668	-3.85921	-2.29508	-2.30977	1.48712	-0.857276	-1.88461	2.57572	-1.799	0.667208	2.49893	0.47915	-3.76212
	SCRI_RS_152330	1H	130.35	1	-0.837413	-0.00164971	1	0	-0.000322967												-3.76913
	SCRI_RS_149094	1H	130.7	9	-2.00354	-0.00174579	1	0	0.00464934						-5.51217		-2.50074					0.0727393			-2.69464			-2.48057		-1.48566	1.32211		0.708324	-3.11038
	SCRI_RS_163142	1H	130.7	21	-1.36213	-0.00107539	1	0	0.00587925	0.57889	-1.70347		2.77236	-3.47368	-5.51217	-6.05805	-2.50074		-3.25515	1.98873	-3.76913	0.0727393	-7.15569	-2.61081	-1.90531		-0.169039	-2.48057	2.05808	-1.48566	2.19741		0.708324	-3.11038
	SCRI_RS_187051	1H	130.7	19	-1.30942	-0.00128205	1	1	0.00529454	0.57889	-1.60645		3.02521	-3.95813	-5.42559	-5.94037	-2.50074		-3.25515		-3.76913	0.0727393	-7.53835	-2.86144			-0.169039		2.05808	-1.35421	1.32211	2.24112	0.708324	-3.11038
	SCRI_RS_236175	1H	130.7	20	-0.944042	-0.000831973	1	1	0.00245383	0.57889	-1.60645	-1.89903	2.80236	-3.27282		-6.00442			-3.32115	1.9584	-3.62232	0.0727393	-5.50887		-3.0892		-0.169039	-2.48057	2.05808	-1.48566	1.32211	2.24112	0.708324	-3.11038
	BOPA1_11454_414	1H	130.8	9	-0.702839	0.00368497	1	0	0.000362286	0.57889				-4.90699	-5.45241				-3.10637			0.0727393		-2.61081					2.05808			1.90193	0.273953
	BOPA1_3639_969	1H	130.8	6	0.515112	-0.00195067	1	0	-0.000424389			-1.89903	2.77236	19.0186					-3.32115								-0.169039		2.63021
	BOPA1_ConsensusGBS0554_4	1H	130.8	23	-1.65118	-0.0315175	1	2	0.00967387	0.57889	-1.60645	-1.89903	2.77236	16.0586	-5.51217	-5.96386	-3.00196		-3.32115	1.98873	-3.76913	0.0727393	-5.50887	-2.61081	-2.69464		-0.169039	-2.48057	2.05808	-1.48566	1.32211	2.13197	0.708324	-3.11038
	SCRI_RS_154621	1H	130.8	3	-0.289904	-0.000154169	1	0	-0.000654816				1.55133				-2.98255												2.05808
	SCRI_RS_196512	1H	130.8	16	-2.02095	-0.0125723	1	1	0.0112098		-1.60645		2.77236		-5.51217	-5.96386	-3.00196		-3.32115	1.98873	-3.76913		-5.50887		-2.69464			-2.48057		-1.48566	1.32211	2.13197	0.708324	-3.11038
	SCRI_RS_206337	1H	130.8	22	-1.43113	-0.00211794	1	1	0.00715937	0.57889	-1.66413		2.77236	-3.27282	-5.51217	-6.00442	-2.95819		-3.32115	1.98873	-3.76913	0.558698	-5.50887	-2.61081	-2.69464		-0.169039	-2.48057	2.05808	-1.48566	1.32211	2.13197	0.708324	-3.11038
	SCRI_RS_106140	1H	131.35	3	-2.74654	0.00603542	1	0	0.0040019													0.0727393		-2.70884	-2.72338
	SCRI_RS_106142	1H	131.35	1	-2.43567	0.00258595	1	0	0.000442812																-2.70847
	BOPA1_13095_187	1H	131.9	23	-1.42679	-0.033545	1	22	0.00772419	0.57889	-1.60645	-1.89903	2.50488	-4.00495	-5.73415	-6.05805	-3.00196	-1.09122	-3.32115	1.98873	-3.3877	0.0727393	-5.32196	-2.61081	-2.69464	-0.147619		-2.15906	2.99185	-1.48566	1.32211	2.18884		-3.11038
	SCRI_RS_143790	1H	131.9	2	0.620368	0.0333094	1	1	-0.000500792	0.57889																-0.147619
	SCRI_RS_235776	1H	131.9	5	-2.85935	-0.0938619	1	7	0.00942488			-1.89903					-3.00196				-3.35687		-5.32196											-3.11038
	SCRI_RS_4928	1H	131.9	16	-1.43841	-0.00616147	1	14	0.00567657		-1.66413	-1.89903		-2.77559	-5.73415				-3.32115	1.98873	-3.76913	0.0727393		-2.61081	-2.69464	-0.147619	-0.169039	-2.15906		-1.48566	1.32211			-3.11038
	SCRI_RS_176006	1H	132.1	9	-0.780683	-0.0149943	1	22	0.000642742				2.36761		-5.73415	-5.96386		-1.09122			-3.35687							-2.15906	2.99185			2.18884		-3.11038
	BOPA1_3246_1135	1H	132.3	3	-2.53246	-0.000662007	1	4	0.00324543						-5.73415							0.0727393						-2.15906
	BOPA1_5316_739	1H	132.4	21	-0.744815	0.00125338	1	16	0.00143758	0.57889	-1.60645	-1.89903		-2.5618	-5.73415		-2.98255	-1.09122	-1.36531	1.42438	-3.43034	0.0727393	-5.32196		-1.66788	-0.147619	-0.169039	-2.15906	2.99185	-1.48566	1.32211	2.18884		-3.0702
	SCRI_RS_153896	1H	132.4	21	-1.18509	-0.0011319	1	19	0.00487443	0.57889	-1.60645	-1.89903		-2.5618	-5.73415	-6.00442	-3.00196	-1.09122	-1.36531	1.42438	-3.43034	0.0727393	-5.32196	-2.86161	-1.66788	-0.147619	-0.169039		2.99185	-1.48566	1.32211	2.18884
	BOPA1_4057_2114	1H	132.5	23	-1.27283	-0.00358527	1	21	0.00596195	0.57889	-1.60645	-1.89903		-2.5618	-5.73415	-5.96386	-2.98255	-1.09122	-1.36531	1.42438	-3.19219	0.0727393	-5.32196	-2.86161	-1.66788	-0.147619	-0.169039	-2.15906	2.99185	-1.48566	1.32211	2.18884		-3.0702
	BOPA2_12_10746	1H	132.5	9	-2.44844	-0.00503593	1	7	0.0111059	0.57889					-5.73415	-5.96386				1.42438	-3.19219	0.0727393	-5.32196	-2.86161										-3.0702
	BOPA2_12_30231	1H	132.5	10	-0.7807	-0.000395975	1	15	0.000646736	0.57889		-1.89903	2.36761	-4.00495				-1.09122	-1.36531					-2.86161								2.18884	0.708324	-3.0702
	SCRI_RS_117283	1H	132.5	4	-1.85334	-0.0179574	1	12	0.00232576				2.36761			-5.96386																2.18884	0.708324
	SCRI_RS_132472	1H	132.5	14	-1.02767	-0.00111097	1	7	0.00183032					-2.77559	-5.73415	-6.00442		-1.09122		1.42438		0.0727393		-2.86161	-1.58712	-0.147619	-0.169039	-2.15906	2.63021	-1.48566	1.32211
	SCRI_RS_150935	1H	132.5	21	-1.20343	-0.000333622	1	12	0.00431109	0.57889		2.50182	2.36761	-4.00495	-5.73415	-5.96386	-2.98255	-1.09122		1.42438	-3.19219	0.0727393	-5.32196		-1.58712	-0.147619		-2.15906	2.63021	-1.48566	1.32211	2.18884	0.708324	-3.0702
	SCRI_RS_167999	1H	132.5	3	-2.09628	-0.00467575	1	1	0.00163507				2.36761											-3.01267									0.708324
	SCRI_RS_175218	1H	132.6	10	0.0431938	0.020487	1	4	-0.000701238	0.57889	-2.25342			19.0186									-5.32196		-1.58712	-0.147619	-0.169039		2.63021	-1.48566	1.32211
	BOPA1_4592_118	1H	132.7	11	-1.57787	-0.00920125	1	4	0.00491022		-2.25342		1.55133			-6.00442	-2.98255				-3.19219		-5.34173		-1.90486	-0.147619		-2.15906	2.99185					-3.0702
	BOPA2_12_20429	1H	132.7	25	-1.28642	-0.043041	1	23	0.00618925	0.57889	-2.18532	-1.89903	1.55133	-2.5618	-5.73415	-5.96386	-2.98255	-1.09122	-2.52573	1.74109	-3.04238	0.0727393	-6.27482	-2.86161	-1.58712	-0.147619	-0.169039	-2.15906	2.99185	-1.48566	1.32211	2.77889	0.708324	-3.0702
	BOPA2_12_31081	1H	132.9	17	0.0677958	0.0263003	1	6	-0.000691145	0.57889				18.0692	-5.73415				-0.940312	3.39317		0.524714		-2.86161	-1.58712	-0.147619	-0.169039	-2.15906	2.99185	-1.48566	1.32211	2.77889	0.708324	-3.0702
	SCRI_RS_199945	1H	132.9	25	-1.18406	-0.000810901	1	22	0.00514873	0.57889	-2.18532	-2.06996	1.57235	-2.09195	-5.73415	-6.05805	-2.9378	-1.00016	-0.940312	3.11707	-3.19219	0.524714	-6.67589	-3.07317	-0.938711	-0.147619	-0.169039	-2.15906	2.99185	-1.13017	1.32211	2.77889	0.708324	-3.0702
	BOPA1_3263_2865	1H	133	22	-1.27295	-0.00522227	1	13	0.00528402		-2.25342	-1.89903	1.55133	-2.03455	-5.73415	-5.96386	-2.9378	-1.09122	-0.940312	3.39317	-3.19219	0.524714	-5.34173	-2.86161		-0.147619	-0.169039	-2.15906	2.99185	-1.48566	1.32211		0.708324	-3.0702
	BOPA2_12_30934	1H	133.1	23	-1.1384	-0.0040838	1	11	0.00436112	0.57889	-2.18532	-1.89903	1.55133	-2.03455	-5.73415	-6.00442	-2.9378	-1.09122	-0.940312	3.39317	-3.19219	0.524714	-5.34173	-2.86161		-0.147619	-0.169039	-2.15906	2.99185	-1.48566	1.32211		0.708324	-3.0702
	SCRI_RS_148694	2H	0	2	-3.18826	-0.000865147	1	0	0.00427974			-0.880919																				-3.07813
	SCRI_RS_166806	2H	0	14	-2.45763	0.0127184	1	3	0.0143727	-5.71282	-3.63806		-11.8496	-1.10889			-5.55916	-1.75772						-2.48629	-4.85958		0.50195	-1.39955	-0.0934857	-8.71881	-1.21639		-0.902999
	SCRI_RS_187638	2H	0	18	-2.6975	0.017512	1	2	0.022128	-5.71282	-3.63806	-0.700515	-11.7928	-0.930326			-5.55916	-1.75772			1.22311		-4.12228	-2.51635	-5.34226		0.50195	-1.39955	-0.0934857	-8.81043	-1.21639	-3.07813	-0.850154
	SCRI_RS_165171	2H	2	1	1.89031	0.0112933	1	0	0.000103233												1.22311
	SCRI_RS_166816	2H	2	1	1.89031	0.00365521	1	0	0.000103233												1.22311
	SCRI_RS_135585	2H	2.1	1	-3.84025	-0.00605369	1	0	0.00225867															-2.51635
	SCRI_RS_139708	2H	2.2	2	-2.92626	-0.00078859	1	0	0.00299145	-5.78923										-1.61041
	BOPA1_2582_767	2H	2.3	16	-2.55199	0.00494532	1	0	0.0184715				-11.7928	-0.930326	0.625646	-6.19723	-5.67664		-1.5779			-2.62257	-4.54981	-2.51635	-5.23915	-4.81934		-1.39955	1.59633	-8.99815	-1.21639		-1.19561
QFt.HEB25-2a	BOPA2_12_31446	2H	2.3	14	-2.22892	0.0400753	0.0002876	2	0.0127224	-5.60458	-3.63806	-0.521551	-11.3342	-1.02404	0.287605		-5.04615		-1.5779	-2.03133							0.50195			-8.75697	-1.21639	-3.07813	-0.918692
	SCRI_RS_136200	2H	2.3	10	-1.27513	0.0311043	1	3	0.00224302	-5.71354								-1.75772	-1.5779		1.22311			-2.51635	-5.23915		0.50195		-11.4589	-8.99815	-1.21639
QFt.HEB25-2a	SCRI_RS_173486	2H	2.3	24	-3.05554	0.00841644	0.0159665	0	0.035419	-5.71354	-3.63806	-0.89228	-11.7928	-0.930326	0.625646	-6.19723	-5.67664	-1.75772		-1.61041	1.22311	-2.62257	-4.12228	-2.51635	-5.23915	-4.81934	0.50195	-1.39955	1.59633	-8.99815	-1.21639	-3.07813	-1.19561	-3.96929
	SCRI_RS_175550	2H	2.3	1	1.89031	0.0183983	1	0	0.000103233												1.22311
	BOPA1_3692_940	2H	3.4	1	-6.47625	-0.066443	1	0	0.00598325							-6.19723
	SCRI_RS_10642	2H	3.8	24	-2.9049	0.00817459	1	0	0.0319646	-5.71354	-3.27894	-4.29487		-0.282805	0.625646	-6.06796	-5.99892	-2.29262	-3.33064	-1.61041	-0.0507318	-2.01313	-4.10911	-2.51635	-6.47648	-5.12229	-0.201209	-0.686593	2.58149	-8.55673	-0.831022	-3.08607	-1.07067	-5.37689
	SCRI_RS_173554	2H	3.85	3	-0.675034	0.0011944	1	0	-0.000516307				2.41352																	-8.57529	-1.74467
	SCRI_RS_156845	2H	4	8	-2.67166	-0.00102122	1	0	0.00956686	-5.8725				-4.17419		-6.66697			-2.98076			-2.1989		-2.41681			-1.78733							-5.37689
	SCRI_RS_167823	2H	4	6	-2.44203	-0.00139203	1	0	0.00752934			-4.29487							-3.33064									-1.81096				-3.08607	-1.07067	-5.37689
	SCRI_RS_174552	2H	4	1	0.65006	0.0110362	1	1	-0.000569752										-3.11694
	SCRI_RS_184899	2H	4	5	-3.26162	-0.00130916	1	0	0.0108346			-4.29487																-1.81096				-3.08607	-1.07067	-5.37689
	BOPA2_12_10718	2H	4.2	4	-4.73414	-0.000383305	1	0	0.0146475				-11.7928				-6.19476			-1.61041								-1.81096
	BOPA2_12_30132	2H	4.2	25	-3.2753	0.00674552	1	0	0.0416023	-5.71354	-3.196	-4.29487	-11.7928	-0.282805	0.625646	-6.19723	-6.19476	-2.29262	-3.33064	-1.61041	0.404084	-2.1989	-5.20074	-2.51635	-6.36112	-4.81934	-0.201209	-1.81096	1.59633	-9.10076	-0.320124	-3.08607	-1.07067	-5.37689
	SCRI_RS_122	2H	4.2	25	-3.30637	0.00993315	1	0	0.0426393	-5.71354	-3.63806	-4.29487	-11.7928	-0.282805	0.625646	-6.19723	-6.19476	-2.29262	-3.33064	-1.61041	0.46138	-2.1989	-5.20074	-2.51635	-6.36112	-4.81934	-0.201209	-1.81096	1.59633	-9.10076	-1.21639	-3.08607	-1.07067	-5.37689
	SCRI_RS_128813	2H	4.2	25	-3.13854	0.0064288	1	0	0.0386031	-5.71354	-3.196	-4.29487	-11.7928	-0.930326	0.625646	-6.19723	-6.19476	-1.75772	-3.33064	-1.61041	1.22311	-2.53091	-5.20074	-2.51635	-6.36112	-4.81934	-0.201209	-1.39955	1.59633	-8.99815	-1.21639	-3.08607	-1.07067	-3.96929
	SCRI_RS_146936	2H	4.2	10	-4.53615	-0.00156125	1	0	0.0322958			-4.29487	-11.7928			-6.19723	-6.19476										-0.201209	-1.81096	-11.4589			-3.08607	-1.07067	-5.37689
	SCRI_RS_146997	2H	4.2	20	-3.49732	0.00593335	1	1	0.0405969	-5.99817	-5.4265	-4.53741	-11.7928	-3.15176	-1.58539		-6.19476	-3.45435	-3.75182	-0.983455	0.77877	-3.27676	-7.96309	-2.44814	-6.36112	-3.93085	2.03307	-1.81096	1.59633			-3.08607
	SCRI_RS_148734	2H	4.2	17	-2.48552	0.00553207	1	1	0.0169205		-3.196		-11.7928	-0.930326	0.551132	-6.1846	-6.19476		-3.33064	-1.47825	1.22311		-4.5961	-2.51635		-4.81934	-0.201209		3.79321	-8.99815	-1.21639			-3.96929
	SCRI_RS_182210	2H	4.2	20	-3.49119	0.00496365	1	1	0.0404502	-5.99817	-5.4265	-4.53741	-11.7928	-3.22556	-1.58539		-6.19476	-3.45435	-3.75182	-0.983455	0.831601	-3.27676	-7.96309	-2.44814	-6.36112	-3.93085	2.03307	-1.71933	1.59633			-3.08607
	SCRI_RS_238263	2H	4.2	6	-3.93562	0.000442643	1	0	0.0128208				-11.7928			-7.56345					0.77877					-3.93085			-11.4589					-6.54509
	BOPA2_12_21415	2H	4.5	4	-1.83936	0.00363677	1	0	0.00164654																-6.36112				3.79321	-9.10076	-1.21639
	SCRI_RS_184395	2H	4.5	19	-3.29168	0.00869689	1	0	0.0334156			-4.53741	-11.7928	-0.282805	-1.65091	-6.19723	-6.19476	-2.29262		-1.61041	0.46138	-2.1989	-5.20074	-2.51635	-6.36112	-4.09577			3.79321	-9.10076	-1.21639	-3.08607	-1.07067
	SCRI_RS_192440	2H	5.4	19	-4.15425	0.000726941	1	0	0.0522825	-5.99817	-5.4265	-4.53741			-1.65091	-6.66697	-6.19476	-3.45435				-2.1989	-5.69879	-2.5726	-6.36112	-3.93085	0.519101	-1.81096	1.59633	-9.49334	-1.21639	-3.08607		-5.37689
	SCRI_RS_168604	2H	5.5	15	-2.3661	0.0048077	1	1	0.0147404	-5.99817			-11.7928	-3.22556	-1.65091				-3.75182	-0.983455	0.77877	-3.27676		-2.44814		-3.93085	2.03307			-9.49334	-4.57745		-1.15936	-6.54509
	BOPA2_12_11030	2H	5.95	1	-2.74899	0.000980958	1	0	0.0010339																	-3.93085
	SCRI_RS_133377	2H	6.3	23	-4.38598	0.00166285	1	0	0.0685104	-5.99817	-5.4265	-4.53741	-11.7928	-2.93748	-5.29146	-6.78952	-5.5863	-3.45435	-3.75182	-0.918211		-3.51401	-7.96309		-6.30612	-3.67552	2.03307	-2.19624	-1.13202	-9.51768	-9.66208	-3.13953	-1.25177	-6.54509
	SCRI_RS_13476	2H	6.3	6	-4.26103	0.000674902	1	0	0.0212738						-5.31966		-6.76376							-2.37629						-9.03402	-9.1614		-1.5351
	SCRI_RS_190048	2H	6.3	19	-3.93925	0.000600711	1	0	0.0499232	-5.99817	-5.4265	-4.53741	-11.7928	-3.22556	-1.58539		-6.19476	-3.45435	-3.75182	-0.983455		-3.27676	-7.96309	-2.44814	-6.36112	-3.93085	2.03307		3.57041			-3.08607		-6.54509
	SCRI_RS_169758	2H	6.4	21	-4.51228	-0.00402366	1	0	0.0688503	-5.99817		-4.53741	-11.7928	-3.22556		-6.66697	-7.31266	-3.45435		-0.918211		-3.51401	-7.96309	-2.44814	-7.08039	-3.84812	2.03307	-2.22694	1.59633	-9.49334	-9.30826	-3.08607	-1.44883	-6.54509
	SCRI_RS_187012	2H	6.4	20	-4.61397	0.000219655	1	0	0.0688108	-5.99817		-4.56746	-11.7928	-3.22556		-6.66697	-7.31266	-3.45435				-3.51401	-7.96309	-2.44814	-7.08039	-4.00887	1.8673	-2.27755	1.59633	-9.49334	-9.20571	-3.1123	-1.44883	-6.54509
	SCRI_RS_157314	2H	6.45	8	-4.75243	0.000722959	1	0	0.0320598				-11.7928				-6.19476					-3.27676		-2.5726		-3.93085				-9.49334	-4.57745			-6.54509
	SCRI_RS_182947	2H	6.45	6	-1.02493	0.00708014	1	0	0.000373064							-6.21363		-3.45435		-0.251658						-2.32602			3.79321				-1.43352
	SCRI_RS_192463	2H	6.5	21	-4.51228	-0.000801482	1	0	0.0688503	-5.99817		-4.53741	-11.7928	-3.22556		-6.66697	-7.31266	-3.45435		-0.918211		-3.51401	-7.96309	-2.44814	-7.08039	-3.84812	2.03307	-2.22694	1.59633	-9.49334	-9.30826	-3.08607	-1.44883	-6.54509
	SCRI_RS_88391	2H	6.6	1	1.14178	0.000182177	1	0	-0.000534417																		2.03307
	SCRI_RS_177330	2H	7.1	2	-5.51247	-0.000237302	1	0	0.0096561																					-9.49334	-9.30826
	BOPA1_8930_370	2H	7.2	15	-4.16182	0.00183925	1	0	0.048761	-9.09962	-5.4265	-4.60419			-5.6628			-3.45435			0.70356	-3.51401	-8.5747	-2.44814	-7.75095	-4.07427			1.59633			-3.08607	-1.44883	-6.54509
	BOPA2_12_30781	2H	7.4	1	-1.81619	-0.00679373	1	0	-9.65315e-05											-1.33435
	SCRI_RS_213799	2H	7.4	6	-5.07723	0.000168956	1	0	0.0290762		-5.4265									-1.33435		-3.51401	-9.61616		-7.68089			-2.19624
	BOPA2_12_10592	2H	7.8	25	-4.93637	0.00124446	1	0	0.0938514	-9.09962	-5.4265	-5.7232	-11.7928	-3.22556	-6.09962	-6.68095	-7.62599	-5.41668	-3.75182	-2.22547	0.732462	-3.51401	-10.0066	-2.56581	-7.75095	-6.54575	2.75956	-2.22694	1.59633	-9.49334	-9.30826	-3.08607	-1.80865	-7.71186
	BOPA2_12_30424	2H	7.8	22	-4.67406	0.000655504	1	0	0.075436	-9.09962		-4.60419	-11.7928	-3.22556	-6.09962	-6.66697	-7.62599	-5.41668	-3.75182	-2.22547		-3.51401	-10.0066	-2.44814		-6.54575	2.75956	-2.22694	1.59633	-9.49334	-9.30826	-3.08607	-1.80865	-6.55072
	SCRI_RS_164876	2H	7.8	18	-3.8038	0.000591725	1	0	0.0438261		-5.4265						-7.62599	-4.67927	-3.75182	-1.33435	0.77877	-3.51401	-10.0107	-2.44814	-7.75095	-4.07427	2.75956	-3.12808	1.5318	-8.92765	-9.29886		-1.63763	-6.54509
	SCRI_RS_167465	2H	7.8	3	-4.52051	0.00320813	1	0	0.00706562				-11.7928							-4.05258								-1.84602
	SCRI_RS_175603	2H	7.8	24	-4.12999	0.00135984	1	0	0.0635736	-5.99817	-5.4265	-4.53741	-11.7928	-3.22556	-1.58539	-6.66697	-5.6906	-3.45435	-3.75182	-0.983455	0.77877	-3.27676	-7.96309	-2.44814	-6.36112	-3.93085	2.03307	-1.81096	1.59633	-9.49334	-9.30826	-3.08607		-6.54509
	SCRI_RS_103515	2H	7.85	6	-2.19566	0.0201194	1	1	0.00605668					-3.22556	-6.09962	-6.68095			-3.75182		0.602126													-7.71186
	BOPA1_3453_1974	2H	7.9	21	-4.84385	0.00166431	1	0	0.0816278		-6.81318	-5.7232	-11.7928	-3.22556	-6.09962	-6.68095	-7.62599		-3.75182		0.602126	-3.51401	-10.7959		-7.75095	-6.90958	2.75956	-1.84602	1.59633	-9.49334	-9.30826	-3.32569	-1.80865	-7.71186
	SCRI_RS_141753	2H	7.9	24	-5.12001	0.000898659	1	0	0.0981295	-9.09962	-6.81318	-5.7232	-11.7928	-3.22556	-6.09962	-6.68095	-7.62599		-3.75182	-4.05258	0.732462	-3.51401	-10.7959	-2.56581	-7.75095	-6.90958	2.75956	-1.84602	1.59633	-9.49334	-9.30826	-3.32569	-1.80865	-7.71186
	SCRI_RS_194134	2H	7.9	1	-3.19558	-0.0622026	1	0	0.00130556													-3.51401
	SCRI_RS_135391	2H	8.3	24	-5.35424	0.00320792	1	0	0.107106	-9.09962	-6.86716	-5.7232	-11.7928	-3.22556	-6.35272	-6.68095	-7.62599	-5.41668	-4.30815	-4.05258	0.602126	-3.81334	-10.7959	-2.56581	-10.0641	-6.90958		-1.84602	1.59633	-8.83316	-9.30826	-3.32569	-1.80865	-7.71186
	SCRI_RS_150792	2H	8.3	2	4.16214	0.00410012	1	0	0.00342049																		2.81252		3.79321
	SCRI_RS_159503	2H	8.3	25	-5.20768	0.000391892	1	0	0.103571	-9.09962	-6.86716	-5.7232	-11.7928	-3.68807	-6.35272	-6.68095	-7.62599	-5.41668	-4.30815	-4.05258	0.408011	-3.81334	-10.7918	-2.56581	-10.0641	-6.90958	2.81252	-1.84602	1.59633	-8.83316	-9.30826	-3.32569	-1.80865	-7.71186
	SCRI_RS_162694	2H	8.3	2	0.0983035	0.0121601	1	0	-0.000700113												0.602126							-1.84602
	SCRI_RS_224641	2H	8.3	15	-3.03395	0.00312707	1	0	0.023117	-9.09962		-5.7232	-11.7928	-3.22556	-6.09962	-6.68095		-5.41668	-3.75182	-4.05258	0.602126						2.81252		1.59633			-3.32569	-1.80865	-7.71186
	SCRI_RS_193452	2H	8.35	2	-6.54536	-0.00239339	1	0	0.0135597	-9.09962																								-7.71186
	BOPA2_12_10430	2H	8.6	2	-0.34813	0.0014622	1	0	-0.000669907					-3.68807															-11.4589
	BOPA2_12_31497	2H	8.6	20	-5.168	0.000792435	1	0	0.0845968	-9.09962		-5.7232	-11.7928	-3.68807	-6.35272	-6.68095	-7.62599	-5.41668	-4.30815		0.535582	-3.81334	-10.8366		-10.0641		2.81252	-1.84602	-10.9464	-8.83316	-9.30826	-3.32569		-7.71186
	SCRI_RS_141771	2H	8.6	14	-3.33876	3.9672e-05	1	0	0.0287079	-9.09962		-5.65023		-3.68807	-6.35272			-5.23658	-4.30815		0.408011		-10.8387					-2.01605	1.20489	-8.83316	-9.08214	-3.32569	-1.80865
	SCRI_RS_192552	2H	8.6	21	-5.09541	0.000969051	1	0	0.0868177	-9.09962	-6.86716	-5.7232	-11.7928	-3.68807	-6.35272		-7.62599	-5.41668		-4.05258	0.330156	-3.81334	-10.8366	-2.51228		-6.90958		-1.84602	1.59633	-8.83316	-9.30826	-3.32569	-1.80865	-7.71186
	BOPA2_12_10502	2H	8.9	1	-6.99355	-0.0141883	1	0	0.00647982	-9.09962
	SCRI_RS_173604	2H	8.9	5	-5.58592	-0.0130627	1	1	0.0301262		-7.2147	-5.7232										-3.60759				-6.90958						-3.32569
	SCRI_RS_231057	2H	8.9	23	-5.43407	0.00206093	1	0	0.105372	-9.09962	-7.2147	-5.7232	-11.7928		-6.35272	-6.66697	-7.62599	-5.41668	-5.31003	-4.05258	-0.170471	-3.60759	-10.8678		-10.2517	-6.90958	2.81252	-1.72258	2.80076	-8.83316	-9.30826	-2.80526	-1.80865	-7.71186
	SCRI_RS_204158	2H	9.2	23	-5.3775	-0.0018653	1	0	0.103042	-8.56107	-7.38546	-5.46414		-3.63465		-6.85617	-7.62599	-5.41668	-5.31003	-4.24941	-5.30686	-4.07323	-10.8678	-2.48591	-11.3228	-6.90958	1.76178	-1.76986	2.8997	-8.83316	-9.64063	-2.80526	-1.80865	-7.8879
	SCRI_RS_605	2H	9.2	9	-3.95568	-0.00311831	1	2	0.0240799		-7.2147	-5.66459						-5.41668			-5.35024	-4.65203		-1.7367			2.81252	-2.00588				-2.80526
	BOPA2_12_30155	2H	9.6	5	-2.83768	-0.00255138	1	0	0.00689917			-5.66459		-2.79538				-5.35404			-5.35024			-1.65526
	SCRI_RS_157480	2H	9.6	2	-5.16431	-0.00738593	1	0	0.00925903			-5.64605									-5.35024
	SCRI_RS_136287	2H	10.4	6	-5.82515	-0.0243422	1	2	0.0334614	-9.0368	-7.2147											-5.6258				-8.10037		-2.15358						-7.8879
	SCRI_RS_159158	2H	10.4	6	-5.75173	-0.00919131	1	1	0.0322901	-9.0368	-6.92529											-5.52349				-8.10037		-1.67368						-7.8879
	SCRI_RS_209516	2H	10.4	20	-5.22736	0.00110681	1	0	0.090021	-9.0368	-7.2147		-11.7928	-3.60328	-6.06979	-6.79199	-8.16841	-5.41668	-5.88863	-4.34698	-5.25115	-5.2699		-2.56581	-11.1367	-8.10037	2.81252	-2.16503				-2.80526	-1.47341	-7.8879
	SCRI_RS_144545	2H	10.5	6	-5.61705	0.0117945	1	0	0.0354805	-8.92062					-6.06979	-6.79199	-8.16841	-5.4003		-4.34698
	SCRI_RS_160747	2H	11.4	3	-4.97293	-0.0219653	1	0	0.0122301												-5.25115									-8.06022	-11.4042
	BOPA2_12_30631	2H	11.6	10	-5.0403	0.00966032	1	0	0.0452195			-5.59403		-3.55253	-5.72413	-6.79199	-8.16841		-6.62741	-4.34698				-4.72078					-11.4589					-7.82793
	SCRI_RS_188511	2H	11.6	24	-5.72619	0.000322747	1	0	0.116715	-8.7538	-6.46149	-5.51314	-10.3612	-3.21298	-6.20254	-6.33582	-8.27451	-5.2853	-6.68164	-3.90591	-5.33135	-5.82831	-12.435	-4.54874		-7.83807	2.04234	-0.987141	1.00339	-8.74178	-11.2394	-5.81394	-1.72062	-7.68109
	BOPA1_12224_363	2H	12.1	1	-5.92133	-0.00219007	1	0	0.00678253			-5.2908
	SCRI_RS_141564	2H	12.1	24	-6.30435	0.000337691	1	0	0.150548		-7.2147	-5.31594	-10.7772	-3.55253	-6.73874	-9.12118	-8.44976	-5.41668	-6.62741	-7.72666	-5.36927	-5.97416	-12.2701	-4.64143	-10.3195	-9.28457	2.38973	-3.02275	1.66394	-8.06022	-11.4042	-5.70073	-1.63459	-8.1287
	SCRI_RS_158433	2H	12.1	5	-5.86487	-0.0199769	1	0	0.0346291							-9.12709			-7.49103			-5.97416		-4.64143		-9.28457
	SCRI_RS_231806	2H	12.1	16	-5.58332	0.00802308	1	0	0.08653			-5.31594	-10.7772	-3.99507	-6.73874				-7.49103	-7.72666	-4.12333		-12.2704	-4.64143	-10.5261				1.66394	-9.24197	-11.4042	-5.70073	-1.42026	-8.1287
	SCRI_RS_152744	2H	12.3	15	-5.05542	0.00195062	1	0	0.0664941		-7.2147	-5.31594	-10.7772	-3.99507	-6.73874		-8.38145		-8.3875		-4.14347					-9.28457	2.38973	-3.27333	1.66394	-9.24197	-11.4042			-8.1287
	BOPA1_4277_1901	2H	12.4	1	-6.00399	-0.00727556	1	0	0.00683043			-5.31594
	SCRI_RS_226348	2H	12.5	5	-6.01188	-0.00794137	1	0	0.0321504				-10.7772					-5.41668	-8.3875				-12.2701	-4.5346
	SCRI_RS_155957	2H	12.7	23	-6.69645	-0.000976359	1	0	0.166708		-7.2147	-5.31594	-10.7772	-4.48579	-6.73874	-9.12118	-8.0685	-5.41668	-8.3875	-7.72666		-6.77556	-12.2987	-4.5346	-11.4634	-9.70233	-2.35876	-5.21645	1.66394	-9.24197	-11.5873	-6.32299	-1.42026	-8.1287
	SCRI_RS_202814	2H	13.75	1	-6.20841	-0.00272606	1	0	0.00736529																									-8.1287
	BOPA1_791_1113	2H	14.4	24	-7.86188	-0.000772904	1	0	0.223516		-8.70997	-6.21441	-10.7772	-10.5667	-7.16184	-10.1262	-10.0276	-5.96251	-9.76594	-7.72666	-8.95681	-6.77556	-12.6835	-4.5346	-10.8804	-9.51989	-3.46963	-5.04919	0.259777	-9.24197	-11.5873	-7.03862	-0.76237	-8.1287
	SCRI_RS_153226	2H	14.4	20	-7.7382	-0.00171188	1	0	0.171728		-8.70997		-11.1197		-7.16184	-10.1262	-10.0276	-5.96251	-9.6255	-7.72666	-6.78098	-6.77556	-12.6835	-4.5346	-10.8804	-9.51989	-6.12866	-5.04919	0.259777	-9.24197	-12.0935	-7.03862
	SCRI_RS_154683	2H	14.4	22	-8.00156	-0.00393954	1	0	0.215971		-8.70997		-10.7772	-10.5667	-7.12039	-10.1262	-10.0276	-5.96251	-9.76594	-7.72666	-9.0436	-6.77556	-12.6835	-4.5346	-10.8804	-9.51989	-6.12866	-5.04919	0.259777	-9.24197	-12.0935	-7.03862		-8.1287
	SCRI_RS_179003	2H	14.4	9	-6.13211	0.0027031	1	0	0.0554009		-8.70997				-7.12039					-7.72666		-6.77556		-4.5346	-10.8804		-6.12866		0.259777					-8.1287
	BOPA2_12_31284	2H	15.4	23	-7.89564	5.72101e-05	1	0	0.218961	-5.75151	-8.70997		-10.7772	-11.0958	-7.18955	-10.1536	-9.90052	-5.6398	-9.76594	-7.72666	-9.0436	-6.77556	-12.5191	-4.31111	-10.8804	-9.51989	-6.12866	-5.04919	0.259777	-9.24197	-11.9551	-6.60948		-8.1287
	SCRI_RS_149462	2H	15.4	12	-7.50503	0.00576389	1	0	0.12416		-8.70997	-6.39133			-7.18955		-10.0276					-6.77556	-12.3634		-10.8804		-6.12866	-5.19825	0.259777			-6.60948		-8.1287
	SCRI_RS_160179	2H	15.4	1	-6.85369	0.0179556	1	0	0.0116536																							-6.54859
	SCRI_RS_168461	2H	15.4	19	-7.33604	0.0189301	1	1	0.130675		-8.68791	-6.43433	-10.6912	-10.1595	-6.26806	-10.4993	-10.0276	-5.45114	-9.89896	-7.12297	-9.0436	-6.77556		-4.5346	-10.8804	-9.59904	4.38731	-8.84339	3.14324	-7.30414
	SCRI_RS_171185	2H	15.4	9	-7.52414	0.00591922	1	0	0.0951255		-8.70997	-6.37077			-7.18955		-10.0276					-6.77556	-12.5191		-10.8804		-6.12866		0.259777
	SCRI_RS_173947	2H	15.4	11	-6.01129	-0.0483862	1	1	0.0522386	-8.18194		-5.89977		-10.7965		-10.9812	-7.59256	-5.96251				-6.77556		-4.5346					3.0751	-10.27	-10.5953
	SCRI_RS_185319	2H	15.4	21	-8.01749	-0.000121538	1	0	0.213353	-5.85169	-8.70997	-6.2464	-10.7772	-11.1379	-6.93959	-10.3752	-9.63894		-9.76594		-9.0436	-6.77556	-12.675	-4.31111	-10.8804	-9.51989	-6.12866	-5.21645	0.33296	-9.75178	-11.9551	-6.05491
	SCRI_RS_188987	2H	15.4	2	-6.58924	-0.000347688	1	0	0.0208247																							-6.60948		-8.1287
	SCRI_RS_198643	2H	15.4	23	-7.99326	-0.00502504	1	0	0.224169	-5.85169	-8.70997	-6.2464	-10.7772	-11.1379	-6.93959	-10.3752	-9.90052	-5.6398	-9.76594	-6.92637	-9.0436	-6.77556	-12.537	-4.31111	-10.8804	-9.51989	-9.97133	-5.52113	0.33296	-9.75178	-11.9551	-6.05491
	SCRI_RS_66401	2H	15.4	7	-6.93242	0.000213334	1	0	0.0532881		-8.36061		-9.89692				-9.90052	-5.6398			-9.13226						-9.83052	-5.38305
	SCRI_RS_205712	2H	16.5	1	-5.57003	0.0280435	1	0	0.00346286															-4.31111
QFt.HEB25-2b	SCRI_RS_159228	2H	16.8	17	-7.896	-1.43872	0.0107393	24	0.166682		-9.12852	-6.2464	-10.7772	-11.1379	-6.90206				-9.76594	-7.78434	-9.0436	-6.77556	-12.5356		-11.0722	-9.51989	-9.97133	-5.52113	-12.246	-7.98389	-12.0935
	SCRI_RS_150590	2H	17.6	6	-5.44092	0.0110106	1	0	0.0291993	-9.17334	-8.71674							-6.33707						-4.31111		-9.51989							-0.836355
	SCRI_RS_196192	2H	17.6	2	-3.66634	0.00150236	1	0	0.00354383									-6.33707						-4.50709
	SCRI_RS_153672	2H	18.1	3	-6.44084	-0.0105064	1	3	0.0187823					-11.1379							-9.27052	-6.86113
	BOPA2_12_30870	2H	18.9	5	-7.82214	-0.0783636	1	1	0.0521219			-8.43543		-12.7856		-11.6762		-7.39132			-10.2441
	SCRI_RS_145190	2H	18.9	13	-8.09511	-0.00792728	1	1	0.145464		-9.38709		-9.93499		-8.83949	-11.0282	-9.74564		-9.57871	-8.91559			-12.6632				-9.74719	-6.59141	-7.00606	-7.90101	-12.6796
	SCRI_RS_153798	2H	18.9	3	-7.97738	-0.00182009	1	0	0.0383964							-10.5818				-8.81927	-9.37555
	SCRI_RS_192386	2H	18.9	10	-7.28922	-0.00289993	1	0	0.0722394	-9.86201	-9.68805		-10.4844		-7.12217								-13.0245				-9.47935	-6.11452	-10.5633	-7.90101	-12.784
QFt.HEB25-2b	SCRI_RS_210172	2H	18.9	2	-8.63645	-1.80209	0.00787229	25	0.0255641							-10.5818						-9.24705
	SCRI_RS_233272	2H	18.9	18	-8.36809	-0.0437569	1	1	0.203212		-9.68805	-7.47426	-10.4648	-11.9138	-8.97279	-10.5818	-9.76029	-7.39132	-9.76594	-8.81927	-9.27052		-12.3833				-9.88117	-6.53184	-7.12501	-7.90101	-12.6796			-10.3905
	BOPA1_1865_396	2H	19.1	13	-8.35633	-0.0016533	1	0	0.126957	-8.7946	-9.39053	-8.20914	-10.0266	-9.38525	-9.60632		-10.6646	-7.1153				-6.50771	-11.9689				-9.74719		-12.4952					-10.0203
	SCRI_RS_195810	2H	19.9	14	-8.69805	-0.0431374	1	0	0.169234		-9.70312		-11.5484		-8.97279		-10.347				-1.52564	-10.4703	-12.5356		-12.2407	-10.9219	-9.88117	-7.15822	-11.8566	-7.83197	-12.6887
QFt.HEB25-2b	SCRI_RS_131218	2H	22.2	21	-8.5016	-0.0114572	4.62665e-46	100	0.238371	-9.44962	-9.17706		-8.56542	-6.46889	-8.97279	-10.6534	-10.7065	-3.68463		-8.60765	-10.3381	-10.1233	-12.537	-6.05163	-12.4316	-9.59397	-7.63694	-7.00985	-11.7933	-8.03609	-13.7894	-7.24664
QFt.HEB25-2b	SCRI_RS_188893	2H	22.2	21	-8.6825	-0.81372	2.94002e-49	100	0.247919	-9.28127	-9.17706		-8.56542	-6.46889	-8.97279	-10.6534	-10.7065	-3.68463		-8.60765	-10.3381	-10.1233	-12.5356	-6.05163	-12.672	-9.52939	-8.45799	-6.96791	-11.7933	-7.86612	-12.8089	-7.35459
QFt.HEB25-2b	BK_12	2H	23	24	-9.48498	-2.09865	9.34342e-130	100	0.328939	-9.21525	-9.63954	-8.43543	-11.5484	-12.7856	-8.97279	-11.6762	-10.6206	-7.39132	-10.7122	-8.81927	-10.3381		-12.537	-5.60122	-13.0436	-10.9219	-9.88117	-7.26773	-11.7933	-7.90101	-12.8089	-7.35459	0.850309	-10.3905
QFt.HEB25-2b	BK_13	2H	23	16	-8.68279	0.00141863	1.72757e-41	100	0.206912		-9.63954		-11.5484		-8.97279		-10.6206		-10.7122	-8.81927			-12.5356		-13.0436	-10.9219	-9.88117	-7.26773	-11.7933	-7.90101	-12.8089		0.850309	-10.3905
QFt.HEB25-2b	BK_14	2H	23	24	-9.48327	-1.48638	1.04676e-129	100	0.328888	-9.21525	-9.63954	-8.43543	-11.5484	-12.7856	-8.97279	-11.6762	-10.6206	-7.39132	-10.7122	-8.81927	-10.3381		-12.5356	-5.60122	-13.0436	-10.9219	-9.88117	-7.26773	-11.7933	-7.90101	-12.8089	-7.35459	0.850309	-10.3905
QFt.HEB25-2b	BK_15	2H	23	24	-9.20181	0.0830834	1.38291e-99	100	0.291757	-8.9471	-9.63169	-9.30344	-11.2674	-12.1111	-9.70318	-11.161	-10.2227	-7.1153	-10.5582	-8.51239	-9.21333		-12.3947	-5.40476	-12.8393	-10.9219	-9.74719	-7.23071	-10.6911	-7.54227	-12.7171	-7.35459	0.850309	-10.3885
QFt.HEB25-2b	BK_16	2H	23	24	-9.4875	-0.692509	3.39039e-130	100	0.32924	-9.29485	-9.63954	-8.43543	-11.5484	-12.7856	-8.97279	-11.6762	-10.6206	-7.39132	-10.7122	-8.81927	-10.3381		-12.537	-5.60122	-13.0436	-10.9219	-9.88117	-7.26773	-11.7933	-7.90101	-12.8089	-7.35459	0.850309	-10.3905
QFt.HEB25-2b	BOPA2_12_30871	2H	23	24	-9.46917	-3.15453	2.32682e-128	100	0.326988	-9.21525	-9.63954	-8.43543	-11.5484	-12.7856	-8.97279	-11.6762	-10.3769	-7.39132	-10.7122	-8.81927	-10.3381		-12.5356	-5.60122	-13.0436	-10.9219	-9.88117	-7.26773	-11.7933	-7.90101	-12.8089	-7.35459	0.850309	-10.3905
QFt.HEB25-2b	BOPA2_12_30872	2H	23	24	-9.46106	-0.605344	3.98417e-129	100	0.327196	-9.04925	-9.63954	-8.43543	-11.5484	-12.7856	-8.97279	-11.6762	-10.6128	-7.39132	-10.7122	-8.81927	-9.90877		-12.5356	-5.60122	-13.0436	-10.9219	-9.88117	-7.26773	-11.7933	-7.90101	-12.8089	-7.35459	0.850309	-10.3905
QFt.HEB25-2b	SCRI_RS_143250	2H	23	20	-7.10868	-0.00932097	1.81987e-21	99	0.154295		-9.17706	-6.83054		-5.46884	-6.6823			-1.8373	-10.241	-8.70842	-10.3381	-9.1579	-12.183	-5.56831	-12.672	-8.56159	-7.99283		-7.12501	-6.87765	-12.8089	-7.35459	-0.277781	-10.2737
QFt.HEB25-2b	SCRI_RS_170337	2H	23	25	-8.4632	-0.126941	1.87773e-64	100	0.272348	-9.26951	-9.17706	-6.86213	-8.56542	-6.46889	-9.173	-10.6534	-10.7065	-1.8373	-10.241	-8.70842	-10.3381	-9.1579	-12.5253	-6.05163	-12.672	-8.56159	-7.99283	-7.04601	-11.7933	-6.87765	-12.8089	-7.35459	-0.120332	-10.2737
QFt.HEB25-2b	BOPA2_12_10880	2H	23.1	10	-7.48397	-0.213003	1.07138e-11	87	0.105875	-9.43159			-8.56542				-10.7065					-9.17315			-12.672	-8.56159	-7.99283		-11.7933	-6.87765	-12.8089
QFt.HEB25-2b	BOPA1_2029_1143	2H	23.2	16	-8.18902	0.000588316	1.48336e-17	100	0.175567	-9.43159	-8.81443	-6.83054	-8.11378	-6.26651	-6.6823	-10.1219	-9.15949	-2.31279				-9.1579	-12.183	-1.27926	-12.672				-14.1607			-7.35459		-10.2737
QFt.HEB25-2b	BOPA1_2646_1277	2H	23.2	24	-8.06909	-0.0249248	2.06577e-47	100	0.240139	-9.26951	-9.13916	-6.86213		-6.26651	-6.6823	-10.4643	-9.64151	-2.31279	-10.241	-8.70842	-10.3381	-9.1579	-12.5253	-2.34511	-12.672	-8.56159	-7.99283	-7.04601	-11.7933	-5.58005	-12.8089	-7.35459	-0.124574	-10.2737
	BOPA1_5880_2547	2H	23.2	1	-0.640606	0.0010861	1	0	-0.00064563																								-0.277781
QFt.HEB25-2b	SCRI_RS_120529	2H	23.2	23	-7.47304	0.0160183	9.50985e-47	100	0.198017	-9.51918	-9.13916	-6.86213	-8.56542	-6.60917	-6.6823	-9.4042	-10.4242	-2.41706	-10.241	-8.70842	-10.3911			-2.34511	-12.7342	-8.56159	-7.99283	-7.04601	-7.12501	-5.58005	-12.8089	-7.35459	-0.277781	-10.2737
QFt.HEB25-2b	SCRI_RS_183655	2H	23.2	24	-8.08886	-0.0402311	2.48429e-48	100	0.24193	-9.26951	-9.13916	-6.86213		-6.26651	-6.6823	-10.4643	-9.90566	-2.31279	-10.241	-8.70842	-10.446	-9.1579	-12.5253	-2.34511	-12.672	-8.56159	-7.99283	-7.04601	-11.7933	-5.58005	-12.8089	-7.35459	-0.124574	-10.2737
QFt.HEB25-2b	SCRI_RS_186387	2H	23.2	24	-8.10009	-0.233126	1.24362e-55	100	0.239244	-9.51918	-9.17706	-6.86213	-8.56542	-6.46889	-6.6823		-10.5285	-1.8373	-10.241	-8.70842	-10.3381	-9.1579	-12.5311	-5.56831	-12.672	-8.56159	-7.99283	-7.04601	-11.7933	-6.87765	-12.8089	-7.35459	-0.124574	-10.2737
QFt.HEB25-2b	SCRI_RS_192783	2H	23.2	14	-6.75127	0.000768278	0.000491409	81	0.105649			-6.56806		-6.25203	-6.64999			-2.41706	-10.241		-9.90877	-9.1579	-12.5717		-12.6587	-8.56159		-7.04601	-11.7933				-0.277781	-10.2737
QFt.HEB25-2b	SCRI_RS_239882	2H	23.2	24	-8.06632	-0.0177078	3.12118e-47	100	0.239692	-9.43159	-9.13916	-6.86213		-6.26651	-6.6823	-10.4643	-9.64151	-2.16919	-10.241	-8.70842	-10.2225	-9.1579	-12.5253	-2.34511	-12.672	-8.56159	-7.99283	-6.98987	-11.7933	-5.58005	-12.8089	-7.35459	-0.124574	-10.2737
QFt.HEB25-2b	SCRI_RS_12516	2H	23.8	13	-6.41651	-0.0127478	8.12339e-17	100	0.0873803			-5.696							-9.84254	-8.61608	-12.7219				-12.7405		-7.99283	-6.92145	-6.99026	-5.58005	-12.7158	-7.49936	-0.277781	-10.2223
	SCRI_RS_153693	2H	24.5	24	-7.52896	-0.0152814	1	0	0.201803	-9.26951	-5.56133	-6.98023	-7.86912	-11.1374	-6.43839	-9.66164	-9.35768	-2.2852	-9.76462	-8.55572	-10.3381	-9.1579	-11.5485	-2.33445	-12.3096		-7.99283	-7.04601	-11.9139	-2.98547	-12.724	-7.17985	-0.124574	-9.85432
	SCRI_RS_155612	2H	24.8	19	-6.7551	-0.0005258	1	0	0.14265	-9.51918	-5.56133	-6.83054	-8.11378		-6.6823			-2.31279	-9.76462	-8.48602	-10.3381		-11.6466		-12.672		-7.99283	-7.06855	-11.7933	-3.64369	-12.724	-7.17985	-0.277781	-9.85432
	SCRI_RS_182270	2H	24.9	1	-0.640606	0.0356071	1	0	-0.00064563																								-0.277781
	SCRI_RS_115905	2H	25.3	24	-7.32738	-0.000624409	1	0	0.190904	-9.38751	-5.56133	-6.86213	-7.68247	-6.26651	-7.10688	-9.66114	-9.15949	-2.2391	-9.06626	-8.48602	-10.3381	-9.1579	-11.4238	-2.34511	-12.672	-8.56159	-7.99283	-6.78775	-11.7933	-3.64369	-12.724	-7.17985	-0.124574
	SCRI_RS_115892	2H	25.4	1	-0.640606	0.0582587	1	0	-0.00064563																								-0.277781
	BOPA1_7747_1056	2H	26.2	15	-5.57723	-0.0127398	1	1	0.07178		-5.56133	-6.86213		-6.26651				-2.2391		-8.66853	-10.3381		-11.2818	-2.34511		-8.56159	-7.99283	-6.78775	-11.7933	-3.22478	-12.724			-8.49244
	BOPA1_7766_492	2H	26.2	3	-6.62134	-0.0122002	1	4	0.0309239													-8.42792										-7.17985		-8.42584
	SCRI_RS_7026	2H	26.2	8	-5.94798	-0.0728559	1	2	0.0560313													-8.42792	-11.2818				-7.99283		-14.1607	-3.22478	-12.0825	-7.17985		-8.42584
	BOPA1_7032_201	2H	26.8	19	-6.49812	-0.000552272	1	0	0.132666	-9.12948	-5.56133		-7.68247		-7.59608	-9.66114		-2.42005	-8.03147		-10.0735	-8.93941	-11.2818		-12.672	-8.56159	-7.99283	-5.41317	-11.7933	-3.22478	-12.0825	-7.29328	-0.277781
	BOPA2_12_20593	2H	26.8	7	-7.75833	-0.059383	1	4	0.0729915													-9.75474	-11.1289		-12.672	-8.56159	-7.99283	-5.41317	-11.0911
	SCRI_RS_147371	2H	26.8	22	-6.86954	-0.026112	1	0	0.163899		-5.56133	-5.67684	-7.68247	-6.26651	-7.59608	-9.66114	-8.75891	-2.42005	-8.03147		-10.0735	-8.93941	-11.2818		-12.672	-8.56159	-7.99283	-5.41317	-11.7933	-3.22478	-11.7898	-7.29328	-0.124574	-8.42584
	SCRI_RS_140819	2H	27.7	2	-0.393854	0.0110559	1	0	-0.000646295									-2.42005						-1.27947
	BOPA1_7144_973	2H	28.7	1	-5.29197	0.0208238	1	0	0.00258937	-6.93904
	BOPA1_5050_1101	2H	29.4	24	-6.55305	0.00629306	1	0	0.151402	-6.75484	-5.53036	-5.92796	-8.23349	-5.86111	-7.59608	-7.56071	-7.88759		-6.9449	-6.38322	-8.34226	-5.78382	-10.7024	-1.49394	-9.73845	-8.56159	-7.42402	-5.35438	-12.2652	-2.68546	-11.0061	-5.60668	-0.482616	-6.22855
	BOPA1_5652_419	2H	29.4	24	-6.22119	-0.104021	1	1	0.125379	-8.95257	-5.1176	-7.03566	-8.6851	-4.92497	-7.59608	-7.56071	-8.28723	-3.09293	-6.9449	-7.99575	-9.09121	-5.75609	-10.7216	-0.951182	-9.92698	-10.0868	-7.42402	-5.41317	-11.4772	-3.19561	-10.6306		-0.482616	-6.60127
	BOPA1_864_594	2H	29.4	24	-6.5887	0.0014325	1	0	0.150518	-6.93904	-5.53036	-5.67684	-8.6851	-5.86111	-7.59608	-7.56071	-7.86823		-6.9449	-7.99575	-9.09121	-6.41494	-10.6946	-1.49394	-9.92698	-8.56159	-7.42402	-5.37939	-11.4772	-3.0758	-11.0061	-5.60668	-0.338059	-6.60127
	BOPA2_12_20368	2H	29.4	17	-6.15936	0.0147005	1	1	0.0949783			-4.8536	-14.271		-7.59608	-7.36657	-7.83455	-3.61964	-7.31453	-8.48561	-8.60695			-0.609525	-11.8953	-7.9367	-10.5423	-5.5811				-5.81905	-0.579722	-7.02705
	SCRI_RS_10302	2H	29.4	14	-4.8549	-0.00367643	1	0	0.0468302	-6.73522		-5.77491	-8.07465	-4.85472		-7.28639	-6.3408	-3.04074	-6.83665	-6.38322	-7.72905			-0.698241						-6.13647	-10.6802	-5.46369
	SCRI_RS_110647	2H	29.4	23	-6.62377	1.13921	0.100598	15	0.147255	-6.93904	-5.53036	-5.67684	-8.6851	-5.86111	-7.59608	-7.56071	-8.57542	-4.31376		-8.6293	-9.78169		-10.7024	-1.49394	-11.8724	-8.56159	-7.99283	-5.41317	-11.7011	-3.22478	-11.0061	-5.60668	-0.338059	-6.5964
	SCRI_RS_182371	2H	29.4	25	-6.72825	-0.402422	1	1	0.160533	-6.92224	-4.99332	-5.32758	-8.61324	-5.39283	-8.38275	-7.8694	-8.06443	-4.31908	-7.49107	-8.68299	-9.78169	-9.11384	-11.2265	-1.6161	-11.5758	-8.56159	-8.11492	-5.31356	-11.7011	-3.22478	-11.0061	-5.60668	-0.338059	-6.69499
	SCRI_RS_192657	2H	29.4	11	-6.06162	0.00513393	1	0	0.0691931	-6.93904					-7.59608	-7.37807		-4.31376	-7.49107	-8.6293	-9.78169		-11.2818		-11.8724			-5.41317					-0.338059
	SCRI_RS_207162	2H	29.4	21	-6.20444	0.000569781	1	0	0.120655	-6.93904	-5.56133	-5.67684	-8.6851	-5.86111	-7.59608	-7.56071	-7.86823	-4.23096	-7.49107	-8.6293	-9.8831		-11.2818		-11.8724		-7.99283	-5.41317	-11.7011	-3.22478	-11.0061		-0.338059	-6.5964
	BOPA1_816_265	2H	33.5	22	-6.02731	-0.00572678	1	0	0.122199		-5.56133	-6.39618	-6.72583	-5.41617	-7.59608	-7.13046	-8.07224		-6.83665	-6.59524		-5.40461	-11.2933	-1.49394	-9.77439	-8.22915	-6.24498	-5.24107	-11.3826	-2.4996	-6.98839	-4.41988	-0.482616	-6.22855
	BOPA2_12_11452	2H	33.7	1	-3.11594	0.00414171	1	0	0.000479662															-1.49394
	BOPA2_12_30748	2H	33.9	22	-5.64179	0.000159824	1	0	0.106599		-5.53036	-6.08962	-6.72583	-5.69214	-5.30557	-6.7083	-7.62448		-6.83665	-6.59524		-5.40461	-11.3024	-0.861439	-9.49809	-8.22915	-6.29485	-3.99121	-11.3826	-2.35419	-6.75075	-3.76205	-0.338059	-5.69578
	BOPA2_12_31222	2H	33.9	4	-4.09915	-0.00139165	1	2	0.0125142					-4.32801								-5.40461						-4.68084				-3.75367
	SCRI_RS_120182	2H	33.9	19	-5.32222	0.000419457	1	0	0.084362	-5.29256	-5.53036		-6.13387	-4.32801	-5.09266	-6.65273	-7.72647		-6.83665		-5.63542	-5.40461	-11.3122		-9.88253	-8.22915	-4.63298	-4.68084	-11.3352	-2.19569	-6.75075			-5.15713
	SCRI_RS_134823	2H	33.9	20	-5.73943	-0.000183256	1	0	0.0988101	-5.29256	-5.1176	-6.09201	-6.13387	-4.32801	-4.27199	-6.65273		-1.86392		-6.66908	-5.63542	-5.28269	-11.3122	-0.861439	-9.36893	-8.22915	-4.63298	-4.68084	-11.3352			-3.75367		-5.15713
	SCRI_RS_5552	2H	33.9	22	-5.73857	-0.0115471	1	0	0.111304		-5.53036	-6.14265	-6.72583	-5.69214	-5.30557	-6.94186	-7.62448		-6.83665	-6.59524		-5.40461	-11.3024	-1.49394	-9.65913	-8.22915	-6.29485	-3.99121	-11.3826	-2.35419	-6.98839	-4.32422	-0.482616	-6.22855
	SCRI_RS_174935	2H	37.8	7	-4.49346	-0.00382553	1	2	0.0259235			-5.86485	-6.02064						-7.7975		-5.63542						-4.63298	-4.34382				-3.70395
	BOPA1_1447_464	2H	38.1	21	-4.94507	0.00719852	1	0	0.0787978	-5.1476	-4.61832		-6.02064	-3.55289	-4.27199	-6.28055	-6.9935	-2.11841		-6.38337		-4.7984	-10.4907		-9.07438	-7.77702	-4.63298	-4.34382	-10.9941	-3.15856	-6.87436	-3.70395	-0.374448	-5.27343
	BOPA1_3709_716	2H	38.8	2	-1.48105	0.00113431	1	0	-0.000128138					-1.65213							-4.98564
	SCRI_RS_206586	2H	38.8	19	-4.6849	-0.000234605	1	0	0.0674747		-4.61832	-5.86485		-1.65213	-4.01201		-7.30297	-2.11841	-7.7975	-6.16363	-4.98564	-4.7984	-10.4907		-9.07438	-7.23006	-5.05491	-3.67029	-10.9941	-3.76698	-6.75075	-3.5825
	BOPA2_12_10847	2H	39.1	2	-1.27872	-0.00793608	1	0	-0.000195101									-1.86392			-7.79596
	BOPA1_1862_765	2H	39.4	19	-4.72148	-0.00846014	1	1	0.064516		-4.39878	-5.86485		-1.65213	-4.27199		-7.30297	-2.11841	-7.7975	-6.16363	-4.98564	-4.7984	-10.4907	0.363505		-7.23006	-4.63298	-4.34382	-10.9941			-3.5825	-0.374448	-4.89179
	BOPA1_ABC03253_1_2_279	2H	39.4	23	-4.90413	-0.00996248	1	0	0.0880829		-4.61832	-5.82495	-6.02064	-1.65213	-4.01201	-4.11878	-7.30297	-2.11841	-7.4131	-6.16363	-4.98564	-4.7984	-10.4907	-0.0957982	-9.07438	-7.23006	-5.05491	-3.67029	-10.9941	-3.86645	-6.75075	-3.5825		-5.07952
	SCRI_RS_123295	2H	39.4	22	-4.82661	0.000221213	1	0	0.0784877		-4.39878	-5.86485	-6.02064	-1.65213	-3.5747	-4.11878	-7.83486	-2.11841		-6.16363		-4.7984	-10.4907	0.363505	-9.07438	-7.23006	-4.63298	-4.34382	-10.9941	-3.76698	-6.87436	-3.5825	-0.23225	-4.89179
	SCRI_RS_167605	2H	39.4	24	-5.38257	-0.0063891	1	0	0.104115	-5.29256	-4.64815	-6.09201	-6.13387	-4.32801	-4.27199	-6.65273	-7.19548	-1.74165	-6.83665	-6.66908	-5.63542	-5.60561	-11.3122	-0.861439	-9.36893	-8.22915	-4.63298	-4.68084	-11.3352	-3.15856	-6.75075	-3.75367		-5.15713
	SCRI_RS_182408	2H	39.4	20	-4.74162	-0.00168213	1	0	0.0706287		-4.39878				-4.27199	-4.11878	-7.19548	-2.11841	-7.7975		-5.71556	-4.7984	-10.4907	0.363505	-9.07438	-7.23006	-4.63298	-4.34382	-10.9941	-4.45206	-8.36181	-3.68019	-0.23225	-4.59259
	SCRI_RS_197357	2H	39.4	24	-5.38028	-0.00347029	1	0	0.103985	-5.29256	-4.64815	-6.09201	-6.13387	-4.32801	-4.27199	-6.64751	-7.19548	-1.74165	-6.83665	-6.66908	-5.63542	-5.60561	-11.3122	-0.861439	-9.36893	-8.22915	-4.63298	-4.68084	-11.3352	-3.15856	-6.75075	-3.75367		-5.15713
	SCRI_RS_207244	2H	39.4	20	-4.54091	-0.0168348	1	0	0.0652842		-3.83232	-5.86485	-6.02064	-1.65213	-4.01201	-4.11878	-7.30297	-2.11841	-7.4131		-5.07848	-4.7984	-10.4807	-0.0957982	-9.07438	-7.23006	-5.05491	-3.67029	-10.9941	-3.86645	-6.75075
	SCRI_RS_215080	2H	39.4	24	-5.39851	-0.00964155	1	0	0.105331	-5.29256	-4.61832	-6.09201	-6.13387	-3.71353	-4.27199	-6.65273	-7.72647	-1.86392	-6.83665	-6.66908	-5.63542	-5.60561	-11.3122	-0.861439	-9.36893	-8.22915	-4.63298	-4.68084	-11.3352	-3.15856	-6.75075	-3.75367		-5.15713
	SCRI_RS_78277	2H	39.4	2	-2.80791	0.000366029	1	0	0.00143477															-0.0957982		-8.57759
	SCRI_RS_89851	2H	39.4	22	-4.85375	-0.00733236	1	0	0.0825099		-4.61832	-5.86485	-6.02064	-1.65213	-4.01201	-4.11878	-7.30297	-2.11841	-7.4131	-6.16363	-4.98564	-4.7984	-10.4907	-0.0957982	-9.07438	-7.23006	-5.05491	-3.67029	-10.9941	-3.86645	-6.75075	-3.5825
	BOPA1_2964_382	2H	39.7	9	-5.35557	-0.000997456	1	0	0.0437307		-4.61832				-4.01201		-7.30297			-6.16363		-4.7984		-0.0957982	-9.07438	-7.23006			-10.9941
	BOPA2_12_30420	2H	39.7	16	-4.68415	-0.00215439	1	0	0.0579453		-3.83232	-5.86485	-6.02064	-1.65213	-4.01201		-7.30297	-2.11841	-4.10772	-6.16363		-4.7984		-0.0957982	-9.07438	-7.23006			-10.9941			-3.5825		-5.07952
	BOPA2_12_30657	2H	39.7	4	-3.51463	0.0188042	1	0	0.00978429	-5.1476									-4.53613					-0.100148								-4.13208
	SCRI_RS_81287	2H	39.7	23	-4.7695	-0.0106023	1	0	0.0812776		-4.39878	-4.50587	-6.02064	-1.65213	-3.5185	-4.11878	-6.73293	-2.11841	-4.10772	-6.16363	-5.07848	-4.7984	-10.4907	-0.0957982	-9.07438	-7.23006	-5.05491	-3.67029	-10.9941	-4.08138	-6.75075	-3.5825		-5.07952
	BOPA1_6338_682	2H	40.1	7	-3.93523	-0.00364567	1	1	0.0197363	-5.1476			-5.70652					-2.11841				-4.7984	-10.4807					-3.67029					-0.553108
	BOPA1_7623_818	2H	40.1	1	-3.31712	-0.00176821	1	0	0.00173363												-5.50027
	SCRI_RS_212932	2H	40.2	24	-4.814	-0.00553736	1	0	0.0842567		-4.7887	-4.24704	-5.19509	-1.90979	-4.75443	-4.11878	-6.96802	-2.11841	-4.30439	-6.48797	-5.58968	-4.02801	-10.1991	-2.07582e-05	-10.1336	-7.3012	-5.43779	-3.57715	-11.1405	-4.28819	-6.75075	-4.18994	-0.261493	-4.73737
	BOPA1_4410_284	2H	40.4	25	-4.90918	-3.19539e-05	1	0	0.0901566	-4.64858	-5.22323	-4.18744	-5.70652	-2.14472	-4.55832	-4.11878	-6.96802	-2.11841	-4.53613	-6.16363	-5.71761	-4.23655	-10.2612	0.0433163	-10.1336	-7.23006	-5.35936	-3.67029	-10.9265	-4.03064	-6.75075	-4.39965	-0.410029	-5.07952
	BOPA1_6846_1161	2H	40.4	3	-1.0424	-0.0219577	1	0	-0.00011364									-2.01209			-5.71761												-0.410029
	BOPA2_12_20326	2H	40.8	7	-5.89281	-0.0161625	1	0	0.0404989		-5.22323						-6.96802					-2.38467	-10.3384						-11.0254			-4.39965	-1.16709
	BOPA2_12_30432	2H	40.8	25	-4.67471	-0.00145518	1	0	0.0828873	-4.64858	-5.22323	-4.18744	-5.70652	-2.32999	-4.55863	-3.63932	-6.96802	-2.11841	-4.53613	-6.16363	-5.71761	-2.38467	-10.2474	0.0224344	-10.1336	-7.23006	-3.33485	-2.3942	-10.9265	-4.03064	-6.75075	-4.39965	-1.16709	-5.07952
	SCRI_RS_125793	2H	40.8	5	-3.56817	-0.01172	1	0	0.0132709			-4.14733	-5.51644		-5.11793													-2.27588						-5.12056
	SCRI_RS_135619	2H	40.8	16	-3.60103	-0.000185061	1	0	0.0326813					-1.95284	-4.7745	-4.25017	-6.38623	-2.11841	-4.53613	-6.16363	-5.71761	-3.56249			-10.2398	-7.23006			-5.26558	-4.03064	-6.75075		-0.553108	-5.19466
	SCRI_RS_174444	2H	40.8	1	-1.2352	-0.00568276	1	0	-0.000492644																								-0.982681
	SCRI_RS_177405	2H	40.8	25	-4.57453	0.000535031	1	0	0.0770042	-4.64858	-4.33597	-4.18744	-6.44955	-1.83222	-4.55832	-3.01476	-6.96802	-2.11841	-4.53613	-6.04499	-5.71761	-2.38467	-9.28559	0.259266	-10.1336	-7.11904	-3.33485	-2.3942	-10.9265	-3.97434	-6.75075	-4.39965	-1.16709	-5.07952
	SCRI_RS_186954	2H	40.8	3	-1.35807	-0.0121636	1	0	0.000449045									-2.08631															-0.982681	-5.07952
	SCRI_RS_215094	2H	40.8	4	-1.12857	-0.00251278	1	0	0.00019528					-2.14472		-4.09351		-2.11841															-0.908839
	SCRI_RS_154981	2H	41.2	16	-3.3404	-0.000341809	1	0	0.0247408	-5.60536	-4.99602			-1.758	-4.90822	-2.46396		-2.11841	-4.53613			-2.38467	-10.3847	0.476774		-8.86992	-3.47164	-2.47831	-10.958				-0.982326	-5.01586
	BOPA1_2651_1774	2H	41.9	19	-4.22238	-0.00115042	1	0	0.0574555		-4.55789		-4.32168	-2.32999	-6.00664	-2.67991	-5.9949	-1.97856		-6.16363	-5.71761		-10.2612	0.0224344	-9.51792		-3.33485	-2.3942	-10.9265	-4.03064	-6.33414	-4.15964	-1.11753
	SCRI_RS_141655	2H	41.9	18	-3.91126	-0.00217997	1	0	0.0441962		-4.55789	-2.63695	-4.32168	-2.32999			-6.91085	-1.97856			-5.71761		-10.2612	0.0224344	-9.2163	-7.23006	-3.33485	-2.3942	-5.26558	-4.03064	-6.33414	-3.80897	-1.11753
	BOPA2_12_10715	2H	43.7	15	-4.04257	-0.0813994	1	0	0.0420893		-4.86823		-4.32168	-3.25846	-6.00664	-1.905	-7.52328	-1.36171		-5.28882	-5.71761	-2.04312	-9.88985	0.0224344				-2.5779	-9.41988					-5.22144
	BOPA2_12_30029	2H	43.7	3	-2.37969	-0.0185524	1	1	0.00289609		-0.744592																	-2.5779	-9.41988
	BOPA2_12_30379	2H	43.7	5	-4.19043	-0.00595767	1	0	0.0186978								-7.43477	-1.27102					-9.88985		-7.07251			-2.5779
	SCRI_RS_229103	2H	43.7	25	-3.97304	-0.000979654	1	0	0.0610269	-3.44209	-0.744592	-2.17997	-4.32168	-4.27767	-6.08912	-1.905	-8.00341	-1.27102	-4.13708	-5.28882	-5.71761	-2.04312	-9.87205	0.418049	-7.07251	-7.23006	-3.33485	-2.5779	-9.41988	-3.41075	-6.68128	-2.37027	-0.693701	-5.22144
	SCRI_RS_171029	2H	43.8	4	-1.73129	-0.00479202	1	0	0.00172512				-4.32168	-4.27767		-2.38118		-1.27102
	SCRI_RS_206245	2H	43.8	4	-4.60655	-0.00554926	1	0	0.0178015				-5.44969			-2.38118	-8.00341							0.31708
	BOPA2_12_30491	2H	44.4	7	-3.11759	-0.01083	1	0	0.0112043					-3.29704	-5.45304			-3.63359			-5.12569		-10.1338	-0.0228156			-1.38989
	SCRI_RS_194318	2H	44.4	25	-3.99079	-0.000450898	1	0	0.0574454	-4.23229	-0.750817	-2.85921	-5.23567	-4.38247	-6.8424	-1.68706	-8.25393	-2.5884	-4.31388	-4.92967	-4.61524	-1.21633	-9.95798	0.464886	-8.02863	-7.64109	-1.38989	-2.49804	-9.32238	-3.52506	-6.25635	-2.68576	-0.496664	-5.18263
	BOPA1_4788_672	2H	46.4	22	-3.65203	-0.00114561	1	0	0.0494396	-1.39536	-0.963539	-2.07759	-4.32168	-0.347148	-6.09452	-2.56682	-7.39686		-4.39374	-3.44203	-5.12569	-2.44663	-10.7365	-0.440269	-6.88621	-6.72687		-2.12731	-7.79154	-1.92173	-5.24659	-2.42894		-4.40028
	BOPA2_12_10219	2H	46.4	14	-2.99854	-0.000165878	1	0	0.0207808	-1.39536	-0.963539			-0.347148	-6.09452		-7.00747					-2.44663	-10.7365		-6.88621	-6.72687	-3.33485	-2.12731	-7.79154	-1.92173	-5.24659
	BOPA2_12_10486	2H	46.4	2	-6.87002	-0.00206046	1	0	0.0179249						-6.10177								-9.87205
	BOPA2_12_11340	2H	46.4	5	-6.31392	-0.0281029	1	0	0.0313797		-0.963539				-6.01968		-7.39686						-10.7365				-1.38989
	BOPA2_12_20281	2H	46.4	6	-6.26742	-0.00592256	1	0	0.0353946		-0.963539				-6.09452		-7.00747						-10.7365			-7.23006	-1.38989
	SCRI_RS_152206	2H	46.4	24	-3.76664	-0.000206146	1	0	0.0541959	-3.19629	-0.963539	-2.14686	-4.32168	0.449365	-6.09452	-1.87687	-7.39686	-3.74894	-4.29735	-3.59585	-5.12569	-2.51459	-10.7189	-0.178864	-6.5241	-7.23006	-1.38989	-1.8194	-7.79154	-2.9447	-6.99924	-2.72458		-4.90615
	SCRI_RS_201800	2H	48.4	12	-3.85427	-0.00150382	1	0	0.032911	-0.983748		-3.39364			-6.19851				-4.84097		-4.62422	-3.56991	-11.1018	-0.440269	-6.92518							-2.16323	-0.784833	-4.04558
	SCRI_RS_237094	2H	48.6	11	-1.78065	0.00387682	1	0	0.00554893	0.044433	-2.95098			1.9503		-2.67303	-7.39686		-4.39374							-6.72687		-2.3406	-7.19025	-2.13805	-5.24659
	BOPA2_12_31127	2H	48.95	1	-7.50474	-0.0104116	1	0	0.0141129								-7.39686
	SCRI_RS_239231	2H	49.2	1	-1.02537	0.000615408	1	0	-0.000501549																								-0.788194
	BOPA1_ConsensusGBS0524_2	2H	49.4	18	-2.41858	0.00272241	1	0	0.0168624	0.044433	-2.95098			1.93743		-2.67303	-7.39686		-4.39374	-2.6855	-5.01106	-3.81935		-0.440269	-6.86181	-6.72687	-3.33485	-2.54641	-7.19025	-1.92173	-5.24659		-0.716318
	BOPA2_12_30703	2H	49.4	25	-3.48615	-0.000205526	1	0	0.0464465	-1.2611	-0.963539	-3.76073	-4.32168	-0.347148	-6.01968	-2.87847	-7.39686	-3.39209	-4.39374	-2.6855	-4.50198	-2.82501	-11.1899	-0.440269	-6.88621	-6.72687	-3.33485	-2.12731	-7.14955	-1.92173	-5.24659	-2.45785	-0.845797	-3.80711
	SCRI_RS_221843	2H	49.4	13	-2.63673	0.000893154	1	0	0.0166081	0.595735	-2.95098				-5.50342		-7.39686				-5.01106	-3.81935				-6.73055		-2.19208	-8.21874	-1.46396	-4.85704		-0.716318	-3.80711
	SCRI_RS_8366	2H	49.4	23	-2.97991	0.00131386	1	0	0.0308592	0.112978	-2.95098	-3.36118		2.19504	-6.10891		-7.74812	-3.80911	-4.39374	-1.91664	-5.01106	-3.81935	-11.4017	-0.21666	-7.09131	-6.68784	3.25745	-2.19208	-8.17199	-1.64768	-4.85704	-2.3354	-0.788194	-3.80711
	SCRI_RS_126877	2H	50.5	3	1.2751	0.644388	1	12	0.000361185	0.502474																				-1.27479	-4.85704
	SCRI_RS_158928	2H	50.5	7	-1.18863	-0.00161027	1	0	0.00130019	0.555178								-4.39175	-4.99718		-5.53077			-0.440269			0.695137							-1.78848
	SCRI_RS_173531	2H	50.5	2	-2.55964	-0.0072536	1	0	0.00217037											-3.03024				-0.440269
	SCRI_RS_212484	2H	50.5	17	-2.57065	0.00112754	1	0	0.0196971	0.502474		-3.57665	-4.21684	-0.519795				-4.00175		-3.0615	-5.48437	-3.25481	-8.37065	-0.505509	-7.29023	-6.72687	0.695137			-2.17197	-4.85704	-2.46007		-1.78848
	BOPA1_2128_874	2H	50.9	5	-3.32628	0.00133971	1	0	0.0109419										-4.91557		-5.34165		-8.07357		-5.07192		0.893001
	BOPA1_2417_924	2H	50.9	25	-3.38806	0.000309831	1	0	0.0471041	0.661248	-2.95098	-3.75293	-4.2445	-0.274155	-7.4363	-1.76693	-7.39686	-1.96763	-4.91557	-3.03024	-5.34165	-4.12077	-8.21403	-0.440269	-7.38772	-6.72687	0.695137	-2.19208	-8.08578	-2.17197	-4.85704	-2.17859	-1.79586	-1.78848
	BOPA1_3598_489	2H	50.9	11	-3.60833	0.00390936	1	0	0.0293638	0.661248		-3.75293							-4.91557		-5.34165		-8.19489	-0.440269	-7.38772	-6.72687						-2.17859	-1.80282	-1.78848
	BOPA1_5823_1073	2H	50.9	16	-2.30621	-0.0188905	1	0	0.0154122	0.661248	-2.95098		-4.2445	-0.274155	-6.74348	-2.38938	-7.39686	-1.96763		-2.70833	-5.34165	-4.12077		-0.440269				-2.19208	-8.08578	-2.17197	-4.85704
	BOPA2_12_10156	2H	50.9	4	-1.7054	-0.000604173	1	0	0.00216373					-0.274155	-6.74348	-2.38938													-8.08578
	BOPA2_12_11428	2H	50.9	4	-1.63408	-0.00227353	1	0	0.00193291					-0.274155	-6.74348	-2.38938													-7.99136
	SCRI_RS_151576	2H	50.9	24	-3.41873	-0.00199064	1	0	0.0465597	0.661248	-2.95098	-3.75293	-4.2445	-0.274155	-7.4363	-1.76693	-7.39686	-2.70515	-4.91557	-3.03024	-5.34165	-4.12077	-8.21403	-0.440269	-7.38772	-6.72687	0.695137	-2.19208	-8.08578	-2.17197	-4.85704	-2.17859		-1.78848
	SCRI_RS_158649	2H	50.9	13	-3.01086	-0.0167598	1	0	0.0193577	-0.667984	-2.45093			-0.262235	-7.61781	-5.54028	-7.4111	-10.2254		-2.47794	-5.04586	-3.73436		-0.166144				-1.95775	-7.53991
	BOPA2_12_30691	2H	51.5	24	-3.08797	-0.000972269	1	0	0.0373918	0.661248	-2.31391	-4.14431	-3.85282	-0.510107	-7.15657	-2.55577	-7.57613	-3.27386	-4.20045	-0.919863	-4.92261	-3.93786	-7.80636	-0.4204	-4.43674	-5.55692	0.893001	-2.06169	-8.08578	-2.21806	-5.54004	-2.2932		-1.78848
	BOPA1_4065_397	2H	51.8	16	-2.76612	-0.000612535	1	0	0.0232627		-2.95098	-4.28175		-0.413303	-6.61451	-2.38938	-7.04204		-4.20045			-2.96265		-0.440269	-5.25653		0.893001	-2.19208	-8.08578	-2.17197	-4.85704	-2.0406
	BOPA2_12_20688	2H	51.9	13	-2.72708	-0.00234273	1	0	0.0176842	0.661248	-2.95098		-3.47078	-0.274155	-6.74348	-2.38938	-7.39686			-2.70833				-0.440269		-5.96801	0.893001	-2.19208	-8.08578
	SCRI_RS_182050	2H	51.9	21	-2.83673	0.00034661	1	3	0.0284235	0.661248	-2.95098		-4.2445	-0.540815	-6.67114	-2.38938	-7.04204		-4.20045	-0.919863	-5.10552	-2.96265	-7.53175	-0.440269	-5.25653	-5.96801	0.893001	-2.19208	-8.08578	-2.17197	-4.85704			-1.78848
	BOPA1_6384_866	2H	52.2	25	-3.0204	0.0062498	1	0	0.0372211	-0.264198	-2.04861	-4.47797	-4.2445	-0.540815	-6.67114	-2.38938	-7.04204	-2.077	-2.09532	-0.919863	-4.76684	-2.96265	-7.35877	-1.30358	-5.17452	-4.86169	0.893001	-2.19208	-8.08578	-1.81334	-4.85704	-2.0406	-2.27268	-1.78848
	SCRI_RS_224846	2H	52.2	25	-3.05137	0.00885216	1	0	0.0379808	0.661248	-1.48777	-4.50381	-3.71736	-0.716388	-6.67114	-2.38938	-7.04204	-2.34853	-2.09532	-0.952351	-5.10552	-2.96265	-7.27257	-1.40508	-5.3716	-5.96801	0.893001	-2.19208	-8.08578	-1.81334	-4.85704	-2.0406	-2.25554	-1.78848
	BOPA2_12_11131	2H	52.35	3	-1.94358	0.00145529	1	0	0.00231515					-0.536038			-6.89347											-2.19208
	SCRI_RS_147210	2H	52.5	25	-3.04213	0.00114296	1	0	0.0379936	0.661248	-1.48777	-4.47797	-4.2445	-0.540815	-6.67114	-2.38938	-7.04204	-2.26064	-2.09532	-0.919863	-5.10552	-2.96265	-7.53175	-1.30358	-5.53733	-5.95067	0.893001	-2.19208	-8.08578	-1.81334	-4.85704	-1.95156	-2.25554	-1.78848
	SCRI_RS_167564	2H	52.5	7	-3.54239	-0.00210915	1	0	0.0209825			-4.28175	-4.2445				-7.04204	-3.02854						-0.440269								-2.0406	-2.24631
	BOPA1_3122_909	2H	52.55	1	-1.90743	0.0037221	1	0	0.000271746																								-2.25554
	BOPA1_ABC12560_1_1_421	2H	52.55	1	-1.90743	0.0131688	1	0	0.000271746																								-2.25554
	BOPA1_4331_1475	2H	52.8	20	-2.66252	-0.00171955	1	0	0.0241062	1.38333	-1.48777		-4.47085	-0.540815	-6.62372		-7.30659		-2.09532	-0.919863	-5.10552	-2.84482	-6.4139	-1.30358	-5.08839	-5.95067	0.893001	-2.19208	-8.08578	-1.66991	-4.85704			-1.78848
	SCRI_RS_122681	2H	52.8	23	-3.16155	-0.00475387	1	0	0.0395604		-1.48777	-4.47797	-4.2445	-0.540815	-6.62372	-2.38938	-7.30659	-2.26064	-2.09532		-5.10552	-2.84482	-6.9803	-1.30358	-5.53733	-5.95067	0.893001	-2.19208	-8.08578	-1.37608	-4.85704	-1.99626	-2.24631	-1.78848
	SCRI_RS_151535	2H	52.8	25	-2.98493	-0.00190066	1	0	0.0365592	1.38333	-1.48777	-4.32433	-4.2445	-0.540815	-6.62372	-2.38938	-7.30659	-2.26064	-2.09532	-0.919863	-5.10552	-2.84482	-6.9803	-1.30358	-5.08839	-5.95067	0.893001	-2.19208	-8.08578	-1.37608	-4.85704	-1.80976	-2.24631	-1.78848
	BOPA1_5379_595	2H	52.85	1	-1.87856	0.0028043	1	0	0.000295066																								-2.24631
	SCRI_RS_175065	2H	52.9	25	-2.85729	-0.000798317	1	0	0.0319631	1.38333	-1.28766	-4.67199	-5.44	-0.849211	-6.26117	-1.60658	-7.30659	-2.26064	-1.14481	-0.729584	-5.10552	-2.84482	-5.18422	-0.812847	-7.25694	-5.71591	1.63554	-2.19208	-8.08578	-1.55075	-4.85704	-1.80976	-2.24631	-1.78848
	SCRI_RS_238424	2H	52.9	1	-1.90743	0.00161285	1	0	0.000271746																								-2.25554
	BOPA1_5113_624	2H	53.2	25	-2.902	-0.00443177	1	0	0.0324131	0.922167	-1.28766	-4.61918	-5.28181	-0.8551	-6.41951	-1.60658	-7.28227	-2.69973	-1.14481	-0.729584	-5.10552	-2.84482	-5.77907	-0.973164	-6.88167	-5.71591	1.63554	-2.19208	-8.08578	-2.56745	-4.85704	-1.80976	-2.31744	-1.78848
	BOPA2_12_30259	2H	53.2	13	-2.72814	-0.00765579	1	0	0.0176866		-1.28766			-0.941384	-6.78519	-2.38938	-6.89347					-2.84482	-6.52606			-5.71591		-2.19208	-8.08578	-1.66991	-4.85704		-2.33197
	BOPA1_2580_1456	2H	53.3	19	-2.70369	-0.0732244	1	1	0.0248414		-1.28766			-0.865716	-6.84971	-2.38938	-7.50483	-2.69973	-1.14481	-0.919863	-5.10552	-2.84482	-6.4139	-1.44018	-5.08839	-5.71591		-2.19208	-8.08578	-1.66991	-4.85704		-2.31744
	BOPA1_9060_471	2H	53.3	25	-2.92264	-0.00477259	1	1	0.0350865	1.38333	-1.28766	-4.32433	-4.47085	-0.865716	-6.84971	-2.38938	-7.1207	-2.69973	-1.14481	-0.919863	-5.37314	-2.84482	-6.4139	-1.44018	-4.20192	-5.71591	1.63554	-2.19208	-8.08578	-1.66991	-0.620038	-1.80976	-2.40624	-2.71209
	BOPA1_ABC20402_1_3_298	2H	53.3	10	-2.92443	3.53483e-05	1	0	0.0171121	1.38333		-4.32433	-5.03803		-6.84971			-2.69973		-0.919863			-6.38799				1.63554					-1.89582		-2.71209
	BOPA2_12_31474	2H	53.3	15	-2.71508	0.00124203	1	0	0.0206564	1.38333	-1.28766	-4.32433		-0.865716	-6.84971		-7.17688					-2.84482	-6.4139			-5.71591		-2.19208		-1.66991	-0.620038	-0.666744	-2.40624	-2.71209
	SCRI_RS_154617	2H	53.3	25	-2.97534	-0.0166385	1	1	0.0363896	1.38333	-1.28766	-4.32433	-4.47085	-0.865716	-6.84971	-2.38938	-7.1207	-2.69973	-1.14481	-0.919863	-5.10552	-2.84482	-6.4139	-1.44018	-4.20192	-5.71591	1.63554	-2.19208	-8.08578	-1.66991	-4.85704	-1.80976	-2.40624	-2.71209
	SCRI_RS_199897	2H	53.3	25	-2.98774	-0.00499615	1	1	0.0352808	1.38333	-1.28766	-4.67199	-5.44	-0.874756	-6.85122	-2.38938	-6.71673	-2.69973	-1.14481	-0.919863	-5.24492	-2.84482	-4.70739	-1.07857	-5.98601	-5.71591	1.63554	-2.19208	-8.08578	-2.56745	-4.85704	-1.80976	-2.40624	-2.71209
	SCRI_RS_199898	2H	53.3	25	-2.91303	-0.0179266	1	1	0.0326024	1.38333	-1.28766	-4.67199	-5.26051	-0.874756	-6.84971	-2.38938	-6.71673	-2.69973	-1.14481	-0.729584	-5.10552	-2.84482	-4.70739	-5.69042	-6.40281	-5.71591	1.63554	-2.19208	-8.08578	-1.55075	-4.85704	-1.80976	-2.42662	-2.71209
	BOPA1_1698_619	2H	53.7	13	-1.37778	0.000877514	1	0	0.0035318	1.77671	-1.81122			-0.865716	-6.75589	-1.1348			-1.14481				-5.52292			-4.95332	1.63554	-2.20683		-0.457664	-2.83154			-2.95365
	BOPA1_2601_171	2H	53.7	23	-2.68782	-0.00116317	1	0	0.0274247	1.38333	-1.28766	-4.50147	-4.25313	-0.865716	-6.75589	-1.60998	-6.847	-2.54139	-1.14481	-0.919863	-5.8353	-2.84482	-5.78065		-4.21198	-5.75976	1.01897	-2.7547	-8.08578	0.436448	-0.620038	-0.666744		-2.71209
	BOPA1_887_736	2H	53.7	1	0.900678	-0.03725	1	3	-0.000457444									-2.69973
	BOPA2_12_10927	2H	53.7	4	-3.33785	-0.00254571	1	0	0.00887655				-4.15698								-6.49009								-8.35403					-3.51258
	SCRI_RS_125325	2H	53.7	12	-2.38522	-0.00203444	1	0	0.0124993		-1.28766			-0.865716	-6.75589	-1.59875	-7.06209					-2.84482	-5.78065			-5.75976	1.63554	-2.26731	-8.08578	0.436448
	SCRI_RS_12752	2H	53.7	1	1.31326	-0.0045031	1	3	-0.000208038									-2.00927
	SCRI_RS_155546	2H	53.7	25	-2.87237	-0.0406544	1	0	0.0337996	1.38333	-1.28766	-4.50147	-4.25313	-0.865716	-6.84971	-1.59875	-7.0266	-2.69973	-1.14481	-0.919863	-5.69506	-2.84482	-5.78065	-1.54483	-4.97608	-5.75976	1.63554	-2.7547	-8.08578	0.436448	-0.620038	-0.666744	-2.67071	-2.71209
	SCRI_RS_194216	2H	53.7	5	-0.549854	0.0082768	1	0	-0.000401448				-3.18397						-0.884626	-1.57522										-0.500051				-2.95365
	SCRI_RS_195938	2H	53.7	22	-2.71245	-0.00291142	1	0	0.0276544	1.38333	-1.28766	-4.56966	-4.22757	-1.05161	-6.75589	-1.59875	-7.0266	-2.68893	-1.14481	-1.13684	-5.69506	-2.84482	-5.94618		-4.068	-5.75976	1.63554	-2.7547	-8.08578	0.436448		-0.666744		-2.71209
	SCRI_RS_206492	2H	53.7	1	1.13243	-0.0101375	1	5	-0.00031413									-2.33606
	SCRI_RS_6099	2H	53.7	19	-2.83869	-0.00140398	1	0	0.0253467	1.77671	-1.81122	-4.81626	-4.90283		-6.75589		-6.7808	-2.63547	-1.14481		-6.05483	-1.92463	-4.8565	0.0608324		-4.95332	1.63554	-2.20683	-7.73778	-0.500051	-2.83154	-0.638045
	SCRI_RS_169913	2H	53.75	1	-2.86022	-0.0006213	1	0	0.00177966												-5.69506
	SCRI_RS_10398	2H	53.8	9	-1.69722	0.000900024	1	0	0.00525596	1.38333		-4.32433		-0.865716		-1.59875	-7.0266												-8.08578	0.436448		-0.666744		-2.71209
	BOPA2_12_10558	2H	53.95	2	-3.08392	-0.00830703	1	0	0.00167532													-1.92463				-4.83481
	BOPA1_946_2500	2H	54.2	25	-2.89025	-0.00637647	1	0	0.03387	1.38333	-1.28766	-4.50147	-4.25313	-0.39371	-6.80192	-1.52893	-7.72276	-2.69973	-1.14481	-0.919863	-5.9687	-2.12326	-5.85878	-1.52371	-4.97485	-5.75976	1.89983	-2.90776	-8.01439	0.483338	-0.565889	-0.865015	-2.70715	-2.68922
	SCRI_RS_144592	2H	54.2	25	-2.87618	-0.00962549	1	0	0.0328076	1.38333	-1.28766	-4.86248	-5.20582	-0.874756	-6.84971	-1.59875	-7.0266	-2.69973	-1.14481	-0.919863	-5.69506	-2.84482	-3.91639	-1.19317	-6.7105	-5.75976	1.63554	-2.7547	-8.08578	0.347327	-0.620038	-0.666744	-2.70715	-2.71209
	SCRI_RS_106444	2H	55.4	25	-2.86109	0.00109426	1	0	0.0323394	1.77671	-1.81122	-4.52822	-4.03449	-1.02113	-6.00175	-1.6661	-7.24428	-2.77812	-1.14481	-1.36102	-6.20671	-1.45142	-5.0112	-0.492109	-2.74343	-4.76362	0.415153	-2.26731	-7.05241	-0.500051	-2.83154	-0.633321	-2.86367	-2.74821
	BOPA1_3212_2979	2H	55.5	1	-2.32679	0.000531444	1	0	0.000748178																								-2.90044
	BOPA1_411_495	2H	55.5	22	-2.5568	0.00462758	1	1	0.0246901	1.77671	-1.81122	-4.59323	-2.75695	-0.771536	-6.21987			-3.44301	-1.14481	-2.29075	-6.41708	-1.45142	-5.9617	-0.492109	-1.80841	-5.42401	0.415153	-2.2331	-6.81906	-0.500051		-1.06444	-3.11232	-3.18509
	BOPA1_5254_1845	2H	55.5	14	-2.55806	-0.00404068	1	1	0.0186772		-1.81122	-4.57985		-0.569504	-6.21987					-1.36102	-6.41708	-1.45142	-5.13985	-0.492109				-2.26731	-7.05241	-0.500051		-0.683332	-2.86367
	BOPA1_5759_478	2H	55.5	23	-3.11951	0.00082598	1	1	0.0376998	1.77671	-1.81122	-4.61031	-2.75695	-0.892697	-6.21987	-2.82334	-7.24428		-1.14481		-6.41708	-1.45142	-5.9617	-0.492109	-1.80841	-5.42401	0.415153	-2.2331	-6.81906	-0.500051	-2.83154	-1.06444	-3.11232	-3.18509
	BOPA1_ABC01644_1_3_379	2H	55.5	25	-2.96812	0.000521448	1	1	0.035655	1.77671	-1.81122	-4.56375	-2.75695	-0.496668	-6.21987	-2.82334	-7.41464	-0.0903214	-1.14481	-2.29075	-6.41708	-1.45142	-5.3513	-0.492109	-1.80841	-5.42401	0.415153	-2.2331	-6.81906	-0.199781	-2.83154	-1.06444	-3.11232	-3.18509
	BOPA2_12_10330	2H	55.5	7	-2.7982	-0.0024914	1	0	0.0121828						-6.21987					-1.36102	-6.41708	-1.45142						-2.26731	-7.86067				-2.86367
	BOPA2_12_10485	2H	55.5	1	-2.32679	0.00243331	1	0	0.000748178																								-2.90044
	BOPA2_12_20181	2H	55.5	4	-0.0776733	0.122304	1	10	-0.000699613																-1.80841	-5.42401			7.38369	-0.199781
	SCRI_RS_132200	2H	55.5	1	-2.5575	-0.00184463	1	0	0.000941421																								-3.1671
	SCRI_RS_136233	2H	55.5	24	-2.96666	0.00179576	1	1	0.0342756	1.77671	-1.81122	-4.69429	-4.15698	-0.454604	-6.21987	-2.43854	-7.93567	-2.77812	-1.14481	-1.36102	-6.41708	-1.45142	-5.13985	-0.492109	-2.74343	-5.42401	0.415153	-2.26731	-7.05241	-0.500051	-2.83154	-0.683332		-3.18509
	SCRI_RS_141874	2H	55.5	25	-3.04704	0.00300835	1	1	0.0379095	1.77671	-1.81122	-4.56375	-2.75695	-0.892697	-6.21987	-2.82334	-7.41464	-3.44301	-1.14481	-2.29075	-6.41708	-1.45142	-5.3513	-0.492109	-1.80841	-5.42401	0.415153	-2.2331	-6.81906	-0.199781	-2.83154	-1.06444	-3.11232	-3.18509
	SCRI_RS_144891	2H	55.5	16	-2.05434	-0.000211121	1	1	0.012	1.77671	-1.81122	-4.52822		-0.569504					-1.14481	-1.36102	-6.41708	-1.45142	-5.13985	-0.492109	-2.74343				-6.63662	-0.500051		-0.683332	-2.86367	-3.18509
	SCRI_RS_151430	2H	55.5	25	-2.96395	0.000550536	1	1	0.0353154	1.77671	-1.81122	-4.61031	-4.15698	-0.440173	-6.21987	-2.82334	-6.84617	-2.77812	-1.14481	-1.36102	-6.56138	-1.45142	-5.13985	-0.492109	-2.74343	-5.42401	0.415153	-2.26731	-6.81906	-0.500051	-2.83154	-0.683332	-2.90044	-3.18509
	SCRI_RS_151459	2H	55.5	19	-2.97969	-0.00167642	1	1	0.0306277		-1.81122	-4.61031		-0.892697	-6.21987	-2.82334	-7.41464		-1.14481	-1.36102			-5.9617	-0.492109	-1.80841	-5.42401	0.415153	-2.2331	-6.81906	-0.500051	-2.83154	-1.06444	-3.1671
	SCRI_RS_164343	2H	55.5	25	-3.02132	-0.00222119	1	1	0.031681	-0.0512906	-1.40492	-5.57064	-3.91543	0.398494	-4.84119	-0.196429	-7.7263	-3.09931	-0.884626	-0.732837	-5.5537	-1.20779	-5.0394	0.02712	-5.95951	-5.45655	0.991276	-2.21612	-8.93032	-2.55942	-2.83154	-0.683332	-2.86367	-3.18509
	SCRI_RS_180032	2H	55.5	10	-2.10067	0.00138605	1	0	0.00815393	1.77671					-6.21987			-2.77812			-6.41708	-1.45142		-0.492109	-2.74343			-2.26731	7.38369				-2.90044
	SCRI_RS_186840	2H	55.5	5	-1.82608	-0.00787286	1	0	0.00263624							-2.82334			-1.14481	-1.36102									-6.94626				-3.1671
	SCRI_RS_196323	2H	55.5	25	-3.01313	0.000551478	1	1	0.0371271	1.77671	-1.81122	-4.57985	-2.75695	-0.892697	-6.21987	-2.82334	-7.24428	-2.77812	-1.14481	-1.36102	-6.41708	-1.45142	-5.9617	-0.492109	-1.80841	-5.42401	0.415153	-2.2331	-6.81906	-0.500051	-2.83154	-1.06444	-3.11232	-3.18509
	SCRI_RS_204254	2H	55.5	14	-2.90237	0.000802088	1	1	0.0205205		-1.81122	-4.59323				-2.82334	-7.41464							-0.492109	-1.80841	-5.42401	0.415153		7.38369	-0.199781	-2.83154	-1.06444	-3.1671	-3.18509
	SCRI_RS_219675	2H	55.5	18	-3.13858	-0.000212428	1	1	0.0296975	1.77671	-1.81122		-2.75695	-0.892697	-6.21987		-7.41464				-6.41708	-1.45142	-6.22115	-0.155774	-1.80841	-5.42401	0.415153	-2.2331	7.38369		-2.83154		-3.11232	-3.18509
	SCRI_RS_220718	2H	55.5	1	-2.5575	-0.00542916	1	0	0.000941421																								-3.1671
	SCRI_RS_231746	2H	55.5	6	-2.78807	0.00914669	1	2	0.00738704						-6.27736							-1.45142			-1.80841	-5.42401			7.38369				-3.1671
	SCRI_RS_98229	2H	55.5	1	-2.5575	-0.00141733	1	0	0.000941421																								-3.1671
	BOPA1_3090_138	2H	55.55	19	-2.35744	0.000516628	1	1	0.0165018	1.77671	-1.81122	-4.52822	-4.32601	-0.314172	-6.06713	0.50019	-7.0266		-1.14481			-1.92463	-5.08599		-2.74343		1.63554	-2.26731	7.38369	-0.500051	-2.83154	-0.409482		-2.95365
	BOPA1_3662_381	2H	55.55	21	-2.3149	-0.00456418	1	1	0.0177857	1.77671	-1.81122	-4.52822		-0.865716	-7.2387	-1.1348	-6.7808	-2.63547	-1.14481	-1.23322		-1.92463	-5.52292	-0.492109	-2.54228	-4.95332	1.63554	-2.20683	7.38369	-0.500051	-2.83154	-0.638045
	BOPA2_12_20235	2H	55.55	9	-1.76653	0.00230148	1	0	0.00419947	1.77671		-4.81626						-2.63547	-1.14481	-1.08174					-4.50649	-4.95332			7.38369			-0.638045
	BOPA2_12_30487	2H	55.55	3	-2.66368	0.0090615	1	1	0.00251395													-1.45142			-2.74343	-4.83481
	BOPA2_12_30557	2H	55.55	3	-2.66368	0.00568841	1	1	0.00251395													-1.45142			-2.74343	-4.83481
	SCRI_RS_13639	2H	55.55	3	-2.0608	-0.0414585	1	0	0.00203179											-1.17901		-2.24915		-0.503352
	SCRI_RS_158123	2H	55.55	6	-1.4551	0.00369791	1	1	0.00215045	1.77671		-4.52822				-1.1348														-0.500051		-0.638045		-2.95365
	SCRI_RS_41905	2H	55.55	2	-2.79827	0.00151919	1	0	0.00203973															0.0608324		-4.95332
	BOPA1_1275_734	2H	55.6	22	-2.90332	0.000858047	1	2	0.031313	1.77671	-1.81122	-4.59323	-2.75695	-0.892697	-6.21987	-2.82334	-7.41464	-3.44301	-1.14481	-2.29075		-1.45142	-5.3513		-1.80841	-5.42401		-2.2331	-6.81906	-0.199781	-2.83154	-1.06444	-3.11232	-3.18509
	BOPA2_12_11163	2H	55.6	3	-2.69284	0.00184067	1	0	0.00408079						-6.21987							-1.45142							-6.81906
	BOPA2_12_30772	2H	55.6	2	-3.68752	0.00210905	1	0	0.00355406											-2.29075						-6.50745
	BOPA1_4630_1036	2H	55.7	7	-1.26201	0.00429197	1	8	0.00137762	1.77671											-6.30174	-1.45142			-3.70221	-5.7371			-7.1761	-0.327118
	BOPA1_8889_842	2H	55.7	17	-1.98967	-0.00126054	1	1	0.0113335	1.77671		-4.52822	-4.03449			-1.1348		-2.33606	-1.14481		-5.91361	-1.92463	-5.08599	-0.492109	-2.74343		1.63554		-7.22445	-0.500051	-2.83154	-0.638045		-2.95365
	BOPA1_ABC06091_1_1_187	2H	55.7	25	-2.99767	0.00480648	1	1	0.0363076	1.77671	-1.81122	-4.61031	-4.15698	-0.569504	-6.21987	-2.82334	-7.24428	-2.77812	-1.14481	-1.36102	-6.41708	-1.45142	-5.13985	-0.492109	-2.74343	-5.42401	0.415153	-2.26731	-6.81906	-0.500051	-2.83154	-0.683332	-2.86367	-3.18509
	BOPA2_12_10948	2H	55.7	8	-4.21126	-0.00130407	1	1	0.0270714			-4.61031	-4.15698			-2.82334	-7.24428									-5.42401	0.415153				-2.83154	-0.683332
	BOPA2_12_20917	2H	55.7	17	-1.98967	8.98568e-06	1	1	0.0113335	1.77671		-4.52822	-4.03449			-1.1348		-2.33606	-1.14481		-5.91361	-1.92463	-5.08599	-0.492109	-2.74343		1.63554		-7.22445	-0.500051	-2.83154	-0.638045		-2.95365
	BOPA2_12_30251	2H	55.7	24	-2.62608	-0.00186971	1	1	0.0266547	1.77671	-1.81122	-4.49762	-4.03449	-0.0665745	-6.70979	-1.1348	-6.7808	-2.63547	-1.14481	-1.23322	-5.91361	-1.92463	-5.08599	-0.492109	-2.74343	-4.95332	1.63554	-2.26731	-7.22445	-0.500051	-2.83154	-0.638045		-2.95365
	BOPA2_12_31288	2H	55.7	3	-2.90052	0.00106905	1	0	0.00468106												-5.91361			0.268284		-4.81736
	BOPA2_12_31408	2H	55.7	21	-2.74797	0.00216197	1	1	0.0267638	1.77671	-1.81122	-4.49762	-4.03449	-0.314172	-6.70979	-1.1348	-7.0266		-1.14481		-5.91361	-1.92463	-5.08599	-0.492109	-2.74343		1.63554	-2.26731	-7.22445	-0.500051	-2.83154	-0.638045		-2.95365
	SCRI_RS_103572	2H	55.7	24	-2.73447	-0.000716967	1	1	0.0287427	1.77671	-1.81122	-4.49762	-4.03449	-1.02113	-6.00175	-1.6661	-7.24428	-2.16345	-1.14481	-1.36102	-6.30174	-1.45142	-5.0112	-0.492109	-2.74343	-4.83481	0.415153	-2.26731	-7.05241	-0.500051	-2.83154	-0.633321		-2.74821
	SCRI_RS_109192	2H	55.7	22	-2.99664	-0.00469494	1	1	0.0336537	1.77671	-1.81122	-4.57985	-4.15698	-0.440173	-6.21987	-2.82334	-7.24428	-2.77812		-1.36102	-6.41708	-1.45142	-5.13985	-0.492109		-5.42401	0.415153	-2.26731	-7.05241	-0.500051	-2.83154	-0.683332	-2.86367
	SCRI_RS_122871	2H	55.7	25	-2.99746	0.000555032	1	1	0.0362927	1.77671	-1.81122	-4.57985	-4.15698	-0.569504	-6.21987	-2.82334	-7.24428	-2.77812	-1.14481	-1.36102	-6.41708	-1.45142	-5.13985	-0.492109	-2.74343	-5.42401	0.415153	-2.26731	-6.81906	-0.500051	-2.83154	-0.683332	-2.86367	-3.18509
	SCRI_RS_131325	2H	55.7	25	-2.86933	0.00496691	1	1	0.0325379	1.77671	-1.81122	-4.52822	-4.03449	-1.02113	-6.00175	-1.6661	-7.24428	-2.77812	-1.14481	-1.36102	-6.30174	-1.45142	-5.0112	-0.492109	-2.74343	-4.76362	0.415153	-2.26731	-7.05241	-0.500051	-2.83154	-0.633321	-2.86367	-2.74821
	SCRI_RS_135633	2H	55.7	17	-4.13682	0.00149403	1	1	0.0496379		-1.81122	-4.61031	-4.15698		-6.21987	-2.82334	-7.24428					-1.45142	-5.9617		-2.74343	-5.42401	0.415153	-2.26731	7.38369		-2.83154	-0.683332	-3.11232	-3.18509
	SCRI_RS_138888	2H	55.7	5	-1.99772	0.000327305	1	2	0.00410568	1.77671							-7.41464				-6.41708									-0.199781				-3.18509
	SCRI_RS_146010	2H	55.7	25	-3.0856	-0.00180653	1	1	0.0386662	1.77671	-1.81122	-4.61031	-2.75695	-0.892697	-6.21987	-2.82334	-7.41464	-3.44301	-1.14481	-2.29075	-6.41708	-1.45142	-5.9617	-0.492109	-1.80841	-5.42401	0.415153	-2.2331	-6.81906	-0.500051	-2.83154	-1.06444	-3.11232	-3.18509
	SCRI_RS_153174	2H	55.7	19	-2.39635	0.000458774	1	1	0.0157605		-1.81122	-5.04932	-5.00415	-1.02113	-5.60729	-0.735286			-1.14481	-1.2388	-5.97912	-1.45142	-5.44341			-4.76362	0.415153	-2.26731	7.38369	-1.56237	-2.83154	-0.633321		-2.74821
	SCRI_RS_162700	2H	55.7	20	-2.67831	-9.24285e-06	1	1	0.024878	1.77671	-1.81122	-4.92837	-3.38089	-1.03921	-5.37545	-1.89433	-7.14017		-1.14481	-1.594	-5.57258	-1.92463	-5.00901		-2.42238		1.63554	-2.26731	-7.35472	-0.500051		-0.633321		-2.95365
	SCRI_RS_167882	2H	55.7	24	-2.89732	0.000252646	1	1	0.0318865	1.77671	-1.81122	-4.89943	-5.05332	-0.440173	-6.21987	-2.82334	-7.24428	-2.77812	-1.14481	-1.36102	-6.41708	-1.45142	-5.00632	0.0608324		-5.42401	0.415153	-2.26731	-6.81906	-0.857477	-2.83154	-0.683332	-2.86367	-3.18509
	SCRI_RS_186443	2H	55.7	24	-2.64236	-0.00390243	1	1	0.0269305	1.77671	-1.81122	-4.52822	-4.03449	-0.865716	-6.70979	-1.1348	-6.36024	-2.63547	-1.14481	-1.23322	-5.91361	-1.92463	-5.52292	-0.492109	-2.20949	-4.95332	1.63554	-2.20683	-7.22445	-0.500051	-2.83154	-0.638045		-2.95365
	SCRI_RS_186664	2H	55.7	21	-2.74562	-0.00131247	1	1	0.0267275	1.77671	-1.81122	-4.41027	-4.03449	-0.314172	-6.70979	-1.1348	-7.0266		-1.14481		-5.91361	-1.92463	-5.08599	-0.492109	-2.74343		1.63554	-2.26731	-7.22445	-0.500051	-2.83154	-0.638045		-2.95365
	SCRI_RS_192676	2H	55.7	25	-3.10808	-0.000850359	1	1	0.0390741	1.27827	-1.81122	-4.61031	-2.88271	-0.771536	-6.21987	-2.82334	-7.41464	-3.44301	-1.14481	-2.29075	-6.41708	-1.45142	-5.9617	-0.492109	-1.80841	-5.42401	0.415153	-2.2331	-6.81906	-0.500051	-2.83154	-1.06444	-3.11232	-3.18509
	SCRI_RS_222933	2H	55.7	17	-1.98301	-0.000306791	1	1	0.0111617	1.77671		-4.52822	-4.03449			-1.1348		-2.33606	-1.14481		-5.70789	-1.92463	-5.08599	-0.492109	-2.74343		1.63554		-7.22445	-0.500051	-2.83154	-0.638045		-2.95365
	SCRI_RS_238404	2H	55.7	21	-2.82033	-0.0038914	1	1	0.0285963	1.77671	-1.81122	-4.49762	-4.03449	-0.885088	-6.70979	-1.6661	-7.0266		-1.14481	-1.36102	-5.91361		-5.08599	-0.492109	-2.74343		1.63554	-2.26731	-7.22445	-0.500051	-2.83154	-0.638045		-2.95365
	BOPA1_1040_279	2H	55.9	25	-3.02609	0.000475625	1	1	0.0369049	1.77671	-1.81122	-4.67657	-2.75695	-0.878448	-7.64299	-2.82334	-7.41464	-0.0903214	-1.14481	-2.29075	-6.41708	-1.45142	-5.3513	-0.492109	-1.80841	-5.14717	0.415153	-2.2331	-6.81906	-0.199781	-2.83154	-1.06444	-3.11232	-2.44414
	BOPA1_10719_459	2H	55.9	3	-2.59508	3.35905e-05	1	1	0.00389196				-2.75695																				-3.1671	-2.44414
	BOPA1_4233_63	2H	55.9	24	-3.38085	0.00129684	1	1	0.0443817	1.86079	-1.81122	-4.79214	-2.75695	-0.761381	-7.64299	-2.80917	-7.57514	-0.19608	-1.14481	-2.29075	-6.41708	-1.45142	-5.3513	-0.492109	-1.89082	-5.14717	0.415153	-2.2331	-6.81906		-2.83154	-1.06444	-3.1671	-2.44414
	BOPA1_ABC04893_1_1_248	2H	55.9	13	-2.37022	0.000856468	1	1	0.0134385		-1.81122			-0.878448	-7.64299	-2.82334	-7.57514		-1.14481				-5.3513				0.415153	-2.2331	-6.81906	-0.199781	-2.83154			-2.44414
	SCRI_RS_13952	2H	55.9	2	0.0304586	0.00430797	1	0	-0.000704095												-0.307506													-2.95891
	SCRI_RS_198865	2H	55.9	25	-3.00211	0.00425678	1	1	0.0361608	1.77671	-1.81122	-4.70638	-2.75695	-0.761381	-7.64299	-2.82334	-7.1927	-0.0903214	-1.14481	-2.29075	-6.41708	-1.45142	-5.3513	-0.492109	-1.89082	-5.14717	0.415153	-2.2331	-6.81906	-0.199781	-2.83154	-1.06444	-3.1671	-2.44414
	BOPA2_12_10474	2H	56.2	1	-2.5575	-0.000944127	1	0	0.000941421																								-3.1671
	BOPA2_12_20424	2H	56.2	4	-0.397196	0.00619452	1	2	-0.00060412	1.77671															-1.89082		0.415153				-2.83154
	SCRI_RS_170235	2H	56.2	25	-2.72845	-0.000377035	1	24	0.0295547	2.32658	-1.23221	-4.58259	-3.20671	-0.772283	-7.62788	-3.24485	-7.14002	0.572706	-0.985158	-2.36504	-6.10907	-1.45142	-4.5493	-0.309868	-0.720384	-5.80738	1.71969	-2.41092	-5.58439	-0.244304	-1.50525	-1.12828	-3.08585	-3.145
	SCRI_RS_194604	2H	56.2	1	-2.49059	0.00441769	1	0	0.000950168																								-3.11232
	SCRI_RS_240011	2H	56.2	25	-3.02584	0.00219643	1	24	0.0372196	1.77671	-1.81122	-4.80402	-2.75695	-0.761381	-7.64299	-2.82334	-7.12673	-0.16999	-1.14481	-2.29075	-6.41708	-1.45142	-4.72805	-0.397438	-1.89082	-6.54289	0.415153	-2.2331	-6.26478	-0.762008	-2.83154	-1.06444	-3.11232	-3.01121
	SCRI_RS_55840	2H	56.2	3	-3.38898	0.00127472	1	0	0.00502254													-1.45142				-6.54289							-3.1671
	BOPA1_ABC09016_2_2_348	2H	56.35	25	-3.04299	0.00243783	1	24	0.0376516	1.77671	-1.81122	-4.80402	-2.75695	-1.01396	-7.64299	-2.82334	-7.12673	-0.16999	-1.14481	-2.29075	-6.41708	-1.45142	-4.72805	-0.397438	-1.89082	-6.54289	0.415153	-2.2331	-6.26478	-0.762008	-2.83154	-1.06444	-3.11232	-3.01121
QFt.HEB25-2c	BOPA1_13926_531	2H	56.4	20	-2.57688	-0.000473133	1.93473e-24	82	0.0225007	1.77671	-1.81122	-4.80402		-0.761381	-7.64299		-7.12673	-0.16999	-1.14481			-1.45142	-4.72805	-0.397438		-6.54289	0.415153	-2.2331	-6.26478	-0.762008	-2.83154	-1.06444	-3.11232	-3.01121
	BOPA1_2802_685	2H	56.4	1	-2.5575	0.00302335	1	3	0.000941421																								-3.1671
	BOPA1_2998_508	2H	56.4	1	-2.87157	-0.00053361	1	2	0.000984398																								-3.46871
QFt.HEB25-2c	BOPA1_ABC14943_1_2_466	2H	56.4	21	-2.598	0.00368112	4.72836e-24	82	0.0228986	1.77671	-1.81122	-4.80402		-0.761381	-7.64299		-7.12673	-0.16999	-1.14481			-1.45142	-4.72805	-0.397438	-1.89082	-6.54289	0.415153	-2.2331	7.38369	-0.762008	-2.83154	-1.06444	-3.11232	-3.01121
	BOPA2_12_10099	2H	56.4	1	-2.5575	0.00073742	1	3	0.000941421																								-3.1671
QFt.HEB25-2c	BOPA2_12_20196	2H	56.4	9	-2.16008	-0.00424532	1.10458e-06	59	0.00675676		-1.19973				-7.64299							-1.45142	-5.11895				0.415153	-2.2331	7.38369	-0.878537	-2.83154
QFt.HEB25-2c	BOPA2_12_30042	2H	56.4	25	-3.02571	-0.00234837	3.54399e-35	83	0.0372064	1.77671	-1.81122	-4.77484	-2.75695	-0.761381	-7.64299	-2.82334	-7.12673	-0.16999	-1.14481	-2.29075	-6.41708	-1.45142	-4.72805	-0.397438	-1.89082	-6.54289	0.415153	-2.2331	-6.26478	-0.762008	-2.83154	-1.06444	-3.11232	-3.01121
QFt.HEB25-2c	BOPA2_12_30582	2H	56.4	25	-3.01848	0.00499496	2.57759e-35	83	0.0368572	1.77671	-1.81122	-4.80402	-2.75695	-1.01396	-7.64299	-2.82334	-6.70281	-0.16999	-1.14481	-2.29075	-6.56138	-1.45142	-4.72805	-0.397438	-1.89082	-6.54289	0.415153	-2.2331	-6.26478	-0.762008	-2.83154	-1.06444	-3.1671	-3.01121
QFt.HEB25-2c	BOPA2_12_31189	2H	56.4	13	-2.32393	0.00191311	3.2289e-12	61	0.0111147	1.77671	-1.81122			-1.01396	-7.64299							-1.45142	-4.72805		-1.89082	-6.54289	0.415153	-2.2331	7.38369		-2.83154			-3.01121
QFt.HEB25-2c	SCRI_RS_137018	2H	56.4	22	-3.2334	0.00145181	1.25579e-30	82	0.0390117	1.77671	-1.81122	-4.77484	-2.75695	-0.761381	-7.64299	-2.82334	-7.12673				-6.41708	-1.45142	-4.72805	-0.397438	-1.89082	-6.54289	0.415153	-2.2331	7.38369	-0.762008	-2.83154	-1.06444	-3.11232	-3.01121
QFt.HEB25-2c	SCRI_RS_160277	2H	56.4	10	-3.4305	-0.000480403	3.04926e-10	66	0.0228203	1.77671		-4.77484					-7.12673	-0.16999			-6.41708	-1.45142				-6.54289						-1.06444	-3.11232	-3.01121
QFt.HEB25-2c	SCRI_RS_182959	2H	56.4	25	-3.05113	-0.00259951	4.47561e-35	83	0.0377163	1.77671	-1.81122	-4.77484	-2.75695	-0.761381	-7.64299	-2.58057	-7.58561	-0.280751	-1.14481	-2.29075	-6.41708	-1.45142	-4.72805	-0.397438	-1.89082	-6.54289	0.415153	-2.2331	-6.26478	-0.762008	-2.83154	-1.06444	-3.11232	-3.01121
QFt.HEB25-2c	SCRI_RS_185513	2H	56.4	25	-3.01368	-0.00136838	2.94895e-35	83	0.0367471	1.77671	-1.81122	-4.80402	-2.75695	-1.01396	-7.64299	-2.82334	-6.70281	-0.16999	-1.14481	-2.29075	-6.41708	-1.45142	-4.72805	-0.397438	-1.89082	-6.54289	0.415153	-2.2331	-6.26478	-0.762008	-2.83154	-1.06444	-3.1671	-3.01121
	SCRI_RS_206358	2H	56.4	1	-2.26542	-0.00166995	1	2	0.000681109																								-2.84355
QFt.HEB25-2c	SCRI_RS_219740	2H	56.4	24	-3.00309	-0.000780556	3.08506e-34	83	0.0357349	1.77671	-1.81122	-4.80402	-2.10983	-1.01396	-7.64299	-3.29556	-7.01315	-0.16999	-1.14481	-2.29075	-6.41708	-1.45142	-4.72805	-0.397438	-1.89082	-6.54289	0.415153	-2.2331	-6.26478	-0.762008	-2.83154	-1.06444	-3.11232
QFt.HEB25-2c	SCRI_RS_235694	2H	56.4	25	-3.02968	-0.000137592	4.01393e-35	83	0.0371613	1.77671	-1.81122	-4.80402	-2.75695	-0.825466	-7.64299	-2.82334	-7.12673	-0.16999	-1.14481	-2.29075	-6.39779	-1.45142	-4.72805	-0.360866	-1.89082	-6.54289	0.415153	-2.2331	-6.26478	-0.737508	-2.83154	-1.06444	-3.1671	-3.01121
QFt.HEB25-2c	SCRI_RS_236995	2H	56.4	18	-2.82302	-0.00231281	1.20555e-20	81	0.0245847	1.77671	-1.81122	-5.00908		-0.820026	-7.14288		-7.12673					-1.45142	-4.67584	-0.424114		-6.54289	0.415153	-2.2331	7.30239	-0.762008	-2.83154	-1.06444	-3.1671	-3.01121
QFt.HEB25-2c	SCRI_RS_87934	2H	56.4	18	-2.89413	-0.000789585	4.63984e-22	82	0.0259301	1.77671	-1.81122	-4.77484		-0.761381	-7.64299		-7.12673					-1.45142	-4.72805	-0.397438		-6.54289	0.415153	-2.2331	7.38369	-0.762008	-2.83154	-1.06444	-3.11232	-3.01121
QFt.HEB25-2c	BOPA1_7959_829	2H	56.45	25	-2.96185	0.000776227	1.19795e-33	83	0.0338083	1.77671	-1.81122	-5.13569	-3.1186	-1.01396	-7.64046	-1.05722	-6.79702	-0.16999	-1.14481	-2.21936	-6.41708	-1.45142	-4.51252	0.160801	-3.48213	-6.54289	0.415153	-2.2331	-6.26478	-1.49415	-2.83154	-1.06444	-3.1671	-3.01121
QFt.HEB25-2c	BOPA2_12_10883	2H	56.45	5	-4.2059	-0.00380534	0.0321593	47	0.0145379		-0.734948				-7.64299							-1.45142	-5.11895						7.38369
QFt.HEB25-2c	BOPA2_12_11369	2H	56.45	5	-4.2059	-0.00195929	0.0321593	47	0.0145379		-0.734948				-7.64299							-1.45142	-5.11895						7.38369
QFt.HEB25-2c	BOPA2_12_30206	2H	56.45	16	-1.67952	0.00554021	6.77654e-09	51	0.00387969	10.1648			-0.773364	-2.44886	-11.5471	-5.5641		0.468762	-4.64403	-3.55945			-9.76482		-2.7408	-5.88581	0.415153	-1.74435	-5.20087	1.02022				-4.83553
	BOPA1_1062_478	2H	56.5	1	-2.49059	-0.00349012	1	2	0.000950168																								-3.11232
QFt.HEB25-2c	BOPA1_1826_229	2H	56.5	22	-3.12444	-0.00153278	4.13644e-32	82	0.037785		-0.734948	-4.77484	-2.87592	0.256944	-7.64299	-2.82334	-7.27476	-0.16999	-1.14481		-6.41708	-1.45142	-5.11895	-0.893934	-1.89082	-6.50269	0.415153	-2.2331	-7.45152	-1.37856	-2.83154	-1.19296	-3.23171
QFt.HEB25-2c	BOPA1_2528_2111	2H	56.5	25	-3.04286	-0.00512183	2.79144e-35	83	0.0376382	1.77671	-1.81122	-4.77484	-2.75695	-1.01396	-7.64299	-2.82334	-7.12673	-0.16999	-1.14481	-2.29075	-6.41708	-1.45142	-4.72805	-0.397438	-1.89082	-6.54289	0.415153	-2.2331	-6.26478	-0.762008	-2.83154	-1.06444	-3.11232	-3.01121
QFt.HEB25-2c	BOPA1_3813_1629	2H	56.5	25	-3.07712	-0.0105712	2.26529e-34	84	0.0344654	-1.07231	-0.734948	-5.16506	-3.10718	1.04167	-7.15966	-2.25719	-7.03816	0.652283	-1.14481	-3.44056	-6.13941	-1.45142	-5.31561	-0.86359	-3.10178	-6.50269	0.517115	-2.34164	-6.31282	-3.77677	-2.83154	-1.19296	-3.17871	-3.01121
QFt.HEB25-2c	BOPA1_4049_233	2H	56.5	16	-2.99655	-0.00808765	2.11554e-18	82	0.0249895		-0.965145				-7.64299	-2.82334	-7.12673	-0.16999		-3.07139		-1.45142	-5.11895			-6.54289	0.415153	-2.2331	-6.26478	-0.878537	-2.83154		-3.11232	-3.01121
QFt.HEB25-2c	BOPA1_ABC07566_2_1_82	2H	56.5	25	-3.03905	0.00538485	3.07238e-35	83	0.0375323	1.77671	-1.81122	-4.77484	-2.75695	-1.01396	-7.64299	-2.82334	-7.12673	-0.16999	-1.14481	-2.29075	-6.41708	-1.45142	-4.72805	-0.397438	-1.89082	-6.54289	0.415153	-2.15376	-6.26478	-0.762008	-2.83154	-1.06444	-3.11232	-3.01121
QFt.HEB25-2c	BOPA2_12_11288	2H	56.5	12	-2.67395	-0.00155787	1.07471e-10	69	0.0139375		-1.19973				-7.64299		-7.12673	-0.16999		-3.07139		-1.45142	-4.91649				0.415153	-2.30948	7.38369	-0.878537	-2.83154
QFt.HEB25-2c	BOPA2_12_20878	2H	56.5	20	-2.34823	0.0054449	3.02403e-24	79	0.0178963	1.77671	-1.81122		-2.75695	-1.01396	-7.64299	-2.82334	-7.12673	-0.16999	-1.14481	-2.29075		-1.45142	-4.72805		-1.89082	-6.54289	0.415153	-2.2331	-6.26478	-0.762008	-2.83154			-3.01121
QFt.HEB25-2c	BOPA2_12_21337	2H	56.5	20	-2.30159	0.00155582	1.06443e-23	79	0.01713	1.82262	-1.81122		-2.75695	-1.01396	-7.64299	-2.82334	-6.80914	-0.16999	-1.14481	-2.29075		-1.45142	-4.72805		-1.89082	-6.54289	0.415153	-2.14988	-5.89718	-0.762008	-3.20842			-3.01121
QFt.HEB25-2c	BOPA2_12_30068	2H	56.5	12	-2.69159	-0.00217597	8.11163e-11	69	0.0141167		-1.19973				-7.64299		-7.12673	-0.16999		-3.07139		-1.45142	-5.11895				0.415153	-2.2331	7.38369	-0.878537	-2.83154
QFt.HEB25-2c	BOPA2_12_30561	2H	56.5	25	-3.04656	-0.00211198	3.38571e-35	83	0.037732	1.77671	-1.81122	-4.80402	-2.75695	-1.01396	-7.64299	-2.82334	-7.12673	-0.16999	-1.14481	-2.29075	-6.53898	-1.45142	-4.72805	-0.397438	-1.89082	-6.54289	0.415153	-2.2331	-6.26478	-0.762008	-2.83154	-1.06444	-3.11232	-3.01121
QFt.HEB25-2c	BOPA2_12_31175	2H	56.5	25	-3.04469	0.000147444	2.4714e-35	83	0.0375979	1.77671	-1.81122	-4.77484	-2.75695	-1.01396	-7.64299	-2.82334	-7.12673	-0.16999	-1.14481	-2.29075	-6.41708	-1.45142	-4.72805	-0.397438	-1.89082	-6.54289	0.415153	-2.2331	-6.26478	-0.762008	-2.83154	-1.06444	-3.1671	-3.01121
QFt.HEB25-2c	BOPA2_12_31218	2H	56.5	20	-2.34823	0.000814837	3.02403e-24	79	0.0178963	1.77671	-1.81122		-2.75695	-1.01396	-7.64299	-2.82334	-7.12673	-0.16999	-1.14481	-2.29075		-1.45142	-4.72805		-1.89082	-6.54289	0.415153	-2.2331	-6.26478	-0.762008	-2.83154			-3.01121
QFt.HEB25-2c	SCRI_RS_117951	2H	56.5	9	-2.85223	-0.0019144	4.56032e-12	76	0.0152711	0.101546		-4.80402	-2.87592						-1.14481		-6.56138			-0.397438								-1.06444	-3.1671	-3.01121
QFt.HEB25-2c	SCRI_RS_12448	2H	56.5	2	-3.05438	-0.00631403	0.00754542	3	0.00473885												-6.41708												-3.1671
QFt.HEB25-2c	SCRI_RS_130072	2H	56.5	4	-3.76795	-0.000104826	2.09862e-06	14	0.0133401								-7.12673							-0.397438	-3.07937								-3.11232
QFt.HEB25-2c	SCRI_RS_135468	2H	56.5	25	-3.09068	0.000445441	6.2695e-35	84	0.0388635	0.101546	-0.965145	-4.80402	-2.87592	-0.143311	-7.64299	-2.82334	-7.12673	-0.16999	-1.14481	-3.07139	-6.41708	-1.45142	-5.11895	-0.893934	-1.89082	-6.54289	0.415153	-2.2331	-6.26478	-0.878537	-2.83154	-1.06444	-3.11232	-3.01121
QFt.HEB25-2c	SCRI_RS_155067	2H	56.5	22	-3.43126	-0.00941385	1.00141e-29	84	0.043878		-0.965145	-4.77484	-2.87592		-7.64299	-2.82334	-6.70281	-0.16999	-1.14481	-3.07139	-6.41708	-1.45142	-5.11895	-0.397438		-6.54289	0.415153	-2.2331	-6.26478	-0.878537	-2.83154	-1.06444	-3.1671	-3.01121
QFt.HEB25-2c	SCRI_RS_157207	2H	56.5	16	-2.99655	-0.00381349	2.11554e-18	82	0.0249895		-0.965145				-7.64299	-2.82334	-7.12673	-0.16999		-3.07139		-1.45142	-5.11895			-6.54289	0.415153	-2.2331	-6.26478	-0.878537	-2.83154		-3.11232	-3.01121
QFt.HEB25-2c	SCRI_RS_174318	2H	56.5	12	-1.47248	-0.00056751	5.24694e-12	66	0.00406621		-1.81122			-0.143311	-7.64299			-0.16999				-1.45142	-5.11895				0.415153	-2.2331	7.38369	-0.762008			-3.1671	-3.01121
QFt.HEB25-2c	SCRI_RS_175300	2H	56.5	21	-2.80617	-0.011161	2.94552e-28	84	0.0278247	0.101546	-1.81122	-4.80402	-2.87592	-0.143311	-7.64299		-7.12673	-0.16999	-1.14481	-3.07139	-6.41708	-1.45142	-5.11895	-0.397438			0.415153	-2.2331	7.38369	-0.762008		-1.06444	-3.11232	-3.01121
QFt.HEB25-2c	SCRI_RS_194640	2H	56.5	24	-3.05831	-0.00211009	3.89493e-33	84	0.0368277	0.101546	-0.965145	-4.77484	-2.87592	-0.143311	-7.64299	-2.82334	-7.12673	-0.16999	-1.14481	-3.07139	-6.41708	-1.45142	-5.11895	-0.397438		-6.54289	0.415153	-2.15376	-6.26478	-0.878537	-2.83154	-1.06444	-3.1671	-3.01121
QFt.HEB25-2c	SCRI_RS_197997	2H	56.5	2	-2.61465	-0.00312725	0.0104989	10	0.00251599															-0.893934									-3.1671
	SCRI_RS_230984	2H	56.5	1	-2.49059	0.00335297	1	2	0.000950168																								-3.11232
QFt.HEB25-2c	SCRI_RS_232669	2H	56.5	25	-3.04469	-0.000510865	2.4714e-35	83	0.0375979	1.77671	-1.81122	-4.77484	-2.75695	-1.01396	-7.64299	-2.82334	-7.12673	-0.16999	-1.14481	-2.29075	-6.41708	-1.45142	-4.72805	-0.397438	-1.89082	-6.54289	0.415153	-2.2331	-6.26478	-0.762008	-2.83154	-1.06444	-3.1671	-3.01121
QFt.HEB25-2c	SCRI_RS_30973	2H	56.5	5	-1.65892	-0.00287656	0.00056185	11	0.00177409											-1.23322	-5.91361			-0.492109			1.63554		7.38369
QFt.HEB25-2c	BOPA1_ABC17685_1_4_365	2H	56.8	3	-2.13453	0.00613034	0.0373924	4	0.0024169															-0.893934	-1.89082									-3.01121
QFt.HEB25-2c	BOPA1_2634_2228	2H	57	14	-3.24618	-0.000941355	3.56412e-21	78	0.0290758	0.0357749	-0.734948	-4.55445	-2.87592		-6.18713		-6.95106				-6.66649	-1.45142			-1.9576		-0.0616636	-1.03436	-6.82331		-2.83154	-0.941418
QFt.HEB25-2c	BOPA1_2719_672	2H	57	24	-3.09249	-0.00385025	3.03349e-33	79	0.0365382	-0.0022229	-0.465853	-4.71092	-2.91744	-0.112911	-7.39991	-2.6132	-7.62166	-0.363824	-2.41993	-3.22949	-6.58613	-1.02274	-6.60568	-1.62182	-0.491424	-6.28058	0.184778	-2.2813	-7.12853	-1.78176	-4.58502	-1.15404		-2.66786
QFt.HEB25-2c	BOPA1_4659_1261	2H	57	12	-3.15608	-0.00227937	1.09502e-22	72	0.0246926		-0.734948		-2.87592		-6.18713		-6.95106				-6.66649	-1.45142		-0.893934	-1.9576		-0.0616636	-1.03436	-6.82331				-3.39199
QFt.HEB25-2c	BOPA1_5160_268	2H	57	18	-3.31039	-0.00651019	1.94607e-29	82	0.0363862	0.0357749	-0.734948	-4.55445	-2.87592		-6.18713	-2.82334	-6.95106		-1.14481	-3.07139	-6.66649	-1.45142		-0.893934	-1.9576		-0.0616636	-1.03436	-6.82331			-0.941418		-3.60782
QFt.HEB25-2c	SCRI_RS_100054	2H	57	25	-3.01501	0.00648268	6.11928e-37	84	0.0371118	0.0357749	-0.485876	-4.68202	-2.87592	0.256944	-7.64299	-2.82334	-6.95106	0.142156	-1.14481	-3.07139	-6.51457	-1.45142	-3.82399	-0.560194	-2.01184	-6.7014	-0.0616636	-2.2331	-7.45152	-1.34301	-2.83154	-0.932461	-3.17871	-2.91035
QFt.HEB25-2c	SCRI_RS_116920	2H	57	10	-2.59206	-0.00321832	1.80167e-14	70	0.0115867	0.0357749	-0.734948				-6.18713							-1.45142	-5.11895	-0.893934			-0.0616636	-1.03436	7.38369				-3.39199
QFt.HEB25-2c	SCRI_RS_127347	2H	57	12	-3.14957	-0.0032586	1.44093e-22	72	0.0247004		-0.734948		-2.87592		-6.18469		-6.95106				-6.66649	-1.45142		-0.893934	-1.9576		-0.0616636	-1.03436	-6.82331				-3.33887
QFt.HEB25-2c	SCRI_RS_132839	2H	57	8	-2.79068	1.3921e-05	2.61225e-10	61	0.0126246		-0.734948				-6.18713		-6.95106					-1.45142			-1.9576		-0.0616636	-1.03436	-6.82331
QFt.HEB25-2c	SCRI_RS_134925	2H	57	24	-2.92126	0.0178882	6.52881e-38	84	0.0340683	0.0357749	-0.734948	-4.58377	-2.87592	0.80185	-6.18713	-2.82334	-6.95106	-0.086074	-1.14481	-3.07139	-6.57424	-1.45142	-5.11895	-0.893934	-1.9576	-6.79171	-0.0616636	-1.03436	-6.82331	-1.37856	-2.83154	-0.941418		-3.60782
QFt.HEB25-2c	SCRI_RS_138697	2H	57	6	-1.89287	-0.0015473	1.31619e-06	61	0.00372491		-0.734948				-6.18713							-1.45142					-0.0616636	-1.03436	-6.82331
QFt.HEB25-2c	SCRI_RS_177375	2H	57	21	-3.01719	-0.00173242	3.7538e-37	83	0.0349357	0.0357749	-0.734948	-4.55445	-2.87592	0.80185	-6.18713		-6.55728				-6.66649	-1.45142	-5.11895	-0.893934	-1.9576	-6.79171	-0.0616636	-1.03436	-6.82331	-1.37856	-2.83154	-0.941418	-3.39199	-3.60782
QFt.HEB25-2c	SCRI_RS_191136	2H	57	8	-2.79068	-0.000596367	2.61225e-10	61	0.0126246		-0.734948				-6.18713		-6.95106					-1.45142			-1.9576		-0.0616636	-1.03436	-6.82331
QFt.HEB25-2c	SCRI_RS_233449	2H	57	13	-2.99591	-0.00670703	2.84065e-22	72	0.0224347	0.0357749	-0.734948		-2.87592		-6.18469		-6.95106			-3.07139	-6.66649	-1.45142		-0.893934	-1.9576		-0.0616636	-1.03436	-6.82331
QFt.HEB25-2c	SCRI_RS_4969	2H	57	25	-3.01769	-0.00119836	4.10656e-42	84	0.0375967	0.0357749	-0.734948	-4.55445	-2.87592	0.80185	-6.18469	-2.82334	-6.95106	-0.086074	-1.14481	-3.07139	-6.66649	-1.45142	-5.11895	-0.893934	-1.9576	-6.79171	-0.0616636	-1.03436	-6.82331	-1.37856	-2.83154	-0.941418	-3.33887	-3.60782
QFt.HEB25-2c	SCRI_RS_83731	2H	57	8	-2.79068	0.000126916	2.61225e-10	61	0.0126246		-0.734948				-6.18713		-6.95106					-1.45142			-1.9576		-0.0616636	-1.03436	-6.82331
QFt.HEB25-2c	BOPA1_3355_605	2H	57.1	10	-1.78089	0.00282073	2.32552e-13	64	0.00596685					0.80185	-6.18713	-2.82334				-3.07139		-1.45142	-5.11895			-6.79171	-0.0616636	-1.03436		-1.35557
QFt.HEB25-2c	BOPA1_5233_1070	2H	57.1	23	-3.01449	-7.74257e-05	6.97087e-34	80	0.0356826	0.0357749	-0.734948	-4.65334	-2.87592	0.256944	-7.64299	-2.82334	-6.95106	-0.16999	-1.14481	-3.07139	-6.27563	-1.45142	-5.11895	-0.893934	-1.89082	-6.79171	-0.0616636	-2.2331	-7.45152	-1.37856	-2.83154	-0.932461
QFt.HEB25-2c	BOPA1_ABC08774_1_1_752	2H	57.1	25	-3.11623	-0.0104817	1.35014e-38	84	0.0400661	0.0357749	-0.734948	-4.55445	-2.87592	0.256944	-6.94859	-2.82334	-6.95106	0.142156	-1.14481	-3.07139	-6.66649	-1.45142	-5.11895	-0.893934	-1.89082	-6.79171	0.541919	-2.2331	-7.45152	-1.37856	-2.83154	-0.941418	-3.17871	-3.14996
QFt.HEB25-2c	BOPA2_12_20861	2H	57.1	22	-2.70232	-0.00805222	6.66292e-34	77	0.0264582	0.0357749	-0.734948		-3.12798	0.256944	-6.94859	-2.82334	-6.95106	0.142156	-1.14481	-3.07139	-6.66649	-1.45142	-5.11895	-0.560194	-3.07937	-6.79171	0.541919	-1.03436	-7.45152	-1.37856	-2.83154		-3.17871
QFt.HEB25-2c	SCRI_RS_237688	2H	57.1	25	-2.98366	0.000649131	3.98533e-35	81	0.036296	0.0807548	-0.237739	-4.67117	-3.12079	0.0478146	-6.51324	-3.24284	-7.1676	1.1026	-1.53176	-3.22949	-6.36529	-0.946954	-3.63879	-0.693554	-2.04299	-6.59903	-0.0284291	-2.15888	-7.28285	-1.2603	-4.5047	-0.696023	-3.0704	-2.53103
QFt.HEB25-2c	BOPA1_5046_619	2H	57.2	13	-2.7927	0.000452162	6.66974e-20	73	0.02054			-4.60108		0.80185		-2.82334	-6.95106		-1.14481	-3.07139			-4.91649		-1.9576	-6.79171				-1.37856	-2.83154	-0.941418	-3.33887
QFt.HEB25-2c	SCRI_RS_136740	2H	57.2	8	-2.79068	-0.000902729	2.61225e-10	64	0.0126246		-0.734948				-6.18713		-6.95106					-1.45142			-1.9576		-0.0616636	-1.03436	-6.82331
QFt.HEB25-2c	SCRI_RS_1502	2H	57.2	12	-3.13273	-0.00548183	1.57988e-22	72	0.0244337		-0.734948		-2.87592		-6.18469		-6.95106				-6.66649	-1.45142		-0.893934	-1.75816		-0.0616636	-1.03436	-6.82331				-3.33887
QFt.HEB25-2c	SCRI_RS_162917	2H	57.2	8	-2.62754	0.00178305	4.2186e-09	60	0.0101919		-0.734948				-6.19527		-6.77995					-1.45142			-1.9576		0.591081	-0.81156	-5.84912
QFt.HEB25-2c	SCRI_RS_222769	2H	57.2	25	-3.01954	-0.00403312	3.10108e-42	84	0.0375748	0.0357749	-0.734948	-4.58377	-2.87592	0.80185	-6.18713	-2.82334	-6.95106	-0.086074	-1.14481	-3.07139	-6.66649	-1.45142	-5.11895	-0.893934	-1.9576	-6.79171	-0.0616636	-1.03436	-6.82331	-1.37856	-2.83154	-0.941418	-3.39199	-3.60782
	BOPA2_12_20335	2H	57.35	1	-3.51274	-0.0173808	0.83405	1	0.00334891												-6.66649
QFt.HEB25-2c	BOPA1_1917_848	2H	57.4	18	-2.64585	0.000672079	4.1052e-27	78	0.0225294	0.0357749	-0.734948	-4.58377	-2.87592	0.80185	-5.89218		-6.95106	-0.086074	-1.14481		-6.66649	-1.45142		-0.893934	-1.9576			-0.471814	7.38369			-0.941418	-3.39199	-3.60782
QFt.HEB25-2c	BOPA2_12_30265	2H	57.4	25	-3.02466	-1.35779	2.25093e-42	84	0.0375987	0.0357749	-0.734948	-4.8202	-2.87592	0.79625	-6.18713	-2.82334	-6.95106	-0.086074	-1.14481	-3.07139	-6.66649	-1.45142	-4.91649	-0.718306	-1.92008	-6.79171	-0.0616636	-1.03436	-6.82331	-1.37856	-2.83154	-0.941418	-3.39199	-3.60782
QFt.HEB25-2c	SCRI_RS_167594	2H	57.4	25	-2.97509	-0.0100727	1.10234e-40	84	0.0365222	0.0357749	-0.734948	-4.55445	-2.87592	0.80185	-5.8896	-2.82334	-6.95106	-0.086074	-1.14481	-3.07139	-6.66649	-1.45142	-5.11895	-0.893934	-1.9576	-6.79171	-0.0616636	-0.471814	-6.82331	-1.37856	-2.83154	-0.941418	-3.33887	-3.60782
QFt.HEB25-2c	SCRI_RS_186769	2H	57.4	12	-2.91889	0.00267694	1.79325e-21	70	0.0223623		-0.700784		-2.87592	0.883686	-5.68155		-7.00102				-6.66649	-1.45142	-5.11895		-1.9576			-0.362507	-6.82331				-3.33887
QFt.HEB25-2c	SCRI_RS_196026	2H	57.4	25	-2.93916	-0.0513765	3.25902e-40	84	0.0352395	0.0357749	-0.734948	-4.58377	-2.87592	0.80185	-5.89218	-4.10396	-5.86584	-0.086074	-1.14481	-3.07139	-6.66649	-1.45142	-5.11895	-0.893934	-2.0835	-6.64909	-0.0616636	-0.471814	-6.82331	-1.37856	-2.83154	-0.941418	-3.33887	-3.60782
QFt.HEB25-2c	SCRI_RS_208320	2H	57.4	18	-3.12689	0.00138389	6.09038e-31	79	0.0343775	0.0357749	-0.734948	-4.47321	-2.87592	0.80185	-5.8896		-6.95106		-1.14481		-6.66649	-1.45142	-5.11895	-0.893934	-1.9576			-0.471814	-6.82331			-0.941418	-3.33887	-3.60782
QFt.HEB25-2c	SCRI_RS_235063	2H	57.4	25	-3.01759	-1.47254	3.78217e-42	84	0.0375981	0.0357749	-0.734948	-4.55445	-2.87592	0.80185	-6.18713	-2.82334	-6.95106	-0.086074	-1.14481	-3.07139	-6.66649	-1.45142	-5.11895	-0.893934	-1.9576	-6.79171	-0.0616636	-1.03436	-6.82331	-1.37856	-2.83154	-0.941418	-3.33887	-3.60782
QFt.HEB25-2c	BOPA1_9191_263	2H	57.7	11	-2.43645	0.000641726	1.08339e-18	65	0.0135282		-0.734948		-2.87592	0.80185	-5.94864		-6.79426					-1.45142		-1.86641	-1.9576			-0.471814	-6.82331				-3.33887
QFt.HEB25-2c	SCRI_RS_231725	2H	57.7	14	-2.57534	0.00146708	2.19129e-23	65	0.0182573		-0.734948		-2.87592	0.80185	-5.94864	-2.82334	-6.79426		-1.14481		-6.02307	-1.45142		-1.86641	-1.9576			-0.471814	-6.82331				-3.39199
QFt.HEB25-2c	BOPA1_2895_1064	2H	57.9	12	-1.83238	0.000593376	1.16971e-14	79	0.00689097	0.0357749		-4.59769	-2.74774	0.80185					-1.14481			-1.38201	-5.11895				-0.0616636	-0.471814	7.38369			-0.364649	-3.39199
QFt.HEB25-2c	SCRI_RS_133246	2H	58	16	-1.87669	-0.00148807	1.33175e-21	79	0.010124	0.0357749	-0.741086	-4.81037		0.702459	-6.20043			0.00759281			-5.65689	-1.80742	-5.06166	-3.20297			-0.0616636	-0.384574	4.84587	-1.82571		-0.364649	-3.39199
QFt.HEB25-2c	SCRI_RS_168400	2H	58.1	14	-1.54551	0.00150268	4.66409e-17	75	0.00570805	0.0357749	-0.734948	-4.8566		0.80185	-5.94864			-0.086074				-1.45142	-5.11895				-0.0616636	-0.471814	7.38369	-1.37856		-0.364649	-3.39199
QFt.HEB25-2c	SCRI_RS_185710	2H	58.1	25	-2.96439	-0.00924445	4.84234e-40	90	0.0361931	0.0357749	-0.734948	-4.58377	-2.87592	0.80185	-5.94864	-2.82334	-6.65822	-0.086074	-1.14481	-3.07139	-5.83511	-1.45142	-5.76849	-1.86641	-1.62654	-6.79171	-0.0616636	-0.471814	-6.92193	-1.37856	-2.83154	-0.364649	-3.39199	-3.60782
	SCRI_RS_125516	2H	58.6	12	-3.42624	-0.00279459	1	6	0.0268311							-2.82334	-6.65822	-0.086074					-5.84886	-1.8838	-1.62654	-6.51084		-0.471814	-6.93695		-2.83154		-3.65429	-3.60782
	BOPA1_2517_487	2H	58.8	13	-2.97621	0.00792034	1	8	0.0250115	0.0357749		-4.58377			-5.9462	-2.82334	-5.67476						-5.99326		-1.62654	-6.67155	-0.0616636	-0.471814	-7.20812	-1.37856		-0.481381
	BOPA1_3214_945	2H	58.8	15	-2.23011	-0.000282834	1	5	0.0131727	0.0357749	-0.734948			-0.826033	-5.94864	-2.82334	-6.02883					-1.45142		-1.8838	-1.62654	-6.67155	0.578485		-8.32324	-1.37856	-2.83154		-3.58534
	BOPA1_4717_386	2H	58.8	24	-2.97674	-0.00280085	1	10	0.0353339	0.0357749	-0.734948	-4.58377	-2.87592	-0.826033	-5.94864	-2.82334	-6.02883	-0.086074	-1.14481	-3.07139	-5.83511	-1.45142	-5.99326	-1.8838	-1.62654	-6.67155	-0.0616636	-0.471814	-7.20812	-1.37856	-2.83154	-0.481381	-3.58534
	BOPA1_7489_442	2H	58.8	25	-3.01137	-0.00183506	1	10	0.0370766	0.0357749	-0.734948	-4.55445	-2.87592	-0.826033	-5.94864	-2.82334	-5.67476	-0.086074	-1.14481	-3.07139	-5.83511	-1.45142	-5.99326	-1.8838	-1.62654	-6.67155	-0.0616636	-0.471814	-7.20812	-1.37856	-2.83154	-0.481381	-3.58534	-3.60782
	BOPA1_ConsensusGBS0008_1	2H	58.8	24	-3.12862	0.00144061	1	10	0.0392715		-0.734948	-4.58377	-2.87592	-0.826033	-5.94864	-2.82334	-5.67476	-0.086074	-1.90406	-3.07139	-5.83511	-1.45142	-5.99326	-1.8838	-1.62654	-6.58615	-0.0616636	-0.471814	-7.20812	-0.331608	-3.29375	-1.07675	-3.58534	-3.60782
	BOPA2_12_11316	2H	58.8	12	-2.86021	0.00311082	1	6	0.0186081	0.0357749				-0.826033	-5.94864	-2.82334	-5.67476					-1.45142	-5.99326		-1.62654	-6.58615		-0.384574	-7.20812		-3.29375
	BOPA1_1940_567	2H	58.9	2	2.11523	0.00250035	1	0	0.000306681									-0.275737	-1.14481
	BOPA1_217_677	2H	58.9	2	2.28352	-0.000495822	1	0	0.00049665									-0.0276055	-1.14481
	BOPA1_2910_1085	2H	59.1	6	-2.79334	0.000895594	1	1	0.00887091	0.552534		-3.93794					-4.07392								-2.05316						-3.07227	-0.321721
	BOPA1_4280_295	2H	59.1	15	-2.53891	0.00459053	1	7	0.0171691		-0.734948			-0.826033	-5.94864	-2.82334	-6.02883	-0.086074				-1.45142	-5.99326		-1.62654	-6.67155	-0.0616636		-8.32324	-1.37856	-2.83154			-3.60782
	BOPA2_12_30275	2H	59.1	10	-2.20182	-0.00240988	1	4	0.00802706	0.0807548			-3.45409		-5.6437			1.16719	-1.45616	-3.25825	-5.57031			-1.18714			-0.0284291						-3.70125
	SCRI_RS_12492	2H	59.1	14	-2.55949	-0.07649	1	12	0.0165661		-0.734948	-4.58377		-0.703681	-5.78932			-0.086074		-3.07139	-5.83511	-1.45142		-1.8838			-0.0616636				-2.83154	-0.481381	-3.65429	-3.60782
	SCRI_RS_140618	2H	59.1	1	-2.817	-0.0464683	1	3	0.00142454																								-3.65429
	SCRI_RS_165669	2H	59.1	6	-2.4069	-0.0318444	1	2	0.0055952									-0.086074		-3.07139	-5.83511	-1.45142											-3.65429	-3.60782
	SCRI_RS_171045	2H	59.1	9	-1.59387	-0.0013959	1	1	0.00521657				-3.46345					0.788623		-3.22949	-5.19414	-0.986063	1.87429									-2.59146	-1.19698	-3.60625
	SCRI_RS_184218	2H	59.1	6	-2.39476	-0.0124117	1	2	0.00561198									-0.086074		-3.07139	-5.83511	-1.45142											-3.58534	-3.60782
	SCRI_RS_188255	2H	59.1	4	0.62734	-0.000275601	1	0	-0.000483951					-0.826033								-1.45142					-0.0616636				-2.83154
	SCRI_RS_141789	2H	59.3	2	-2.18247	-0.00615362	1	0	0.000551133													-1.45142							-8.23017
	SCRI_RS_153880	2H	59.3	1	-3.29877	-0.0422288	1	0	0.000986155											-3.07139
	BOPA1_ABC03181_1_1_164	2H	59.5	25	-3.07217	-0.117493	1	11	0.0387676	0.0357749	-0.736263	-4.62278	-2.65859	-0.826033	-5.73648	-3.54565	-5.98562	-0.431779	-1.90406	-2.98944	-5.32226	-1.45142	-5.99326	-1.86526	-1.65153	-6.58615	-0.072001	-0.471814	-6.75458	-0.840033	-3.29375	-1.30147	-3.54578	-3.30848
	BOPA2_12_11121	2H	59.5	3	-1.93089	-0.00433275	1	2	0.00169488				-2.65859					-0.166274															-3.71531
	BOPA2_12_30724	2H	59.5	10	-3.0995	-0.0142302	1	12	0.0181843	0.0357749		-4.62278								-2.98944				-1.86526		-6.58615	-0.072001				-3.29375	-1.07675	-3.60753	-3.60782
	SCRI_RS_137710	2H	59.5	19	-2.97917	-0.00165599	1	9	0.0305045	0.0357749	-0.736263	-4.62278		-0.826033	-5.73914	-3.54565	-5.98562	-0.38562		-2.98944		-1.45142	-5.99326		-1.62654	-6.58615	-0.072001		-7.87325	-0.840033		-1.07675	-3.54578	-3.60782
	SCRI_RS_144776	2H	59.5	25	-3.06001	-0.00101035	1	11	0.0383844	0.0357749	-0.736263	-4.62278	-2.87592	-0.826033	-5.73914	-3.54565	-5.98562	-0.431779	-1.90406	-2.98944	-5.32226	-1.45142	-5.99326	-1.86526	-1.62654	-6.58615	-0.072001	-0.471814	-6.75458	-0.840033	-3.29375	-1.07675	-3.54578	-3.30848
	SCRI_RS_154657	2H	59.5	25	-2.95538	-0.011892	1	11	0.0344719	0.0906011	-0.736263	-4.94573	-3.12798	-0.929853	-5.65812	-1.68964	-6.04672	-0.403082	-2.0223	-2.98944	-4.90913	-1.46292	-6.15186	-1.45804	-2.75032	-6.40359	-0.072001	-0.610789	-6.89898	-0.813744	-3.42863	-0.90105	-3.44729	-2.95254
	SCRI_RS_171203	2H	59.5	25	-3.08197	-0.00234769	1	11	0.03888	0.0357749	-0.736263	-4.65015	-2.87592	-0.826033	-5.73914	-3.54565	-5.98562	-0.38562	-1.90406	-2.98944	-5.32226	-1.45142	-5.99326	-1.86526	-1.62654	-6.58615	-0.072001	-0.471814	-6.75458	-0.840033	-3.29375	-1.07675	-3.54578	-3.60782
	SCRI_RS_172109	2H	59.5	10	-3.10228	-0.0111523	1	11	0.0182154	0.0357749		-4.65015								-2.98944				-1.86526		-6.58615	-0.072001				-3.29375	-1.07675	-3.60753	-3.60782
	SCRI_RS_200879	2H	59.5	6	-2.97965	-0.0641629	1	13	0.0119961	0.0357749		-4.62278								-2.98944												-1.07675	-3.54578	-3.30848
	SCRI_RS_213826	2H	59.5	25	-3.0141	-0.0100951	1	11	0.0366543	0.0357749	-0.736263	-4.73197	-2.07594	-0.92731	-5.2784	-3.50055	-5.98562	-0.331978	-1.90406	-3.21933	-5.32226	-1.45142	-6.07611	-2.11333	-1.30502	-6.58615	-0.072001	-0.471814	-6.87617	-0.64669	-3.29375	-1.07675	-3.60753	-3.60782
	BOPA2_12_11278	2H	59.7	4	-2.16309	-0.0103505	1	1	0.00308924	0.0357749										-2.98944													-3.54578	-3.60782
	SCRI_RS_165574	2H	59.9	24	-3.21295	-0.0121849	1	4	0.0416663	0.0357749	-0.736263	-4.73724	-2.65859	-1.02813	-5.73648	-3.54565	-5.98562		-1.90406	-3.17566	-5.32226	-1.45142	-5.95523	-2.07353	-1.36753	-6.58615	-0.072001	-0.471814	-6.75458	-0.840033	-3.29375	-1.30147	-3.54578	-3.30848
	BOPA1_6911_866	2H	60.7	25	-2.96542	-0.00107257	1	1	0.0354146	0.725068	-0.57087	-4.65015	-2.65859	-0.826033	-6.71161	-3.37526	-5.34131	-0.166274	-1.14481	-2.98944	-5.47723	-1.45142	-6.24679	-1.86526	-1.72029	-6.58615	-0.0616636	-0.72033	-5.99197	-0.723991	-3.32414	-1.26849	-2.61163	-2.38077
	SCRI_RS_107754	2H	60.7	6	0.119414	0.00146438	1	0	-0.000687832					-0.826033	-6.71161			-0.166274											7.38369	-0.723991	-3.32414
	SCRI_RS_143213	2H	60.7	16	-3.74121	-0.0129088	1	1	0.0386277		-0.57087	-4.09074	-2.65859			-3.37526	-5.34131		-1.14481	-2.98944		-1.45142	-6.24679	-1.86526	-1.72029	-6.58615	-0.0616636		-5.99197		-3.32414	-1.26849
	BOPA1_4136_869	2H	60.8	24	-2.58256	0.0016191	1	1	0.0245052	1.54913	0.2289	-4.08273	-2.65859	-3.46514	-1.98912	-3.37526	-5.349	0.454618	-0.763978	-2.38113	-5.47723	-1.45142	-6.79811	-1.86526	1.59572	-6.5205	0.415153	-0.72033	-5.47703	-0.436755	-1.55728	-1.31527		-2.38077
	BOPA1_6510_1430	2H	60.8	20	-2.73308	-0.000945556	1	1	0.0231951	1.54913	-0.57087		-2.65859	-0.826033	-6.78594	-3.37526	-5.34131	-0.166274	-1.14481	-2.98944		-1.45142	-6.24679	-1.86526	-1.72029	-6.58615	-0.0616636	-0.72033	7.38369				-2.61163	-2.38077
	SCRI_RS_34413	2H	60.8	6	-1.93487	-0.00894369	1	0	0.00344073	1.54913				-3.46514		-3.37526				-2.38113	-5.47723												-1.90043
	SCRI_RS_4802	2H	60.8	25	-2.86018	-0.00469197	1	1	0.0320828	1.54913	-0.57087	-4.22581	-1.72806	-0.826033	-6.78377	-3.37526	-5.34131	-0.166274	-0.972704	-2.96949	-5.47723	-1.45142	-6.47996	-1.86526	-1.2406	-6.58615	-0.61243	-0.72033	-5.40301	-0.723991	-3.32414	-1.26849	-2.61163	-2.38077
	BOPA2_12_10545	2H	62	1	1.89699	0.00139936	1	0	-0.000205089	1.54913
	BOPA1_6804_1197	2H	62.5	3	-1.05501	0.00131961	1	0	-0.000203726																				8.46496				-1.84278	-2.38077
	BOPA2_12_11096	2H	62.5	13	-1.49146	0.00244232	1	0	0.00447484	4.07701		-4.81358						0.454618			-5.41793			-1.67985		-5.91955	0.415153		8.46496	-0.421703	-0.655234	-1.13413	-1.80252	-2.38077
	SCRI_RS_156063	2H	62.5	3	-2.33538	-0.00407885	1	0	0.0021782												-5.41793			-1.53032					8.46496
	SCRI_RS_162413	2H	62.5	22	-2.18289	0.00481579	1	0	0.0155484	4.07701	0.220104	-4.81358	-2.65859			-2.36297		0.287609	-0.763978	-2.04412	-5.4874	-1.45142	-7.78904	-1.67985	2.14566	-6.11115	0.415153	-0.185744	8.46496	-0.421703	-1.55728	-1.05072	-1.80252	-2.38077
	SCRI_RS_202786	2H	62.5	3	-0.117461	0.012322	1	0	-0.000699034																		0.415153		8.46496					-2.38077
	BOPA1_10489_586	2H	62.7	7	-2.44553	-0.0066245	1	0	0.00805441							-1.15427	-5.15383					-0.619644	-9.95761					-0.185744		-0.00246287	-1.41656
	BOPA1_2284_1738	2H	62.7	24	-2.39545	-0.000745333	1	0	0.0215535	3.65325	-0.214001	-4.66577	-2.49911	-3.28229	-1.51824	-1.15427	-5.15383	-1.0331	-5.03816	0.399386		-0.619644	-9.95761	-1.27456	1.24535	-6.03221	1.37762	-0.185744	-7.1999	-0.421703	-1.41656	-1.37731	-2.11459	-2.06769
	BOPA1_4434_804	2H	62.7	21	-2.05955	-0.000192077	1	0	0.0141235	4.07701	0.00892826		-2.84919	-5.24167	-1.70174	-1.35965	-5.77232	0.0797667	-5.03816	0.450166	-5.41793	-0.799162	-9.95761	-1.67985	0.847818	-5.67791	1.63554	-0.185744	-7.1999	-0.421703	-0.693173
	BOPA1_5339_487	2H	62.7	25	-2.35387	0.00159065	1	0	0.0218947	3.65325	-0.699923	-4.66577	-2.38044	-3.28229	-1.49326	-1.15427	-5.15383	3.41631	-4.9047	0.991352	-5.29072	-0.619644	-9.95761	-1.67985	1.24535	-6.03221	1.37762	-0.185744	-7.1999	-0.00246287	-1.41656	-1.37731	-2.11459	-2.04425
	BOPA1_7729_565	2H	62.7	25	-2.2633	0.00121093	1	0	0.0199225	3.65325	-0.699923	-4.66577	-2.38044	-3.28229	-1.51824	-1.15427	-5.15383	3.41631	-4.9047	0.547531	-5.29072	-0.619644	-9.95761	-1.67985	1.24535	-6.03221	1.37762	-0.185744	8.46496	-0.00246287	-1.41656	-1.37731	-2.11459	-2.04425
	SCRI_RS_145381	2H	62.7	12	-2.09072	0.000596776	1	0	0.010371			-4.58645		-3.28229	-1.35225								-9.83698		1.24535	-6.03221	1.37762	-0.185744		-0.421703	-1.41656	-1.37731	-2.11459
	SCRI_RS_146785	2H	62.7	17	-2.59243	-0.0010064	1	0	0.0202666		-0.214001	-4.66577		-3.28229	-1.35225	-1.15427	-5.48924					-0.835954	-9.95761		1.24535	-6.17952	1.37762	-0.185744	-7.1999	-0.421703	-1.41656	-1.37731	-2.11459
	SCRI_RS_153531	2H	62.7	25	-2.43319	0.00117993	1	0	0.0233926	4.07701	-0.0404888	-4.89903	-2.84919	-3.44652	-1.70174	-2.24834	-5.77232	0.0797667	-2.85107	0.0744828	-5.41793	-1.29363	-10.0551	-1.67985	1.95709	-6.11115	1.63554	-0.185744	-6.23673	-0.421703	-0.693173	-1.35707	-1.80252	-2.06769
	SCRI_RS_155808	2H	62.7	8	-2.31432	-0.00304344	1	0	0.00821872			-4.66577				-1.15427						-0.619644			1.24535			-0.185744	-9.40118		-1.41656	-1.37731
	SCRI_RS_167713	2H	62.7	22	-2.47162	-0.00196779	1	0	0.0217718	3.65325		-4.66577	-2.38044	-3.28229	-1.50957	-1.15427	-5.15383	-1.0331	-5.03816			-0.619644	-9.95761	-1.67985	1.24535	-6.03221	1.37762	-0.490693	-7.1999	-0.421703	-1.41656	-1.37731	-2.11459	-2.06769
	SCRI_RS_173525	2H	62.7	14	-2.78202	-0.00579473	1	0	0.0226226			-4.66577	-2.38044	-3.28229	-1.35225	-1.15427	-5.48924		-5.03816	0.450166			-9.95761	-1.67985	1.24535					-0.421703		-1.37731		-2.06769
	SCRI_RS_201814	2H	62.7	5	-3.15506	0.00249073	1	0	0.0108442						-0.360365		-4.89863			1.77631			-9.63417											-1.99497
	SCRI_RS_212940	2H	62.7	8	-2.39092	-0.00121072	1	0	0.00871644							-1.15427	-5.15383					-0.619644	-9.8293					-0.185744		0.0387718	-1.41656		-2.11459
	SCRI_RS_100476	2H	64.4	21	-1.9484	-0.000932567	1	0	0.0125652	3.65325	-0.214001	-4.90757	-2.49911	-3.28229	-1.50957	-0.414858	-5.15383	-1.0331	-5.03816	0.399386				-1.53032	-0.391295	-6.03221	1.37762		-7.1999	-0.257486	-1.41656	-1.37731	-2.11459	-2.06769
	SCRI_RS_147810	2H	64.4	3	-1.04146	0.00799434	1	0	0.000177157						-1.51824					0.450166													-2.11459
	SCRI_RS_163975	2H	64.4	21	-2.19134	0.000418996	1	0	0.0163299	3.65325	-1.04761	-4.70315	-2.38044	-3.28229	-1.60632		-5.18648	2.9222		0.991352		-0.619644	-9.95267	-1.67985	1.66114	-6.74913	3.17677	-0.312934	-7.1999	-0.666637	-1.58328	-1.0573	-2.11459
	SCRI_RS_173757	2H	64.4	22	-2.19878	0.00125094	1	0	0.0162445	3.65325	-0.699923	-4.96145	-2.7477	-3.28229	-1.48394		-5.15383	3.78866	-5.25766	0.963188		-0.619644	-9.95761		-0.391295	-6.03221	1.18938	0.500534	-9.40118	-0.421703	-1.1974	-1.37731	-2.11459	-1.40587
	SCRI_RS_179253	2H	64.4	6	-3.2101	0.000253812	1	0	0.0116657	3.65325							-5.15383		-4.9047	0.991352			-9.95761											-2.04425
	SCRI_RS_59851	2H	64.4	24	-2.38407	4.63196e-05	1	0	0.0209762	3.65325	-1.04761	-4.99503	-2.78453	-3.28229	-1.60632	-1.87021	-5.18648	2.9222	-5.25766	0.991352		-0.619644	-10.131	-1.67985	0.299482	-6.74913	3.17677	-0.435914	-7.1999	-0.666637	-1.58328	-1.0573	-2.11459	-1.76562
	BOPA2_12_31021	2H	64.6	10	-1.12114	-8.8833e-05	1	0	0.00160432		-1.04761			-3.0113	-1.59729		-5.18648					0.58643			1.66114			-0.435914	-9.40118	-0.666637			-2.11459
	SCRI_RS_144583	2H	64.6	25	-2.37987	-0.000128903	1	0	0.0223363	3.65325	-0.699923	-4.6904	-2.38044	-3.28229	-1.40394	-1.15427	-5.15383	3.41631	-5.25766	0.991352	-5.32194	-0.619644	-9.95761	-1.67985	1.24535	-6.03221	1.37762	-0.185744	-7.1999	-0.421703	-1.1974	-1.37731	-2.11459	-2.04425
	SCRI_RS_198848	2H	64.6	25	-2.34155	-6.99311e-05	1	0	0.021423	3.65325	-1.04761	-4.70315	-2.38044	-3.0113	-1.60632	-1.87021	-5.18648	2.9222	-5.25766	1.60344	-5.30521	0.58643	-9.95267	-1.67985	1.66114	-6.74913	3.17677	-0.435914	-7.1999	-0.666637	-1.58328	-0.643073	-2.11459	-1.76562
	SCRI_RS_209969	2H	64.6	25	-2.40198	0.000263537	1	0	0.0227226	3.65325	-0.699923	-4.6904	-2.38044	-3.28229	-1.49326	-1.15427	-5.15383	3.41631	-5.25766	0.991352	-5.42201	-0.619644	-9.95761	-1.67985	1.24535	-6.03221	1.18938	-0.185744	-7.1999	-0.421703	-1.1974	-1.37731	-2.11459	-2.04425
	SCRI_RS_236716	2H	64.6	25	-2.38962	0.000133725	1	0	0.0220534	3.65325	-0.699923	-4.6904	-2.38044	-3.28229	-1.49326	-2.49839	-4.00699	3.31999	-5.25766	0.991352	-5.29072	-0.619644	-9.95761	-1.67985	1.24535	-5.80737	1.37762	-0.185744	-7.1999	-0.589795	-1.1974	-1.37731	-2.11459	-2.04425
	BOPA2_12_30205	2H	64.75	4	-1.31926	0.00162264	1	0	0.00069613				-2.38044						-5.25766	1.60344														-1.76562
	BOPA1_7187_382	2H	64.9	20	-2.02064	0.000743234	1	0	0.0135757	3.65325	-0.97545	-5.18306		-3.28618	-0.84264	-1.38094	-5.18648	2.84928	-5.25766	1.3638	-5.30521	0.459178	-10.1729		2.00017			-1.0334	-6.4621	-0.468648	-1.58328	-0.643073	-2.11459
	BOPA1_7660_476	2H	64.9	24	-2.18892	0.000686674	1	0	0.0178567	3.65325	-1.04761	-4.70315	-2.38044	-3.0113	-1.60632	-1.87021	-5.18648	2.9222	-5.25766	1.60344		0.58643	-9.95267	-1.67985	1.66114	-6.88998	3.17677	-0.435914	-6.36101	-0.666637	-1.58328	-0.643073	-2.11459	-1.76562
	BOPA2_12_10719	2H	64.9	25	-2.32853	-0.000231184	1	0	0.0211772	3.65325	-0.97545	-4.70315	-2.38044	-3.0113	-1.60632	-1.38094	-5.18648	2.77529	-5.25766	1.60344	-5.30521	0.58643	-9.95267	-1.67985	1.66114	-6.88998	3.17677	-1.0334	-6.36101	-0.666637	-1.58328	-0.643073	-2.11459	-1.76562
	BOPA2_12_31020	2H	64.9	1	-5.42515	0.0104036	1	0	0.0033699																	-6.88998
	BOPA2_12_31383	2H	64.9	24	-2.23649	0.00224965	1	0	0.0189449	3.20314	-0.97545	-4.52603	-2.38044	-2.39314	-1.60632	-1.38094	-5.18648	2.11011	-5.06102	1.60344	-5.30521	0.459178	-9.43314		1.67587	-6.88998	3.53184	-1.0334	-6.36101	-0.666637	-1.58328	-0.643073	-2.11459	-1.76562
	SCRI_RS_110043	2H	64.9	20	-2.0461	0.000217241	1	0	0.0140212	3.65325	-0.97545	-4.70315		-3.0113	-1.58282	-1.38094	-5.18648	2.77529	-5.25766	1.60344	-5.30521	0.459178	-9.95267		1.66114			-1.0334	-6.36101	-0.666637	-1.58328	-0.643073	-2.11459
	SCRI_RS_180983	2H	65.3	1	-0.61722	-0.0453074	1	0	-0.000641869																						-1.41656
	BOPA2_12_10717	2H	65.4	1	-5.42515	0.0027356	1	0	0.0033699																	-6.88998
	BOPA1_4037_916	2H	66.3	13	-2.34474	-0.000656311	1	0	0.0144084	3.20314		-4.18107	-2.45484		-1.60632	-1.38094			-3.61126	1.60344	-3.79643		-7.22784	-1.06265					6.86172		-1.58328	-0.798117
	BOPA1_334_1164	2H	66.4	1	-2.72936	-0.0011357	1	0	0.00097648															-1.06265
	SCRI_RS_6727	2H	66.9	3	-2.42027	0.000510183	1	0	0.00441047			-3.68229								1.60344												-1.44347
	SCRI_RS_16024	2H	67.3	4	-3.92091	-0.020731	1	0	0.0141926			-4.07404					-4.9841												6.86172			-1.69886
	SCRI_RS_16995	2H	67.4	9	-2.57479	-0.00100701	1	0	0.0114221	3.20314		-3.98526				-0.291389	-5.01143		-5.06102	0.96974				-1.06265					6.81324			-1.69918
	BOPA1_5499_1430	2H	67.5	18	-2.3224	-0.000979961	1	0	0.0171932		-0.97545	-3.98526	-1.75005	-2.39314		-0.705639	-4.9841	2.59046	-5.06102	0.96974			-8.97141	-1.06265	1.67587		3.8869	-1.0334	-8.61919	-0.941604		-1.69918		-2.00372
	BOPA1_6280_1098	2H	67.9	23	-2.67718	-0.000990006	1	0	0.0260876		-0.97545	-3.98526	-2.01211	-2.39314	-2.19147	-1.03267	-4.9841	5.41861	-5.06102	0.96974	-4.57412	0.53409	-8.97141	-1.06265	1.67587	-6.88998	3.8869	-1.15198	4.86444		-1.58328	-1.69918	-1.95821	-2.10522
	SCRI_RS_156871	2H	67.9	17	-2.633	-0.000838791	1	0	0.0185933	2.79528	-0.97545	-4.17778	-2.3159	-4.35547	-1.63618	0.572697						0.53409	-9.65206		0.737353	-7.96545	3.8869	-1.15198			-1.58328	-1.69918	-1.95821	-2.10522
	SCRI_RS_206677	2H	67.9	25	-2.41972	-0.00156873	1	0	0.0195127	3.20314	-0.97545	-4.62658	-0.942624	-3.57216	-1.54028	-0.382	-5.06527	7.1564	-5.06102	0.714272	-5.09141	0.53409	-9.14486	-1.24351	5.1546	-11.1826	3.39167	-2.09156	-7.45681	-1.22358	-0.920156	-3.40168	-2.43331	-1.24879
	SCRI_RS_207224	2H	67.9	11	-1.51827	0.000326358	1	0	0.00403373						-2.23486		-4.9841	2.59046	-5.06102		-4.57412	0.53409		-1.06265		-6.88998			-5.91496	-0.941604	-1.58328
	SCRI_RS_221992	2H	67.9	21	-2.13666	0.00218332	1	0	0.0156529	3.43993		-4.05381	-2.09479	-1.73692	-1.51379		-4.6401	5.80331	-5.74908	1.20343		0.53409	-8.50531	-0.975979	1.63102	-6.1721		-0.663913	-5.97881	-0.74342	-1.33332	-1.80994	-2.28329	-2.13386
	SCRI_RS_73	2H	67.9	23	-2.36155	0.000119857	1	0	0.0206737	3.20314	-0.97545	-3.98526	-2.11601	-2.39314	-2.19147	-1.03267	-4.9841	5.41861			-4.57412	0.53409	-9.36221	-1.06265	2.07737	-6.88998	3.8869	-1.15198	-5.91496	-0.941604	-1.80421	-1.69918	-2.06508	-2.10522
	SCRI_RS_9469	2H	68.1	23	-2.352	0.00198851	1	0	0.0202127	3.20314	-1.58764	-3.98526	-2.01211		-2.09957	-1.03267	-4.9841	5.41861	-5.06102	0.96974		0.53409	-8.97141	-1.06265	1.86735	-6.88998	1.87319	-1.15198	-6.45438	-0.941604	-1.58328	-1.82129	-1.60695	-2.10522
	BOPA1_6852_506	2H	68.5	11	-2.51855	-0.00102406	1	0	0.0121568	3.20314		-3.98526	-2.01211	-2.39314			-4.9841	3.07102	-5.06102							-5.84711		-1.15198				-1.82129		-2.10522
	BOPA1_2809_271	2H	68.6	7	-0.328915	0.000694606	1	0	-0.000534298		-1.58764			-2.39314	-2.09957						-4.57412				1.87652				-6.45438	-0.941604
	BOPA1_5573_1170	2H	68.6	2	-0.395413	-0.000840952	1	0	-0.000643282					-2.63402																				-1.75177
	BOPA2_12_30674	2H	68.6	1	0.445953	-0.0258053	1	0	-0.000666676					-2.71651
	BOPA2_12_31394	2H	68.6	22	-2.69546	-0.0113993	1	0	0.0277404	-1.33497	-1.58764	-3.97869	-2.01211	-2.63402	-2.09957	-0.669572	-5.85731		-5.06102	0.96974	-4.59314		-8.97132	-1.06265	1.87652	-5.40245	3.45211	-1.15198	-6.45438	-0.941604	-1.85228	-1.82129		-1.75177
	SCRI_RS_150	2H	68.6	24	-2.52851	-0.00529336	1	0	0.0247381	-1.33497	-1.58764	-3.97869	-2.01211	-2.48987	-2.42675	-0.669572	-5.6857	5.49378	-5.06102	0.96974	-4.59314	0.562888	-9.35963	-0.858778	1.87652	-5.40245	3.45211	-1.15198	-6.45438	-0.559315	-2.79271	-1.82129		-1.75177
	BOPA1_4377_571	2H	69.3	16	-2.92098	-0.00688185	1	0	0.0239094	-1.33497	-1.58764	-3.88651	-2.01211	-2.41185	-1.9042	-0.401256			-6.48368		-3.53727	0.441282	-9.35963	-0.136097	1.39568	-5.40245						-1.9844		-1.75177
	BOPA1_8065_1203	2H	69.3	18	-1.87245	0.000413607	1	0	0.00801543		-2.85488		-3.13594	-2.07081	-2.68691	-0.335501	-4.95254			1.40747		0.581112	-9.22022	-0.269409	2.13521	-9.88844	11.6268	-1.89927	-7.67707	-0.494487	-4.81119			-0.880395
	SCRI_RS_159024	2H	69.3	1	0.744363	-0.0727389	1	1	-0.000599343					-2.41185
	BOPA1_1946_698	2H	70.8	6	-1.89971	0.000916896	1	0	0.00381853						-1.826								-9.12048		1.9673		5.16683	-1.55816			-0.901888
	BOPA1_6023_567	2H	70.8	21	-2.19544	-0.000465585	1	0	0.0174192		-1.58764	-2.56609	-3.03346	-1.70493	-1.83481	1.26371	-5.4941	1.35321	-7.4664	0.364744	-4.11927		-8.74452	-0.808859	1.9673		5.16683	-1.55816	-6.948	-0.286318	-0.901888	-1.60497		-1.5704
	BOPA2_12_11449	2H	70.8	2	-3.30755	-0.00135525	1	3	0.00771787			-2.56609																				-1.82129
	BOPA2_12_20985	2H	70.8	12	-1.98144	0.00128299	1	0	0.00912577		-1.58764		-1.41245		-1.91782	-0.0760933	-5.0311	4.17611		0.152161			-9.15178	-1.01403	1.68029				-7.4127	-0.0905975
	BOPA2_12_30696	2H	70.8	4	-2.09967	-0.000260404	1	7	0.00390663			-2.56609						4.09366				-1.23927										-1.82129
	SCRI_RS_182079	2H	70.8	11	-1.65235	-0.000633511	1	0	0.00364058		-1.58764		-3.07152	-2.80571	-2.18831		-3.19853		-7.37507					-0.162382	0.69598		5.16683		-6.948		-0.901888
	SCRI_RS_219568	2H	71	12	-2.27461	0.00125075	1	0	0.0120316		-1.58764	-2.56609	-3.03346	-1.5659			-5.4941		-7.4664	0.364744						-5.61582			-6.948	-0.286318		-0.94147		-1.5704
	SCRI_RS_220533	2H	71	23	-2.40234	-6.57479e-05	1	0	0.0220074		-1.58764	-2.56609	-3.03346	-1.44176	-1.83481	1.01148	-5.4941	1.35321	-7.4664	0.364744	-4.23855	-1.23927	-9.47178	-1.1436	1.9673	-5.61582	5.16683	-1.55816	-6.948	-0.286318	-0.901888	-1.60497		-1.5704
	SCRI_RS_50957	2H	71	6	-1.18893	0.00123533	1	0	0.000858053		-1.58764				-1.83481					0.364744						-5.61582	5.16683	-1.55816
	SCRI_RS_17898	2H	73.5	23	-2.4252	0.000641014	1	0	0.0227682		1.54324	-2.3133	-3.12335	-0.7996	-3.20628	0.761044	-5.37358	4.67081	-7.97814	-0.250539	-4.48734		-9.3268	-1.19307	1.22862	-5.2519	-1.81103	-0.464191	-6.6689	-1.22943	0.675168	-2.03176	-0.870934	-1.59327
	BOPA2_12_31293	2H	73.7	24	-2.20414	0.00297533	1	0	0.018842		1.54324	-1.7083	-2.4046	-1.19884	-0.364693	1.52128	-5.33025	4.76526	-7.93123	-0.497668	-4.60978	-0.837282	-9.07169	-1.63938	-0.477867	-5.2519	-1.81103	-0.464191	-4.46911	-1.05968	0.675168	-2.03176	-0.870934	-1.59327
	SCRI_RS_2273	2H	73.85	1	-5.65146	-0.00164465	1	0	0.00965971								-5.37358
	SCRI_RS_235874	2H	74.1	21	-1.42929	0.00326032	1	0	0.00721031			-1.78377	-3.03346	-0.226596	-1.27048	1.43084	-5.37358	4.95484	-7.97814	-0.485314	-4.60978	-0.837282		-1.19307	1.58739		-1.81103	-0.343728	-4.63464	-1.22943	0.675168	-2.03176	-0.731709	-1.59327
	SCRI_RS_133539	2H	74.2	23	-2.03183	0.00240595	1	0	0.0155567	0.533041	1.18329	-1.57824	-3.08617	-0.0235589	-1.44787	1.66369	-5.25322	4.652	-7.99461	-0.31433	-4.48734	-0.852979	-8.83326	-1.15214		-0.904831	-2.04618	-0.411448	-4.0915	-1.22943	0.763701	-2.03205		-1.60891
	BOPA2_12_10859	2H	74.4	5	-1.0489	0.00227776	1	0	0.000455483				-2.60713			1.43084										-0.695088		-0.121905					-0.301806
	BOPA2_12_11274	2H	74.4	8	-1.82086	0.00149363	1	0	0.00559934						-1.82603		-5.36227	4.0038			-4.48522		-8.62297					-0.121905	-4.36847	-1.37215
	SCRI_RS_156323	2H	74.4	25	-1.86371	0.00415161	1	0	0.0137882	0.533041	2.55769	-2.16203	-2.60713	-0.226596	-1.83368	1.43084	-5.36227	4.67081	-7.97814	-0.488131	-4.48734	-0.837282	-8.62297	-1.19307	1.58739	-0.695088	-1.81103	-0.121905	-4.36847	-1.37215	0.589766	-1.2634	-0.301806	-1.80631
	SCRI_RS_158285	2H	74.4	5	-0.389478	0.00075457	1	0	-0.000539503				-2.60713	-0.226596		1.43084												-0.121905					-0.301806
	BOPA1_7549_782	2H	75.2	25	-1.96717	0.00518068	1	0	0.0155321	0.533041	2.55769	-2.16203	-2.42534	0.139513	-2.28422	-1.66215	-5.38779	5.41979	-7.97814	-0.488131	-4.48522	-0.748586	-7.90826	-1.19307	1.73869	-0.695088	-1.81103	-0.18239	-3.58444	-1.37215	-0.561408	-0.876247	-0.301806	-1.85633
	SCRI_RS_129857	2H	75.2	15	-1.05787	0.00921584	1	2	0.00226177		2.55769		-2.42534	0.139513		-1.66215	-4.59837	5.41979	-7.97814	-0.488131	-4.48522			-1.19307	1.73869	-0.695088		-0.121905	-3.58444				-0.301806
	SCRI_RS_221795	2H	75.2	5	-2.7664	0.00389754	1	0	0.00728727				-2.42534				-5.38779							-1.19307					-3.58444				-0.301806
	SCRI_RS_222844	2H	75.2	25	-2.13425	-0.00346423	1	0	0.0169535	0.623274	2.67242	-1.89935	-2.97724	-1.41923	-3.2371	-0.501753	-5.87503	6.22713	-7.69193	-0.0996868	-4.48522	-0.693649	-8.55791	-2.88777	0.107209	-0.915127	-1.81103	-0.179547	-2.77676	-1.86528	-0.561408	-0.882017	-0.301806	-1.98697
	SCRI_RS_239742	2H	75.2	25	-1.96446	0.00249958	1	0	0.0154948	0.533041	2.55769	-2.16203	-2.42534	0.139513	-2.28422	-1.66215	-5.38779	5.41979	-7.97814	-0.488131	-4.48522	-0.748586	-7.90826	-1.19307	1.73869	-0.695088	-1.81103	-0.121905	-3.58444	-1.37215	-0.561408	-0.876247	-0.301806	-1.85633
	SCRI_RS_166540	2H	76.1	10	-1.72246	-0.000887622	1	0	0.00525629							-1.29279	-6.34684		-7.97814	-0.737761		-0.748586				-0.796622	-1.81103			-1.57157	-0.372312		-0.301806
	SCRI_RS_200291	2H	76.1	20	-2.15215	0.000925171	1	0	0.0162103	0.533041		-2.16203				-1.66215	-5.38779	5.41979	-7.97814	-0.488131	-4.81249	-0.748586	-7.90826	-1.19307	2.2535	-0.796622	-1.81103	-0.236016		-1.37215	-0.561408	-0.844377	-0.301806	-1.85633
	SCRI_RS_2961	2H	76.1	1	-0.656147	-0.000829081	1	0	-0.000624863																								-0.301806
	SCRI_RS_154398	2H	76.2	25	-2.02604	0.000193552	1	0	0.0161287	0.533041	1.12813	-1.91739	-1.35839	0.59593	-2.28422	-1.66215	-5.38779	5.41979	-7.97814	-0.608256	-4.81249	-0.748586	-8.21054	-1.19307	0.513552	-0.796622	-1.81103	-0.236016	-3.58444	-1.37215	-0.561408	-1.05213	-0.301806	-1.85633
	SCRI_RS_157347	2H	76.2	1	-0.656147	0.000157821	1	0	-0.000624863																								-0.301806
	SCRI_RS_134812	2H	76.6	8	-1.75127	-0.00319801	1	0	0.00520134	0.203967		-2.17512		0.727006									-7.7187							-1.37215		-0.95756	-0.301806	-1.85633
	BOPA1_6117_1507	2H	76.8	25	-1.95952	0.000178299	1	0	0.0154328	0.203967	1.12813	-2.13346	-0.515376	-1.00495	-2.02835	-1.66215	-5.1292	4.43124	-7.97814	-0.74362	-4.52476	-0.936876	-8.02266	-1.50871	2.05418	-1.78825	-0.769787	-0.192249	-3.67759	-0.922427	-0.561408	-0.95756	-0.452248	-1.85633
	BOPA1_ABC09163_1_3_313	2H	76.8	25	-1.96102	6.5211e-05	1	0	0.0156297	0.203967	1.12813	-2.17512	-1.08818	-0.889619	-2.34895	-1.66215	-5.1292	4.34007	-7.97814	-0.488131	-4.52476	-0.936876	-7.7187	-1.32904	1.82483	-1.78825	-0.769787	-0.192249	-3.58444	-1.37215	-0.561408	-0.95756	-0.301806	-1.85633
	SCRI_RS_235860	2H	76.9	2	-0.381912	-0.000240864	1	0	-0.000669493	0.203967																							-0.452248
	SCRI_RS_4930	2H	77.3	2	-1.72773	0.00202933	1	0	0.000313375										-6.37974														-0.701572
	SCRI_RS_171032	2H	79.4	10	-0.587268	-0.000110131	1	0	-0.000102129	-1.21179			-0.183334					4.37367		-1.27192		-0.689411		-1.50362		-3.26673			-2.48454		-2.32227		-0.154155
	BOPA1_2322_462	2H	79.9	5	-1.04626	0.00111356	1	0	0.000541041						-3.96691	0.450113				-0.488131				-1.6533						-2.24766
	BOPA1_2371_950	2H	79.9	23	-1.94914	-0.000149889	1	0	0.014891	-1.73616	2.0214	-2.4807	-1.55998	-1.44211	-1.85216	0.450113	-5.41204	4.34007		-0.488131	-4.8699	-0.936876	-7.69342	-1.6533	2.48521	-3.26673		-1.6489	-2.54824	-2.24766	-2.7961	0.368893	-0.154155	-3.47129
	SCRI_RS_91810	2H	79.9	25	-2.00258	0.000249506	1	0	0.0160235	-1.73616	2.0214	-2.4807	-1.55998	-1.85896	-1.85216	1.1272	-4.93294	4.34007	-6.37974	-0.488131	-4.8699	-0.936876	-7.26113	-1.80695	2.48521	-3.26673	-1.73463	-1.6489	-2.81584	-2.24766	-2.7961	0.368893	-0.154155	-3.47129
	BOPA2_12_30897	2H	80	25	-1.94467	8.94153e-05	1	0	0.0152567	-1.73616	2.0214	-2.44998	-1.55998	-1.44211	-1.81561	0.450113	-4.99027	4.34007	-6.37974	-0.488131	-4.9277	-0.936876	-7.69342	-1.6533	2.48521	-3.26673	-1.73463	-1.6489	-2.54824	-2.02122	-2.7961	0.368893	-0.154155	-2.84727
	SCRI_RS_196853	2H	80	25	-1.96346	0.00034451	1	0	0.0154774	-1.73616	2.0214	-2.44998	-1.82395	-1.44211	-1.54444	0.450113	-5.41204	4.34007	-6.37974	-0.488131	-5.04394	-0.936876	-7.69342	-1.6533	2.48521	-3.26673	-1.73463	-1.6489	-2.81584	-2.02122	-2.7961	0.368893	-0.154155	-2.84727
	SCRI_RS_88704	2H	80	25	-1.95106	-6.32592e-06	1	0	0.0153098	-1.73616	2.0214	-2.44998	-1.58565	-1.44211	-1.54444	0.450113	-5.41204	4.34007	-6.37974	-0.488131	-4.9277	-0.936876	-7.69342	-1.6533	2.48521	-3.26673	-1.73463	-1.54843	-2.81584	-2.02122	-2.7961	0.368893	-0.154155	-2.84727
	SCRI_RS_154203	2H	80.1	3	-2.41948	-0.000991141	1	1	0.00422476			-1.94031															-1.73463					0.251927
	SCRI_RS_137263	2H	80.2	24	-2.1334	-0.012608	1	0	0.0177369	-1.73616	2.0214	-2.44998	-1.58565	-1.44211	-1.54444	0.450113	-5.41204	4.34007	-6.37974	-0.488131	-4.9277	-0.936876	-7.69342	-1.6533		-3.26673	-1.73463	-1.54843	-2.81584	-2.02122	-2.7961	0.368893	-0.154155	-2.84727
	BOPA1_4629_162	2H	80.4	1	-0.979571	-0.141183	1	0	-0.000663785	-1.73616
	BOPA1_ABC04861_2_1_334	2H	80.4	1	-0.979571	0.00183835	1	0	-0.000663785	-1.73616
	BOPA2_12_30901	2H	80.4	1	-0.979571	-0.0494852	1	0	-0.000663785	-1.73616
	SCRI_RS_171038	2H	80.6	25	-1.85093	-0.000212148	1	0	0.0137228	-1.73616	2.0214	-2.54294	-1.71118	-1.17425	-1.61911	0.450113	-5.62242	5.14391	-6.23361	0.831656	-4.9067	-0.936876	-7.38962	-1.6533	2.65422	-2.78076	-1.93217	-1.19636	-2.52078	-2.02122	-2.7961	0.597089	-0.154155	-2.84727
	BOPA1_ConsensusGBS0705_1	2H	80.9	22	-1.53094	0.00104606	1	1	0.00916095			-2.61085	-1.58565	-0.681055	-1.54444	0.527563	-5.66609	1.31879		0.74483	-0.918671	-0.936876	-7.69342	-1.6533	2.48521	-1.69645	-1.73463	-0.795556	-2.81584	-2.10121	-2.66994	0.379176	-0.154155	-2.69139
	BOPA2_12_31205	2H	80.9	25	-1.64698	0.00101477	1	0	0.0109083	-1.73616	2.0214	-2.56012	-1.58565	-1.44211	-1.52055	0.527563	-5.66609	5.03421	-6.37974	0.74483	-0.95852	-0.936876	-7.69342	-1.6533	2.48521	-2.78076	-1.73463	-1.02133	-2.81584	-2.10121	-2.66994	0.379176	-0.154155	-2.69139
	SCRI_RS_13565	2H	80.9	1	-6.09666	-0.00308846	1	0	0.0104267								-5.78673
	SCRI_RS_192398	2H	80.9	24	-1.63363	0.00935387	1	1	0.0107225		3.12542	-2.61085	-1.58565	-0.681055	-1.54444	0.630012	-6.20486	1.31879	-6.37974	0.74483	-0.918671	-0.936876	-7.55598	-1.6533	2.48521	-1.69645	-1.73463	-1.14918	-2.81584	-2.10121	-4.02145	0.379176	-0.154155	-3.02189
	SCRI_RS_221886	2H	80.9	8	0.335165	0.000507214	1	0	-0.000510845				-1.38146	-0.37282				1.00342				-0.936876			2.56701	-1.69645		-1.14918					-0.154155
	SCRI_RS_3376	2H	80.9	12	-0.885431	0.00990835	1	2	0.000933591		2.52					2.38481		1.50451			-1.45242	-0.936876	-8.30645	-1.53312	1.66485		-1.73463		-3.63846		-4.02145		-0.154155
	SCRI_RS_180028	2H	81.2	25	-1.54989	0.00408013	1	1	0.00963883	-0.193766	3.12542	-2.56967	-1.58565	-0.681055	-1.56261	0.630012	-4.05343	1.31879	-6.37974	0.74483	-0.918671	-0.936876	-7.55598	-1.6533	2.48521	-1.69645	-1.73463	-1.14918	-2.81584	-2.10121	-4.02145	0.136854	-0.154155	-3.02189
	SCRI_RS_165463	2H	81.35	14	-2.23084	0.00034337	1	0	0.0124007		3.12542	-2.36612	-1.89472		-1.53853				-6.37974	0.74483			-8.06527	-1.6533			-1.73463		-2.99243	-2.10121	-4.02145	0.136854		-3.02189
	BOPA1_3469_1152	2H	81.5	23	-1.68252	0.00888272	1	1	0.0107737	-0.193766	3.12542	-2.56412	-1.58565		-1.53853	0.630012	-4.05343	1.31879	-6.37974	0.74483	-0.918671	-0.936876	-7.55598		2.48521	-2.13444	-1.73463	-1.14918	-2.99243	-1.69413	-4.02145	0.136854	-0.154155	-3.02189
	SCRI_RS_10670	2H	81.5	5	-1.56138	0.00683308	1	0	0.00214117	-0.193766						0.630012	-4.05343				-0.918671												-0.154155
	SCRI_RS_128449	2H	81.5	5	-1.56138	0.00311126	1	0	0.00214117	-0.193766						0.630012	-4.05343				-0.918671												-0.154155
	SCRI_RS_156090	2H	81.5	25	-1.45689	0.0023028	1	1	0.0085034	-0.193766	3.12542	-2.56412	-1.71638	-0.681055	-1.53853	0.630012	-4.05343	1.31879	-6.91687	0.74483	-0.918671	-0.936876	-3.68744	-1.29852	2.48521	-2.15662	-1.73463	-1.05807	-2.99243	-1.69413	-4.02145	0.136854	-0.154155	-3.02189
	SCRI_RS_159462	2H	81.5	19	-1.40359	0.00440551	1	1	0.00600048	-0.193766	3.12542		-1.58565	-0.681055	-1.53853	0.630012	-4.05343	1.31879		0.74483	-0.918671		-7.55598	-1.29852	2.48521	-2.13444	-1.73463	-1.14918			-4.02145		-0.154155	-3.02189
	SCRI_RS_160616	2H	81.5	25	-1.44701	0.0016409	1	1	0.00837702	-0.193766	3.12542	-2.56412	-1.71638	-0.681055	-1.53853	0.630012	-3.82664	1.31879	-6.91687	0.74483	-0.918671	-0.936876	-3.68744	-1.29852	2.48521	-2.15662	-1.73463	-1.05807	-2.99243	-1.69413	-4.02145	0.136854	-0.154155	-3.02189
	SCRI_RS_160833	2H	81.5	23	-1.7996	0.00194303	1	1	0.0121932	-0.193766	3.12542	-2.56412	-1.71638		-1.53853	0.630012	-4.05343	1.31879	-6.91687	0.74483		-0.936876	-3.68744	-1.29852	2.48521	-2.15662	-1.73463	-1.14918	-2.99243	-1.69413	-4.02145	0.136854	-0.154155	-3.02189
	SCRI_RS_172648	2H	81.5	3	-1.33313	-0.0177355	1	0	-3.32466e-05	-0.193766																							-0.154155	-3.02189
	SCRI_RS_185505	2H	81.5	19	-1.42389	0.00513252	1	1	0.00575459	-0.193766	3.12542		-1.58565	-1.09905	-1.53853	0.491096	-2.90236	-0.547289		0.74483	-1.09988		-7.55598	-1.29852	2.68615	-2.66774	-0.442669	-0.687887			-4.02145		-0.154155	-3.02189
	SCRI_RS_198603	2H	81.5	25	-1.4988	0.00881235	1	2	0.00886541	-0.193766	3.12542	-2.12305	-1.58565	-0.681055	-1.53853	0.630012	-3.72881	1.31879	-6.37974	0.74483	-0.918671	-0.936876	-7.55598	-1.6533	2.48521	-1.76982	-1.73463	-1.14918	-2.99243	-2.10121	-4.02145	0.136854	-0.154155	-3.02189
	SCRI_RS_211281	2H	81.5	12	-1.67799	0.000411763	1	0	0.00554542	-0.193766	3.12542		-1.71638		-1.53853	0.630012			-6.91687	0.74483			-3.88339	-1.29852						-1.69413			-0.154155	-3.02189
	SCRI_RS_235221	2H	81.5	9	-0.965122	0.0123667	1	1	0.000972001	-0.193766	3.12542				-1.26312					0.500836			-4.0535						-3.0826	-1.53459			-0.154155	-2.87423
	BOPA2_12_31424	2H	81.8	4	0.285506	-0.0560635	1	0	-0.000649875	-0.193766				-0.681055																			-0.154155	-3.02189
	SCRI_RS_179213	2H	81.8	3	-1.33313	-0.0151675	1	0	-3.32466e-05	-0.193766																							-0.154155	-3.02189
	SCRI_RS_188339	2H	81.8	7	-0.611458	-0.00242175	1	0	-0.0002381	-0.193766				-0.681055										-1.29852		-2.15662		-1.05807					-0.154155	-3.02189
	SCRI_RS_208760	2H	81.8	24	-1.54054	0.00044279	1	0	0.00916799	-0.449243	4.20969	-2.38027	-1.61201	-0.721577	-1.58789	0.539376	-3.95683	1.90701	-7.21128	0.827658	-0.74669	-0.836005	-3.64585	-1.56537	2.67719	-1.75186	-1.25425	-0.898671	-2.74648		-4.00344	0.261568	-0.0853196	-2.86142
	BOPA2_12_10936	2H	82.1	3	-1.33313	-0.0105302	1	0	-3.32466e-05	-0.193766																							-0.154155	-3.02189
	BOPA1_8632_1809	2H	82.5	6	-0.510471	0.0380391	1	0	-0.000418414	-0.193766									-6.91687		-0.918671			-1.29852					-2.7139				-0.264527
	BOPA2_12_10689	2H	82.5	10	-1.13691	5.11017e-06	1	0	0.00243914			-2.56412		-1.78582		1.2241	-3.43301	2.25273			-1.81279				3.46205							-1.03721	0.311173	-4.31615
	BOPA2_12_10969	2H	82.5	2	-0.458252	-0.00427478	1	0	-0.000654216	-0.193766																							-0.264527
	BOPA2_12_20793	2H	82.5	20	-1.73285	-0.00249958	1	0	0.01128		5.44831	-2.56412	-2.04853	0.0539482	-1.34875	0.888733	-4.06247			0.74483	-0.95852	-1.59807	-3.16054	-1.98201	3.17187	-2.53225	-6.31885	-1.26767		-1.69413	-3.87389	0.22832		-4.02606
	SCRI_RS_119261	2H	82.5	24	-1.60382	0.00087732	1	0	0.0101622	-1.11743	7.70001	-2.45989	-1.84051	-0.721577	-1.58789	0.66816	-3.95683		-6.77554	0.827658	-0.732076	-0.926053	-3.3346	-1.56537	2.5456	-2.15662	-5.81321	-0.817477	-2.7139	-1.69413	-4.02145	0.136854	-0.264527	-3.02189
	SCRI_RS_155456	2H	82.5	25	-1.44163	0.00230496	1	0	0.00832756	-0.193766	5.69434	-2.56412	-1.71638	-0.681055	-1.53853	0.630012	-4.06247	1.27275	-6.91687	0.74483	-0.918671	-0.936876	-3.37851	-1.29852	2.48521	-2.15662	-5.81321	-0.817477	-2.7139	-1.69413	-4.02145	0.136854	-0.264527	-3.02189
	SCRI_RS_157236	2H	82.5	8	-2.57224	-0.000977826	1	1	0.0108598	-0.193766		-2.56412					-4.05343		-6.91687	0.74483						-2.15662						0.136854	-0.154155
	SCRI_RS_162798	2H	82.5	14	-1.33669	0.00220594	1	1	0.00433448	-0.193766		-2.56412	-1.71638			0.630012	-4.06247	1.27275		0.74483					2.48521	-2.15662	-5.81321			-1.69413	-4.02145	0.136854	-0.264527
	SCRI_RS_174800	2H	82.5	4	-2.28389	-0.00241631	1	0	0.00381742	-0.193766		-2.55691																				0.136854	-0.154155
	SCRI_RS_176114	2H	82.5	25	-1.4536	0.00465246	1	0	0.00833183	-0.193766	5.69434	-2.6779	-1.71638	-0.68179	-1.53853	0.630012	-4.05343	1.27275	-6.91687	0.700976	-0.918671	-0.936876	-3.2486	-1.29852	2.32873	-2.15662	-5.81321	-0.817477	-2.7139	-1.69413	-4.02145	0.136854	-0.154155	-3.02189
	SCRI_RS_182039	2H	82.5	24	-1.56329	-0.00182247	1	0	0.00966144	-0.193766	5.69434	-2.56412	-1.71638	-0.681055	-1.53853	0.630012	-4.05343	1.27275	-6.91687	0.74483	-0.918671	-0.936876	-3.68744	-1.29852	2.48521	-2.15662	-5.81321	-0.817477		-1.69413	-4.02145	0.136854	-0.154155	-3.02189
	SCRI_RS_183984	2H	82.5	3	-1.33313	-0.00330197	1	0	-3.32466e-05	-0.193766																							-0.154155	-3.02189
	SCRI_RS_211894	2H	82.5	24	-1.37566	0.00721474	1	1	0.00731659	-0.057496	5.69434	-2.56412	-1.71638	-0.783958	-1.53853	0.661744	-4.05343	1.31879	-6.91687	0.74483	-0.918671	-0.936876	-3.68744	-1.29852	2.57754	-2.76626	-1.73463	-0.769001	-2.99243	-1.69413	-4.02145	0.0348829	-0.258353
	SCRI_RS_237481	2H	82.5	25	-1.44163	0.00217428	1	0	0.00832756	-0.193766	5.69434	-2.56412	-1.71638	-0.681055	-1.53853	0.630012	-4.06247	1.27275	-6.91687	0.74483	-0.918671	-0.936876	-3.37851	-1.29852	2.48521	-2.15662	-5.81321	-0.817477	-2.7139	-1.69413	-4.02145	0.136854	-0.264527	-3.02189
	SCRI_RS_138463	2H	82.6	13	-1.14612	-0.00169537	1	0	0.0024462	-0.193766	5.69434			-0.681055	-1.53853							-0.936876	-3.37851	-1.29852			-5.81321	-0.817477		-1.69413	-4.02145		-0.264527	-3.02189
	BOPA1_6752_1013	2H	82.65	3	-0.999991	0.0186334	1	0	-0.000122953															-1.84958		-2.35742			-3.03394
	BOPA1_6024_1095	2H	82.8	24	-1.1063	0.00167165	1	0	0.00443091	-0.193766	7.0681	-2.56412	-1.71638	-0.681055	-1.54819	0.888733		1.27275	-6.91687	0.74483	-0.95852	-0.936876	-3.37851	-1.29852	2.48521	-2.35742	-6.31885	-0.817477	-2.7139	-1.69413	-4.02145	0.00576355	-0.264527	-3.29461
	BOPA1_ABC02258_1_6_382	2H	82.8	19	-1.00827	0.00155864	1	0	0.00290724		6.99034	-2.39959		-0.681055	-1.54819	0.882819		3.05554		0.74483		-1.59807	-2.90989	-2.11247	2.21098	-3.40712	-6.31885	-1.19773	-2.01985	-1.69413	-4.02145	0.51963		-4.4716
	SCRI_RS_219074	2H	82.8	24	-1.78267	0.000632356	1	0	0.0116328	0.0917009	8.26282	-1.86361	-2.97416	-0.928262	-1.86565	2.60304	-4.25124		-6.91687	0.966691	-0.918671	-0.905164	-3.20229	-1.26385	1.49344	-3.05772	-6.05382	-1.70837	-2.70758	-2.07223	-4.19146	-0.158708	-0.676173	-3.77798
	SCRI_RS_116694	2H	86	25	-1.32226	-0.000696199	1	0	0.00678906	2.40151	3.96322	-2.35485	-2.11194	-1.78582	-2.31258	1.12886	-3.19896	2.25273	-2.93086	0.230955	-2.56225	-1.59807	-1.86167	-3.30632	3.70759	-0.0484642	-6.39019	-0.489367	-0.826103	-2.47769	-3.87206	-0.199941	0.311173	-4.31615
	BOPA1_2020_539	2H	86.6	11	-0.186231	0.000736013	1	0	-0.000628826	2.40151	3.96322											-1.78398	-2.05751		3.70759	-0.0484642		-0.489367	-1.1773	-2.77417			0.441559	-4.31615
	SCRI_RS_157140	2H	86.6	23	-1.28538	-0.00084052	1	0	0.0058968	2.40151	3.57214	-2.34508	-2.38506	-2.15807		1.40085	-3.43301	2.25273	-2.93086		-1.77702	-1.26242	-2.05751	-3.23255	4.18677	-0.0484642	-6.39019	-0.489367	-1.1773	-4.54615	-3.59067	-0.199941	0.441559	-4.31615
	SCRI_RS_237763	2H	86.6	24	-1.2349	0.000496804	1	0	0.00557023	2.40151	3.96322	-2.34508	-2.49174	-2.15807		1.40085	-3.43301	2.25273	-2.93086	0.230955	-1.98761	-1.78398	-2.05751	-3.23255	3.70759	-0.0484642	-6.39019	-0.489367	-1.1773	-2.77417	-3.59067	-0.199941	0.441559	-4.31615
	SCRI_RS_2911	2H	86.6	13	-0.240442	0.00573417	1	4	-0.000559108	2.40151			-2.49174	-2.7961		1.54513	-3.43301	2.25273	-2.93086		-1.81624				4.80403				-2.31269	-2.8444	-3.86434			-4.31615
	SCRI_RS_165795	2H	86.8	13	-0.461513	0.000414629	1	0	-0.000181173	-1.16278	3.36786			-2.45856				2.92789			-1.77702	-1.26242	-2.05751	-3.23255	4.18677	-0.0484642		-0.489367					0.441559	-4.31615
	BOPA1_11591_265	2H	88.5	24	-1.72376	-0.00392242	1	0	0.0114719	-1.16278	-0.0997776	-1.985	-2.49174	-4.71715	-2.51939	1.79399	-3.87091	2.88073	-3.74733	-0.222234		-1.74262	-1.54053	-2.11689	4.11641	0.0128173	-6.65306	-0.769598	-0.999842	-4.32333	-3.35171	-0.265734	-1.12072	-4.22446
	BOPA2_12_11285	2H	88.5	4	-1.70127	-0.0895527	1	1	0.00273542			-1.74278									-1.36776											-0.517338	-0.792728
	SCRI_RS_115690	2H	88.5	5	1.45168	0.0015644	1	1	0.00163825	-1.16278											-1.35318				4.11641				-0.999842	-3.53799
	SCRI_RS_129223	2H	88.5	24	-1.6243	-0.00115739	1	0	0.0102847	-1.16278	2.97777	-1.985	-2.49174	-2.15807	-2.51939	1.79399	-3.87091	2.25273	-3.74733	-0.222234	-1.35318	-1.74262	-1.54053	-2.11689	4.42539	0.0128173	-6.65306	-0.645171		-3.73404	-3.35171	-0.265734	-1.12072	-4.22446
	SCRI_RS_135112	2H	88.5	12	-0.0646235	-0.00232965	1	0	-0.000694885	-1.16278			-2.49174	-4.71715		2.56997		2.88073	-3.74733		-1.35318								-0.999842	-3.53799	-3.35171		-1.12072	-4.47794
	SCRI_RS_144778	2H	88.5	24	-1.68473	-0.000735984	1	0	0.0110917	-1.16278	-0.0997776	-1.985	-2.49174	-4.71715	-2.51939		-3.87091	2.88073	-3.74733	-0.222234	-1.35318	-1.74262	-1.54053	-2.11689	4.11641	0.0128173	-6.65306	-0.645171	-0.999842	-4.32333	-3.35171	-0.265734	-1.12072	-4.22446
	SCRI_RS_155722	2H	88.5	3	-2.20712	-0.0322763	1	1	0.0012357	-1.16278																							-1.12072	-4.70666
	SCRI_RS_165509	2H	88.5	2	-1.18968	0.00144487	1	1	-0.000379173	-1.16278																							-1.12072
	SCRI_RS_222876	2H	88.5	24	-1.64141	0.000476507	1	0	0.00966146	-1.16278	2.78397	-1.8031	-2.84723	-2.63725	-1.55153	1.25601	-3.36684	2.92789	-3.74733	-0.130169	-1.04998	-1.74661	-0.821167	-2.18768	4.33816	-0.546195	-6.91063	-0.822806		-4.49042	-3.35171	-0.265734	-1.44835	-4.38554
	SCRI_RS_142621	2H	89.15	1	0.0565266	0.000807762	1	0	-0.000703049												-1.35318
	SCRI_RS_160618	2H	89.15	1	0.0565266	0.0324707	1	0	-0.000703049												-1.35318
	BOPA2_12_10649	2H	89.5	3	-1.8567	0.00177834	1	0	0.00135821															-2.76563				-0.769598					-1.12072
	BOPA1_1635_691	2H	89.8	22	-1.2461	0.00059589	1	0	0.00517058		0.14534		-2.49174	-6.32038	-2.30448	2.84317	-3.87091	2.88073	-3.74733	0.104188	-1.35318	-1.63352	-1.54053	-2.76563	4.11641	0.485315	-6.65306	-0.769598	0.0840832	-4.15219	-1.99288		-1.12072	-4.47794
	BOPA2_12_30216	2H	89.8	4	-0.967985	0.0281904	1	0	-0.000125258	-1.16278					-2.30448				-3.74733	0.104188
	SCRI_RS_195164	2H	90.2	1	-1.69882	0.0281397	1	0	2.08387e-05						-2.30448
	BOPA1_6951_875	2H	90.7	1	-1.06139	0.00501421	1	0	-0.000567101										-4.7427
	BOPA1_ABC12856_1_1_77	2H	91	23	-1.61179	-0.00343077	1	0	0.00996602		0.14534	-1.80538	-3.29094	-5.51377	-2.20716	2.84317	-3.87091	2.8944	-4.7427	0.104188	-0.441316	-1.50987	-1.04243	-2.76563	3.71802		-6.65306	-0.769598	-1.43127	-2.66309	-3.35807	-0.951548	-2.03803	-3.66182
	SCRI_RS_140972	2H	91	19	-1.33194	0.00552778	1	0	0.00583718		0.14534	-0.530892	-3.50151		-2.20716		-3.87091	2.8944	-4.0619	0.0371337		-1.50987	-1.15305	-2.76563	3.19067	4.68114	-6.65306	-0.568954	-1.43127	-2.66309	-3.35807	-1.27113
	SCRI_RS_172220	2H	91.1	18	-1.28816	-0.000871244	1	0	0.00506882			-1.50198		-5.51377	-2.20716				-4.7427	0.104188	-0.0651398		-1.04243	-2.76563	3.71802	0.512384	-6.65306	-0.769598	-1.43127	-2.66309	-3.35807	-1.27113	-2.03803	-4.31189
	BOPA1_11660_365	2H	92.2	11	-1.80992	0.00335055	1	1	0.00689252		0.14534			-5.51377	-2.20716		-3.87091						-1.15305	-2.76563	3.19067	4.68114	-6.65306	-0.568954						-4.36847
	SCRI_RS_160958	2H	92.8	22	-1.40434	0.000758922	1	0	0.00712511		0.14534	-0.410931	-3.89058	-5.20661	-2.20716	2.74822	-2.20692	2.69983	-4.0619	-1.34999	-4.92538	-1.50987	-0.344354	-2.76563	2.80659	4.87076	-6.78366	-0.568954	-1.65901	-3.04474		-1.27113		-4.30406
	SCRI_RS_170162	2H	92.8	9	-1.84104	-0.00151097	1	0	0.00564379				-3.50151			2.78234	-2.29746	2.69983		-1.30615	-4.58151	-1.50987		-2.76563			-6.78366
	SCRI_RS_157097	2H	92.95	1	-2.44584	-0.0397848	1	0	-0.000474406																								-2.00872
	BOPA1_ABC10472_1_2_247	2H	94	25	-1.54758	-0.00285397	1	0	0.00968929	-5.54556	0.0688497	0.749167	-3.50151	-5.40905	-2.20716	2.78234	-2.29746	3.0469	-3.9854	-0.522948	-4.95721	-1.50016	-1.52819	-2.76563	3.62007	4.37792	-6.78366	-1.04034	-1.65901	-3.22108	-3.19126	-1.27113	-1.77297	-4.54915
	SCRI_RS_196862	2H	94	19	-1.61051	-0.0072063	1	0	0.00919306		-1.0527	0.122022	-3.66518	-5.40905		2.78234	-3.87091	2.86838	-4.0619	-1.31484	-4.83105	-1.76522	-1.31436		2.90772	4.68114		-0.465591		-3.12054	-3.51986	-1.27113		-4.36847
	BOPA1_ABC14531_1_2_91	2H	94.15	6	-1.47451	-0.00142433	1	0	0.00163536	-4.34232			-4.0053							-0.784549			0.187861		3.22871						-2.08126
	SCRI_RS_135355	2H	94.2	1	-3.58702	0.00068105	1	0	-5.30187e-05	-4.34232
	SCRI_RS_152485	2H	94.2	1	-3.58702	-0.00174876	1	0	-5.30187e-05	-4.34232
	SCRI_RS_157053	2H	94.2	1	-3.58702	-0.0198409	1	0	-5.30187e-05	-4.34232
	SCRI_RS_4931	2H	94.2	1	-3.58702	-0.06158	1	0	-5.30187e-05	-4.34232
	BOPA1_2944_1813	2H	94.3	25	-1.44724	-0.00190672	1	0	0.00838821	-4.34232	0.0688497	0.755662	-3.49774	-5.69945	-2.6804	3.1367	-2.33568	1.43407	-3.30598	-1.15276	-5.18199	-1.51831	0.187861	-2.27541	3.9605	3.68348	-6.78366	-0.569839	-1.39588	-3.22108	-3.19126	-1.27113	-1.84141	-4.54915
	BOPA1_682_767	2H	94.3	25	-1.48316	-0.00089388	1	0	0.00891206	-5.54556	0.0688497	0.749167	-3.50151	-5.40905	-2.20716	2.78234	-2.03881	3.0469	-3.00631	-0.522948	-4.845	-1.50016	-1.52819	-2.76563	3.62007	4.37792	-6.78366	-1.04034	-1.65901	-3.22108	-3.19126	-1.27113	-1.77297	-4.54915
	BOPA1_7236_1384	2H	94.3	2	-0.299273	-0.0720369	1	0	-0.000671904	-4.34232									-3.94862
	BOPA2_12_31333	2H	94.3	23	-1.00706	-0.000118492	1	0	0.00341487	-4.34232	0.0688497	1.30938	-4.0053		-2.6804	3.03439	-0.814846	1.43407	-3.94862	-0.784549		-1.51831	0.187861	-2.78724	3.22871	3.69966	-4.30256	0.0286484	-1.39588	-3.22108	-2.08126	-1.27113	-1.7054	-3.15852
	SCRI_RS_162618	2H	94.3	18	-1.00242	-0.0025309	1	0	0.00268929	-4.34232	-1.05022	1.30938			-0.375711	4.22092	-0.814846		-3.28667	-0.651444	-4.91998	-1.77294	2.64389		3.22871	3.69966	-4.30256	-1.10453		-3.84527		-1.27113	-1.7054
	SCRI_RS_187700	2H	94.3	25	-1.23491	-0.0037479	1	0	0.00592725	-4.34232	0.0688497	1.30938	-4.0053	-5.69945	-2.6804	2.96868	-0.950214	1.43407	-3.94862	-0.784549	-5.18199	-1.51831	0.187861	-2.51066	3.66074	3.68348	-6.78366	-0.318475	-1.39588	-3.22108	-2.08126	-1.27113	-1.80031	-3.15852
	SCRI_RS_209354	2H	94.3	15	-1.29761	0.00793376	1	0	0.00434438	-4.34232	0.0688497		-3.49774		-2.6804	3.1367	-2.33568			-1.15276	-5.18199	-1.51831	0.187861			3.68348	-6.78366		-1.39588	-3.22108	-2.08126
	SCRI_RS_194603	2H	94.4	2	-3.01276	-0.0150217	1	0	0.00263495	-5.54556											-4.85319
	SCRI_RS_196270	2H	94.4	4	-2.14843	-0.000393104	1	0	0.00285075	-5.54556						2.78234					-4.845			-2.63599
	BOPA1_3206_670	2H	94.5	18	-1.27185	-0.00696253	1	1	0.00486645			1.29746	-4.0053	-4.78564	-2.6804	3.03439		1.53398	-3.94862	-0.775724	-4.91998	-1.51831	0.939721	-2.78724			-4.30256		-1.39588	-4.24789	-2.08126	-1.29557		-3.15852
	BOPA2_12_30095	2H	94.5	5	-1.36427	0.00197245	1	0	0.00163223								-1.03382				-4.91998			-2.78724					-1.39588	-4.24789
	BOPA2_12_30480	2H	94.5	23	-1.07163	0.000159241	1	0	0.00396388		0.0688497	1.29746	-4.0053	-0.288092	-2.6804	3.03439	-1.03382	1.53398	-3.94862	-0.775724	-4.91998	-1.51831	0.939721	-2.78724	3.13016	3.69966	-4.30256	-1.03646	-1.39588	-4.24789	-2.08126	-1.29557	-1.7054
	SCRI_RS_159484	2H	94.5	23	-1.48954	-0.00459832	1	0	0.00862497		0.0688497	0.748793	-3.49774	-4.78564	-3.45375	3.1367	-2.03881	3.0469		-1.15276	-4.90483	-1.59106	-1.52819	-2.78493	3.86537	4.37792	-6.78366	-0.84251	-1.65901	-3.22108	-3.28191	-1.27113	-1.84141	-4.54915
	SCRI_RS_173374	2H	94.5	24	-1.39963	-0.000744607	1	0	0.00775346		0.0688497	0.748793	-3.49774	-4.78564	-3.45375	3.1367	-2.03881	3.70181	-3.00631	-0.522948	-4.845	-1.59106	-1.52819	-2.78493	3.62007	4.37792	-6.78366	-0.84251	-1.65901	-3.22108	-3.19126	-1.27113	-1.84141	-4.54915
	SCRI_RS_209622	2H	94.5	23	-1.53512	-0.00207692	1	0	0.00914061		0.0688497	0.748793	-3.49774	-5.86351	-4.26897	3.1367	-2.33568	1.43407		-1.15276	-5.18199	-1.59106	0.203559	-2.27541	3.9605	3.68348	-6.6436	-0.569839	-1.65901	-3.22108	-4.28324	-1.27113	-1.84141	-4.54915
	SCRI_RS_239916	2H	94.5	10	-2.42318	-0.00639934	1	0	0.0112127		0.0688497		-3.49774		-2.6804	3.1367	-2.33568				-5.18199	-1.51831					-6.78366				-3.19126		-1.84141
	SCRI_RS_154713	2H	94.55	4	-0.167952	-0.0234488	1	0	-0.000675523					-6.36861							-4.58151								-1.82409	-3.12054
	BOPA2_12_10735	2H	94.7	1	-1.91234	-0.130245	1	3	-0.000136953																								-1.84141
	SCRI_RS_135248	2H	94.7	3	-0.909158	-0.0119633	1	2	-0.000189692										-2.77203			-1.59106											-1.84141
	SCRI_RS_147985	2H	94.7	1	-1.91234	-0.310682	1	3	-0.000136953																								-1.84141
	SCRI_RS_150494	2H	94.7	22	-1.16408	-0.00192717	1	0	0.00482425		0.0688497	0.591364	-3.49774	-4.78564	-3.45375	3.1367	-2.03881	3.0469	-3.00631	-1.15276		-1.59106	-1.52819		3.86537	4.37792	-6.78366	-0.84251	-1.65901	-3.22108	-3.19126	-1.27113	-1.84141	-4.54915
	SCRI_RS_142188	2H	94.8	21	-1.21305	-0.00118086	1	0	0.00524211		0.0688497	0.748793	-3.49774	-4.78564	-3.45375	3.1367	-2.03881	3.0469	-2.77203		-4.845	-1.59106	-2.11268		4.19645	3.68348	-6.78366	-0.84251	-1.65901	-3.22108		-1.27113	-1.84141	-4.54915
	BOPA1_5347_585	2H	94.9	2	-3.38914	0.00998063	1	0	0.00386895						-3.45375									-2.88686
	BOPA2_12_30200	2H	94.9	6	-0.311051	0.0020272	1	1	-0.000552729				-3.49774			3.1367	-2.33568								3.9605				-1.65901	-3.22108
	SCRI_RS_196842	2H	94.9	13	-1.87979	-0.000231094	1	0	0.0100523		0.0688497	0.748793		-4.78564	-3.45375		-2.03881	3.0469		-1.15276	-5.18199		-1.52819			3.68348						-1.27113	-1.84141	-4.54915
	SCRI_RS_221763	2H	94.9	22	-1.57966	-0.00479079	1	0	0.00931896		0.0688497	0.613961	-3.87853	-5.00856	-3.45375	3.1367	-1.74296	3.0469	-2.77203	-1.15276	-5.18199	-1.59106	-1.52819		3.94988		-6.78366	-0.569839	-1.65901	-3.22108	-3.19126	-1.27113	-1.84141	-4.54915
	SCRI_RS_153793	2H	97.8	13	-1.30181	-0.019928	1	0	0.00352529		0.0688497		-4.0053	-4.83399	-4.64135	3.01893		1.77602		-0.789297	-4.91998	-1.51831	0.405293				-4.30256			-3.09946	-2.18761
	BOPA1_111_499	2H	106.4	19	-1.34436	-0.000882002	1	0	0.00565022	-3.96283	-0.0630786	0.202195	-3.68262	-2.61151	-2.80861	2.97903	1.81335	0.287048	-3.55311		-5.35512	-1.47131		-2.06552	1.24175	2.95865	-4.3999	-1.86249				-1.06638		-1.4089
	BOPA1_2277_634	2H	106.4	21	-1.39432	-0.0127371	1	2	0.00673255	-3.96283	-0.0630786	0.202195	-3.68262	-3.23541		2.97903	1.81335		-3.55311	-0.730824	-5.35512	-1.47131	2.59128	-2.06552	1.24175		-4.3999	-1.86249	0.0864204	-6.16274	-1.31158	-1.06638	-0.780772
	BOPA1_3180_1771	2H	106.4	24	-1.10706	-0.00122777	1	1	0.00444731	-3.96283	-0.0630786	0.202195	-3.68262	-2.61151	-2.80861	2.97903	1.81335	0.287048	-3.55311	-0.730824	-5.35512	-1.47131	2.59128	-2.06552	1.24175	2.95865	-4.3999	-1.86249	0.0864204	-6.16274	-1.31158	-1.06638		-1.4089
	BOPA1_5537_283	2H	106.4	25	-1.15961	0.00211883	1	1	0.00503213	-3.96283	-0.0630786	0.202195	-3.68262	-3.23541	-2.80861	2.97903	1.81335	0.287048	-3.55311	-0.730824	-5.35512	-1.47131	2.59128	-2.06552	1.24175	2.95865	-4.3999	-1.86249	0.0864204	-6.16274	-1.31158	-1.06638	-0.780772	-1.4089
	BOPA1_871_462	2H	106.4	12	-1.13879	-0.00305217	1	0	0.00182125	-4.86739	-0.0630786				-2.94798				-3.36519	-0.330737	-4.84788		2.55678				-4.04237	-1.86725	-2.27055	-4.62469			-1.23713
	BOPA2_12_31270	2H	106.4	2	-2.49841	-0.0245863	1	0	0.00157614												-5.3202												-1.14037
	SCRI_RS_147203	2H	106.4	24	-1.15143	0.00101638	1	0	0.00484304	-3.96283	-0.0630786	0.202195	-3.68262	-3.23541	-2.80861	2.97903	1.81335	0.287048	-3.55311	-0.730824	-5.35512	-1.71715	2.59128	-2.06552	1.24175	2.95865	-4.3999	-1.86249	0.0864204	-6.16274	-1.31158	-1.06638	-0.780772
	SCRI_RS_153420	2H	106.4	24	-0.994225	0.00773501	1	1	0.00341864	-3.96283	-0.0630786	0.202195	-3.68262	-2.61151	-2.80861	2.97903	1.81335	0.287048	-3.55311	-0.730824		-1.47131	2.59128	-2.06552	1.24175	2.95865	-4.3999	-1.86249	0.0864204	-6.16274	-1.31158	-1.28254	-0.780772	-1.4089
	SCRI_RS_156045	2H	106.4	14	-0.823145	0.00151716	1	0	0.00123477			0.202195						0.287048		-0.730824	-5.35512	-1.47131		-2.06552	1.24175	2.89413	-4.3999		0.0864204	-6.16274	-1.31158	-1.06638		-1.4089
	SCRI_RS_20168	2H	106.4	25	-1.16916	0.00167487	1	0	0.0050868	-3.96283	-0.0630786	0.202195	-5.50188	-3.04704	-2.80861	2.97903	1.81335	0.287048	-3.55311	-0.730824	-5.35512	-1.47131	2.59128	-2.06552	1.24175	2.95865	-4.3999	-1.86249	0.0864204	-6.16274	-1.29681	-1.06638	-0.780772	-1.4089
	SCRI_RS_206700	2H	106.4	5	-1.2995	0.0025417	1	0	0.000906569	-3.96283										-0.730824			2.59128									-0.141451	-0.780772
	SCRI_RS_223885	2H	106.4	1	-2.90166	-0.00827832	1	0	0.000322169	-3.96283
	SCRI_RS_229405	2H	106.4	8	-1.63909	0.000868317	1	0	0.00352706	-3.96283			-3.68262		-2.80861	2.67004	2.04115			-0.730824												-0.141451		-1.4089
	SCRI_RS_4952	2H	106.4	22	-1.13731	0.00211473	1	1	0.00434641	-3.96283	-0.0630786	0.200999	-3.68262	-2.61151	-2.80861		1.81335	0.287048	-3.55311		-5.35512	-1.47131	2.59128	-2.06552	1.24175	2.95865	-4.3999	-1.86249	0.0864204	-6.16274	-1.31158	-1.06638	-0.780772
	SCRI_RS_15711	2H	106.8	4	-1.66922	0.00149122	1	1	0.0016363				-3.68262		-2.82832	2.97903												-2.0378
	BOPA1_14832_296	2H	106.8	7	-0.320122	-0.000753243	1	0	-0.000536823	-3.96283			-3.68262	-2.61151		2.97903	1.81335			-0.730824									0.0864204
	BOPA1_2688_1022	2H	106.8	2	-2.26711	0.000258747	1	0	0.00100675	-3.96283	-0.0630786
	BOPA1_8523_316	2H	106.8	9	-1.4363	-0.0528691	1	2	0.0034389			0.920964	-3.68262	-2.88642		2.97326			-4.0775		-4.5008						-4.30256					-1.13943		-2.09784
	BOPA1_ABC17086_1_9_254	2H	106.8	2	0.327088	0.00335716	1	0	-0.000638642													-1.47131				2.94281
	BOPA2_12_20989	2H	106.8	6	-0.404814	0.00122936	1	0	-0.000508462		-0.0630786											-1.47131			1.95448	2.95865	-4.3999	-1.86249
	BOPA2_12_30965	2H	106.8	1	-3.05966	-0.00924656	1	0	0.00156271												-5.35512
	SCRI_RS_114164	2H	106.8	3	-2.1879	0.00387345	1	0	0.00102769	-3.96283																	-4.3999							-1.59103
	SCRI_RS_123654	2H	106.8	15	-0.974966	0.00102535	1	0	0.00200877	-3.96283	-0.0630786	0.202195						0.287048			-5.35512	-1.47131		-2.06552	1.24175	2.95865	-4.3999	-1.86249	0.0864204	-6.16274	-1.31158	-1.06638
	SCRI_RS_128484	2H	106.8	2	0.337897	0.00152605	1	0	-0.000674556	-3.96283								0.348902
	SCRI_RS_149618	2H	106.8	20	-1.11683	0.00318751	1	0	0.00388087	-3.96283	-0.0630786	0.202195	-3.68262	-3.04704	-2.80861			0.287048		-0.730824	-5.35512	-1.47131	2.59128		1.24175	2.95865	-4.3999	-1.86249	0.0864204	-6.16274	-1.31158	-1.06638		-1.4089
	SCRI_RS_184090	2H	106.8	8	-0.477405	-0.00357753	1	0	-0.000406245	-3.96283								0.287048	-3.55311						1.24175		-4.3999	-1.86249		-6.16274	-1.31158
	SCRI_RS_227965	2H	106.8	24	-1.21288	0.000242333	1	2	0.00528993	-3.96283	-0.0630786	0.290166	-3.24767	-3.40779	-2.4786	2.73038	2.43771	0.348902	-3.55311	-0.779647	-5.35512	-1.47131	2.02296	-2.31134	1.29102	3.74156		-1.86249	-0.828935	-5.8377	-1.29681	-1.03967	-0.780772	-1.79818
	SCRI_RS_620	2H	106.8	2	-3.49103	-0.011086	1	0	0.0033093	-5.37186											-5.4122
	SCRI_RS_15537	2H	106.9	23	-1.06507	0.00418069	1	0	0.00379133		0.112387	0.337932	-3.66631	-3.15545	-1.87839	3.8296		0.94633	-3.55311	-1.71275	-5.6192	-1.47131	2.50306	-1.81537	1.35467	2.95865	-4.3999	-2.06879	0.0864204	-6.06355	-1.31158	-1.06638	-0.780772	-1.60052
	SCRI_RS_205499	2H	106.9	1	-2.90166	-0.036813	1	0	0.000322169	-3.96283
	BOPA1_1584_263	2H	107.2	10	-1.03019	0.000108808	1	1	0.00151932			0.0609116			-2.67906			1.72132				-1.47131		-2.14572	0.980766	2.9566						-1.07553	-0.884526	-1.87217
	BOPA1_5088_59	2H	107.2	19	-0.935241	-0.0134931	1	1	0.00230751	-3.96283		0.202195	-3.68262	-3.23541		2.97903		0.287048	-3.55311	-0.730824	-5.35512	-1.47131	2.88342		1.24175		-4.3999		0.0864204	-6.16274	-1.31158	-1.1685	-0.780772	-1.4089
	BOPA1_6996_838	2H	107.2	2	-1.84017	0.00676216	1	0	0.000269622	-3.96283																							-0.780772
	BOPA1_7487_390	2H	107.2	16	-1.4928	-0.00147763	1	0	0.0060552	-3.96283	-0.0630786	0.202195	-3.68262	-2.61151	-2.80861	2.97903					-5.35512	-1.47131					-4.3999	-1.86249	0.0864204	-6.16274		-1.06638	-0.780772	-1.4089
	BOPA1_868_675	2H	107.2	8	-1.16962	0.038881	1	1	0.00154936	-3.96283	-0.0630786				-2.80861						-5.35512		2.59128			2.95865		-1.86249					-0.780772
	BOPA1_ABC01334_1_1_55	2H	107.2	24	-1.08229	-0.00342793	1	1	0.00411195	-3.96283	-0.0630786	0.202195	-3.68262	-2.61151	-2.80861	2.97903		0.287048	-3.55311	-0.730824	-5.35512	-1.47131	2.59128	-2.06552	1.24175	2.95865	-4.3999	-1.86249	0.0864204	-6.16274	-1.31158	-1.06638	-0.780772	-1.4089
	BOPA1_ABC05640_1_1_248	2H	107.2	22	-1.12411	0.00148112	1	0	0.00411087	-3.96283	-0.0630786	0.202195	-3.68262	-3.23541	-2.80861	2.97903		0.287048			-5.35512	-1.47131	2.59128	-2.06552	1.24175	2.95865	-4.3999	-1.86249	0.0864204	-6.16274	-1.31158	-1.06638	-0.780772	-1.4089
	BOPA1_ABC13569_1_1_107	2H	107.2	24	-0.931056	0.00109757	1	1	0.00296093		0.820842	0.664583	-3.68262	-3.85783	-2.80056	2.97326	1.20055	1.53398	-3.96318	-0.775724	-5.35512	-1.5516	2.59128	-3.64106	3.2676	3.29605	-4.80127	-1.31884	-0.107397	-3.95879	-0.912903	-1.7292	-1.29378	-2.09784
	BOPA1_ConsensusGBS0348_2	2H	107.2	24	-0.901481	0.00150095	1	1	0.00271337		0.864912	0.292595	-3.7086	-3.85783	-2.80056	2.97326	1.20055	2.29273	-3.93522	-0.775724	-4.99286	-1.5516	2.84864	-4.15148	3.43414	3.27304	-4.01291	-1.18887	-0.364176	-3.75771	-0.912903	-1.66862	-0.980502	-1.87672
	BOPA2_12_30555	2H	107.2	24	-0.961756	-0.000689509	1	1	0.00321399		0.697011	0.664583	-3.68262	-3.85783	-2.80056	2.97326	1.20055	1.53398	-3.96318	-0.775724	-5.35512	-1.5516	2.59128	-3.64106	3.2676	3.29605	-4.80127	-1.31884	-0.525364	-3.95879	-0.912903	-1.7292	-1.29378	-2.09784
	BOPA2_12_31402	2H	107.2	14	-1.25888	-0.0118438	1	6	0.00377617	-3.96283		0.202195	-3.68262			2.97903		0.287048	-3.55311	-0.730824		-1.47131	2.59128							-6.16274	-1.31158	-1.1685	-0.780772	-1.4089
	SCRI_RS_116575	2H	107.2	21	-1.01761	0.0129041	1	0	0.00320629	-4.40255	-0.0673483	0.0948212	-3.84313		-2.67906	2.655	1.77776	0.888802	-3.58949	-0.797397	-5.30331		2.88342		1.23646	2.9566	-4.3999	-1.29984	-0.294283	-5.8377	-1.22332	-1.09948	-0.601772
	SCRI_RS_126890	2H	107.2	2	-1.84017	-0.0105854	1	0	0.000269622	-3.96283																							-0.780772
	SCRI_RS_139831	2H	107.2	20	-1.04663	0.00129287	1	0	0.00321038	-3.96283	-0.0630786	0.202195	-3.68262	-2.61151	-2.80861	2.97903		0.287048			-5.35512	-1.47131	2.59128	-2.06552	1.24175	2.95865	-4.3999	-1.86249	0.0864204			-1.06638	-0.780772	-1.4089
	SCRI_RS_143727	2H	107.2	22	-0.902733	-0.00215921	1	0	0.00257751		-0.0630786	0.202195	-3.68262	-3.04704	-2.80861	2.97903	1.81335	0.287048	-3.55311	-0.730824		-1.47131	2.59128	-2.06552	1.24175	2.95865	-4.3999	-1.86249	0.0864204	-6.16274	-1.31158	-1.06638		-1.4089
	SCRI_RS_154703	2H	107.2	25	-1.11935	0.000427741	1	2	0.00459202	-3.96283	-0.0630786	0.202195	-3.68262	-3.04704	-2.80861	2.97903	1.81335	0.287048	-3.55311	-0.730824	-5.35512	-1.47131	2.59128	-2.06552	1.24175	2.95865	-4.3999	-1.86249	0.0864204	-6.16274	-1.31158	-1.1685	-0.780772	-1.4089
	SCRI_RS_160767	2H	107.2	12	-1.80614	-0.080589	1	6	0.00762579	-3.96283		0.202195	-3.68262	-3.23541					-3.55311	-0.730824		-1.47131		-2.06552						-6.16274		-1.06638	-0.780772	-1.4089
	SCRI_RS_178149	2H	107.2	24	-1.01367	0.000543581	1	0	0.0036158	-3.96283	-0.0630786	0.202195	-3.68262	-2.61151	-2.80861	2.97903	1.81335	0.287048	-3.55311	-0.730824	-5.35512	-1.47131	2.59128		1.24175	2.95865	-4.3999	-1.86249	0.0864204	-6.16274	-1.31158	-1.06638	-0.780772	-1.4089
	SCRI_RS_179560	2H	107.2	2	-1.84017	-0.00826779	1	0	0.000269622	-3.96283																							-0.780772
	SCRI_RS_185363	2H	107.2	2	-1.84017	-0.00118525	1	0	0.000269622	-3.96283																							-0.780772
	SCRI_RS_190073	2H	107.2	11	-1.05371	6.73249e-05	1	1	0.00180598	-3.96283	-0.0630786	0.247531	-4.07449			2.95707	2.43771		-3.55311				2.99733	-2.06552					1.01278			-1.1685
	SCRI_RS_204145	2H	107.2	25	-1.26038	0.000744056	1	1	0.00600441	-3.96283	-0.0262689	0.170509	-3.70754	-3.35743	-2.63402	3.49161	1.16069	0.287048	-3.55311	-0.730824	-5.24908	-1.47131	2.50306	-2.13106	1.39421	2.95865	-4.41361	-1.92083	0.0864204	-6.19191	-1.31158	-1.06638	-0.780772	-1.4089
	SCRI_RS_222093	2H	107.2	4	-1.51198	-0.00346614	1	0	0.00135236	-3.96283			-3.72295			2.97903	1.81335
	SCRI_RS_224624	2H	107.2	22	-0.98686	0.000838594	1	1	0.00316503		-0.0630786	0.202195	-3.68262	-2.61151	-2.80861	2.97903		0.287048	-3.55311	-0.730824	-5.35512	-1.47131	2.59128	-2.06552	1.24175	2.95865	-4.3999	-1.86249	0.0864204	-6.16274	-1.31158	-1.06638		-1.4089
	SCRI_RS_230508	2H	107.2	20	-0.832545	0.00125595	1	0	0.00186143		-0.0630786	0.35529	-4.07449	-2.72332	-1.81392	2.97903	1.81335	0.287048	-3.55311	-0.820735	-5.35512	-1.47131	3.49629			2.95865	-4.3999	-1.86249	0.0864204	-6.23518	-1.31158	-1.1685
	SCRI_RS_238760	2H	107.2	24	-0.990937	0.00193415	1	0	0.00337467	-3.96283	-0.0630786	0.202195	-3.68262	-2.61151	-2.80861	2.97903	1.81335	0.287048	-3.55311	-0.730824	-5.35512	-1.72699	2.59128		1.24175	2.95865	-4.3999	-1.86249	0.0864204	-6.16274	-1.31158	-1.1685	-0.780772	-1.4089
	SCRI_RS_88466	2H	107.2	22	-1.43368	-0.0520955	1	3	0.00693219	-5.54722	0.0120471	0.286129	-5.27966	-2.65484		2.72491	2.01761		-3.55311	-0.820735	-5.22555	-1.47131	3.43183	-2.17292	1.06348		-4.25277	-1.73286	1.47247	-6.26444	-1.31158	-1.07742	-0.75451	-1.55318
	BOPA1_866_442	2H	107.4	4	-2.1228	-0.0221522	1	0	0.00306645	-4.40255			-3.84313							-0.826138													-0.307058
	SCRI_RS_16799	2H	107.4	10	-0.521476	0.0148877	1	0	-0.000476359			0.26646		1.0296	-6.47942					0.0164694	-6.92292	1.81851			3.06837				2.92304			-3.09184		0.599329
	SCRI_RS_158091	2H	107.9	2	-2.26637	0.0506461	1	0	0.000610688																			-2.78098				-0.141451
	BOPA1_4833_420	2H	109.3	4	-2.32377	-0.00636368	1	0	0.00328341					-3.23541	-5.55006						-4.98101						-3.82512
	SCRI_RS_238606	2H	109.3	16	-1.25841	-0.00170637	1	0	0.00410276		-1.45707		-3.68262	-2.61151	-5.55006	6.10383	0.524873		-3.48557	-1.69447		-1.71814		-1.95501	0.915072	3.51627	-4.3999			-6.89382		1.56986		-1.26997
	BOPA1_3763_595	2H	109.4	24	-1.24029	-0.00140102	1	0	0.00583237		-1.45707	0.196246	-3.68262	-3.04704	-5.55006	4.74628	1.74024	0.497782	-3.48557	-1.69447	-4.97736	-1.71814	2.59128	-1.95501	0.915072	3.70052	-4.3999	-2.71962	0.294743	-6.68785	-2.68755	-0.646721	-0.919844	-1.26997
	SCRI_RS_151349	2H	109.4	22	-1.2232	-0.00342524	1	0	0.00537378		-1.45707	0.196246	-3.68262	-3.23541		4.74628	1.19055		-3.48557	-1.69447	-4.97736	-1.71814	2.59128	-1.95501	0.915072	3.70052	-4.3999	-2.71962	0.442849	-6.68785	-2.68755	-1.17324	-0.919844	-1.26997
	SCRI_RS_171852	2H	109.4	5	-0.829454	-0.00216722	1	0	0.000145525			0.196246												-1.95501					0.354095			-0.677318		-1.60052
	BOPA2_12_10739	2H	109.6	5	0.103259	0.132681	1	6	-0.000693466									0.497782		-1.86232						2.83967						1.56986	-0.919844
	SCRI_RS_183974	2H	109.6	17	-0.906958	0.00394979	1	1	0.00203138		-1.45707		-3.4417	-2.61151	-5.55006		1.19055	0.497782			-4.85836	-1.53639	2.185		0.657353	2.83967		-2.71962	1.14359	-6.68956	-2.68755		-0.919844	-1.26997
	SCRI_RS_610	2H	109.6	23	-1.00305	0.00151801	1	0	0.00327334		-1.45707		-3.4417	-3.23541	-5.55006	4.74628	1.19055	0.497782	-3.35209	-1.86232	-4.85836	-1.53639	2.185	-1.95501	0.657353	2.83967	-4.3999	-2.71962	1.14359	-6.59999	-2.68755	1.56986	-0.919844	-1.26997
	SCRI_RS_173131	2H	109.7	9	0.464462	0.31246	1	15	-0.000275165		-1.45707			-2.81946			1.16762	1.9834				-0.990872			1.28756	2.75844			0.878513				-1.1307
	SCRI_RS_177125	2H	109.7	8	0.2289	0.0247449	1	12	-0.000599996		-1.45707			-2.61151			1.19055					-1.53639			0.908194	2.83967			1.14359				-0.919844
	BOPA1_3000_1074	2H	109.8	24	-1.24928	-0.000692382	1	0	0.0059601		-1.45707	0.492142	-4.26509	-3.23541	-5.55006	4.87456	1.19055	0.497782	-3.35209	-1.86232	-4.77516	-1.53639	2.185	-1.95501	0.657353	2.83967	-4.3999	-2.71962	1.14359	-6.59999	-2.68755	-0.626491	-0.919844	-1.26997
	SCRI_RS_160911	2H	109.8	1	-1.48388	0.00706076	1	0	0.000119565								1.19055
	BOPA2_12_20649	2H	110.2	7	-0.387808	0.000526228	1	0	-0.000430384		-1.26797						1.19055					-1.53639	2.185		0.734681				1.14359	-6.17677
	SCRI_RS_154176	2H	110.2	23	-1.18514	-0.0053881	1	0	0.00523085		-1.26797	0.422158	-2.87982	-3.23541	-5.47087	4.99623	1.19055	0.497782	-3.35209	-1.86232	-4.77516	-1.53639	2.185	-1.95501	0.734681	2.83967	-4.3999	-2.71962	1.14359	-6.17677	-2.68755	-0.626491	-0.919844
	SCRI_RS_206070	2H	110.2	19	-0.927724	0.00183932	1	0	0.00241707		-1.26797		-2.87982		-5.47087	4.99623	1.27839	0.497782	-3.35209	-1.86232	-4.77516	-1.53639	2.185	-1.87818	0.734681	2.83967	-4.3999	-2.71962	1.14359	-6.17677			-0.919844
	BOPA1_7576_818	2H	110.5	23	-1.0034	-0.00147037	1	0	0.003462		-1.26797	0.422158	-2.87982	-2.61151	-5.07202	5.30959	1.08013	0.497782	-3.35209		-4.28859	-1.53639	2.185	-1.95501	0.529164	2.83967	-4.3999	-2.71962	1.14359	-6.17677	-2.68755	-0.626491	-0.919844	-1.26997
	SCRI_RS_164608	2H	111.1	22	-1.0828	-0.00164834	1	0	0.00410601		-1.26797	0.422158	-2.87982	-2.61151	-4.90939	5.30959	1.08013		-3.61104		-4.03921	-0.814709	2.185	-1.95501	0.529164	2.83967	-4.3999	-2.71962	1.14359	-6.17677	-2.68755	-0.626491	-0.919844	-1.26997
	SCRI_RS_12444	2H	111.3	23	-1.29707	-7.96712e-05	1	0	0.00625524		-1.26797	0.610705	-2.87982	-3.23541	-4.90939		1.08013	0.497782	-3.61104	-1.50444	-4.03921	-0.814709	1.70789	-1.95501	0.529164	2.83967	-4.3999	-2.71962	1.14359	-6.17677	-2.68755	-0.626491	-0.807421	-1.26997
	SCRI_RS_167694	2H	111.3	11	-1.45499	-0.00406598	1	0	0.00444941		-1.26797			-2.61151			1.08013			-1.50444	-4.15068	-0.814709	2.185	-1.95501	0.529164								-0.807421	-1.26997
	SCRI_RS_207327	2H	111.3	11	-1.50251	-0.0127482	1	0	0.00473381		-1.26797			-3.23541			1.08013			-1.50444	-4.03666	-0.814709	2.185	-1.95501	0.529164								-0.807421	-1.26997
	SCRI_RS_132586	2H	112	23	-1.04193	-0.000653135	1	0	0.00385786		-1.26797	0.422158	-2.87982	-3.23541	-3.79476	2.46356	1.23007	0.497782	-3.11878	-1.50444	-4.03921	-0.814709	2.05219	-1.95501	0.529164	3.0619	-4.3999	-2.71962	1.14359	-5.49691	-2.46822	-0.626491		-1.26997
	SCRI_RS_149429	2H	112	23	-1.11194	-0.00511409	1	0	0.00433601		-1.45707	0.610705	-3.58082	-2.72332	-3.79476	-0.945134	1.23007	1.29298	-3.11878	-1.61357	-4.03666	-0.814709	3.4739	-1.95501	0.845679	3.11649	-4.3999	-2.71962	1.14359	-5.49691	-2.46822	-0.626491		-1.37907
	SCRI_RS_151556	2H	112.2	23	-1.21312	-0.000865536	1	0	0.00549395		-1.45707	0.422158	-2.9133	-3.23541	-3.79476	-0.945134	1.09944	0.497782	-3.11878	-1.50444	-4.03921	-0.814709	1.91614	-2.07588	0.729587	3.0619	-4.3999	-2.71962	1.14359	-5.49691	-2.46822	-0.626491		-1.37907
	BOPA2_12_20295	2H	112.3	1	-1.52085	-0.000601715	1	0	0.000123349								1.09944
	SCRI_RS_142593	2H	112.3	14	-0.289161	0.00412106	1	0	-0.000466987		-1.45707		-2.87982	-3.04704					-3.11878	-1.67256		-0.814709	1.91614			3.0619	-4.3999	-2.71962	3.75656	-5.49691	-2.46822			-0.921247
	SCRI_RS_205571	2H	112.3	23	-1.23614	-0.00185557	1	0	0.00563195		-1.45707	0.117483	-2.2286	-3.211	-3.13607	-1.78548	1.19882	0.58345	-3.25602	-2.00568	-4.03921	-0.814709	1.52056	-2.57242	1.75344	3.60884	-4.3999	-2.68674	1.06552	-4.94534	-2.46822	-0.626491		-0.921247
	BOPA2_12_30598	2H	112.6	21	-0.588452	0.0108639	1	0	0.000578937		-1.45707		-1.01664	-3.39558		-0.0373443	1.21667	0.963592	-3.11878	-1.67256		-0.777326	1.79869	-1.9235	0.370207	3.0619	-4.3999	-1.98192	1.30434	-5.30116	-2.46822	1.44299	-0.798627	-0.921247
	BOPA2_12_31264	2H	112.6	24	-1.17888	-0.00237374	1	0	0.00509945		-1.45707	0.389571	-2.99558	-2.87232	-3.79476	-1.16423	1.09944	0.497782	-3.18315	-1.78706	-3.92793	-0.814709	3.52713	-1.99595	0.0701118	3.38575	-4.29277	-1.98192	1.00807	-5.60769	-2.82512	-0.7128	-0.798627	-1.04698
	BOPA1_5541_418	2H	113.3	2	-0.624348	-0.000717809	1	0	-0.000514355													-0.814709			0.194897
	BOPA1_7302_240	2H	113.3	8	-0.154864	0.00697688	1	1	-0.000659982					-3.62399		-0.693198	1.6527						2.0492					-1.83849	3.43721	-5.60831				-3.13353
	SCRI_RS_155689	2H	113.3	24	-1.30361	-0.00244642	1	1	0.00662065		-1.45707	0.256096	-1.01664	-3.39558	-3.79476	-0.945134	1.29663	-0.839019	-3.11878	-1.83336	-4.28859	-0.814709	1.8742	-1.95501	0.194897	1.95329	-4.3999	-1.98192	1.14359	-5.34197	-2.46822	-0.626491	-0.798627	-1.62404
	SCRI_RS_173490	2H	113.3	21	-1.22835	-0.00276012	1	0	0.0053018		-1.82251			-3.84235	-3.79476	-0.945134	1.64837	-1.91965	-3.65772	-1.83336	-4.46022	-0.750264	1.79869	-1.95501	0.194897	0.730232	-4.3999	-1.98192	0.819499	-5.34197	-2.46822	-0.0567143	-0.798627
	BOPA1_8293_202	2H	113.4	1	-2.19107	8.7236e-05	1	0	0.000359141				-1.18296
	BOPA1_1381_547	2H	113.5	22	-1.49744	-0.00628512	1	0	0.00757037		-1.87674			-3.66531	-4.03818	-0.368461	-0.675665	-1.11169	-3.36777	-1.85859	-4.38113	-0.986508	2.20955	-1.95501	0.5416	0.389845	-4.3999	-3.38106	2.87322	-5.32388	-2.08878	-3.22717	-1.35024	-3.05868
	BOPA1_3256_1196	2H	113.5	17	-1.06597	-0.000446983	1	1	0.00300692		-1.45707			-3.8523			1.56642	-1.39422	-3.65772	-1.90094	-4.46022	-0.750264		-2.54247			-4.3999	-1.98192	3.36061	-4.85331	-2.46822	-0.0567143	-0.798627	-3.94746
	SCRI_RS_155161	2H	113.5	13	-0.988102	0.00120066	1	0	0.00189974						-2.52131	-1.10529		-1.87825		-1.73125			1.35544		1.23705		-4.3999	-1.98192	0.735254	-4.85331		-0.626491	-0.798627	-3.94746
	SCRI_RS_174214	2H	113.5	15	-1.78288	-0.0150161	1	3	0.00857347		-1.87674			-3.39558			1.64837	-1.91965	-3.65772	-1.83336	-4.54484	-0.750264		-1.95501			-4.3999	-1.98192			-2.372	-0.0567143	-0.798627	-3.94746
	SCRI_RS_235261	2H	113.5	14	-0.753325	0.000209608	1	1	0.000819786		-1.45707			-4.01466	-3.79476			-0.839019	-3.11878				1.79869	-1.95501			-4.3999	-1.98192	3.75656	-5.34197	-2.46822	-0.626491	-0.798627
	SCRI_RS_200033	2H	113.9	2	-1.6616	-0.0035777	1	0	0.000777301	-2.84236			-1.19545
	BOPA2_12_30636	2H	114	18	-1.11292	-0.00209369	1	2	0.00355438		-2.31473			-3.44668	-3.79476		1.08412	-1.75601				-0.750264	1.79869	-1.95501	0.194897	0.614929	-4.41361	-1.98192	0.450357	-5.34197	-2.62809	-0.0567591	-0.798627	-3.94746
	BOPA2_12_30152	2H	114.1	2	-2.36386	0.000149583	1	0	0.00151865															-1.95501									-1.50059
	SCRI_RS_129178	2H	114.1	13	-1.71723	-0.00693105	1	0	0.00653083				-1.18296		-3.79476	-0.945134	2.01743		-3.51848			-0.750264	2.15166	-1.95501	0.149387		-4.3999	-1.98192	-13.7638				-1.50059
	SCRI_RS_130279	2H	114.1	20	-1.17687	-0.00230963	1	2	0.00469211		-2.31473	0.256096		-3.33229		-0.945134	2.01743	-1.91965	-3.51848	-1.85797		-0.750264	1.79869	-1.95501	0.149387	0.614929	-4.3999		-0.371392	-5.34197	-2.46822	-0.0567591	-1.50059	-3.94746
	SCRI_RS_130285	2H	114.1	21	-1.29783	-0.0010377	1	3	0.00602339		-2.31473	0.256096	-1.18296	-3.90585		-0.945134	2.01743	-1.91965	-3.51848	-1.85797		-0.750264	1.79869	-1.95501	0.149387	0.614929	-4.3999		-0.371392	-5.34197	-2.46822	-0.0567591	-1.50059	-3.94746
	SCRI_RS_159243	2H	114.1	7	-1.55784	0.00127188	1	3	0.00349666			0.256096						-1.91965		-2.88796						0.614929						-0.0567591	-1.50059	-3.94746
	SCRI_RS_205807	2H	114.1	7	-1.47963	0.00097389	1	3	0.00319511			0.115475						-1.87825		-1.92305						0.919233						-0.0567591	-1.50059	-3.94746
	BOPA2_12_31327	2H	114.15	4	-1.24101	-0.0453264	1	1	0.000492402				-1.18296	-3.75295								-0.750264					-4.3999
	SCRI_RS_152659	2H	114.15	3	-2.0061	0.0068049	1	0	0.00254959															-2.01745								0.782354	-1.50059
	SCRI_RS_153811	2H	114.15	2	-2.34484	-0.00157498	1	0	0.00143985															-2.01745									-1.50059
	SCRI_RS_192711	2H	114.15	4	-1.67292	-0.000678261	1	1	0.00153049		-2.31473												3.20946								-2.46822		-1.50059
	SCRI_RS_227502	2H	114.15	7	-0.778274	-6.79195e-05	1	0	0.000282856		-3.07446		-1.28726										1.30023						-0.749034	-5.58567	-2.46822		-1.50059
	BOPA1_13178_89	2H	114.2	22	-1.32804	3.36342e-05	1	1	0.00639176		-2.85167		-1.28726	-3.45852	-3.39695	-1.21931	2.01743	-1.91965	-3.66584	-1.96176	-4.37017	-0.750264	1.37138	-2.01745	1.05638	0.68425	-4.3999		2.16033	-5.60871	-2.61765	0.711669	-1.50059	-4.22106
	BOPA1_ABC16258_1_1_77	2H	114.2	17	-1.11424	0.00101767	1	0	0.00352293			0.256096			-3.79476		1.34577	-1.91965		-1.85797	-4.46022	-0.986508	1.79869	-1.95501	0.00814145	0.614929		-1.98192	0.450357	-5.34197	-2.46822		-0.798627	-3.94746
	BOPA2_12_30097	2H	114.2	10	-1.94804	-0.038904	1	5	0.0071766		-2.31473	0.409437	-1.18296			-0.945134		-1.91965	-3.51848		-4.46022			-1.95501									-1.50059	-3.94746
	SCRI_RS_116197	2H	114.2	23	-1.47524	-0.00511809	1	2	0.00839777		-2.31473		-1.18296	-3.33229	-3.79476	-0.945134	2.01743	-1.91965	-3.51848	-1.986	-4.46022	-0.750264	1.79869	-1.95501	0.149387	0.614929	-4.3999	-1.98192	-0.371392	-5.28048	-2.46822	-0.3067	-1.50059	-3.94746
	SCRI_RS_151129	2H	114.2	22	-1.2375	-0.00103108	1	3	0.00545587		-2.85167	0.377933	-1.28726	-3.90585	-3.39695	-1.21931	2.01743	-1.91965	-3.66584	-1.986	-4.48945	-0.750264	1.30023		1.23714	0.614929	-4.3999	-1.98192	1.74165	-5.58567	-2.46822		-1.50059	-4.22106
	SCRI_RS_201870	2H	114.2	24	-1.52457	-0.110148	1	5	0.00928651		-2.92274	0.390269	-1.28726	-3.90585	-3.39695	-0.885177	1.87123	-1.91965	-3.66073	-2.43492	-4.46022	-0.750264	1.30023	-1.46486	0.228566	3.05921	-4.25277	-1.98192	-0.749034	-5.58567	-2.46822	0.782354	-1.05584	-4.70237
	SCRI_RS_209218	2H	114.2	20	-1.502	-0.00186996	1	1	0.00762371		-2.31473		-2.91621	-3.54959	-3.11957		2.01743			-1.80509	-4.46022	-0.750264	3.20946	-1.95501	0.149387	0.614929	-4.3999	-1.98192	-0.371392	-5.35219	-2.46822	-0.0567591	-1.50059	-3.94746
	SCRI_RS_218206	2H	114.2	15	-1.13481	-0.00493655	1	1	0.00294966			0.390269		-4.07956	-3.39695	-0.885177	1.90307	-1.91965	-3.66073		-4.46022	-0.750264			1.23714	3.42852	-4.25277	-1.98192					-1.50059	-4.70237
	SCRI_RS_224454	2H	114.2	24	-1.5535	-0.00630299	1	3	0.00968582		-2.31473	0.256096	-1.18296	-3.90585	-3.79476	-0.945134	2.01743	-1.91965	-3.51848	-1.68388	-4.46022	-0.750264	1.79869	-1.95501	0.149387	0.614929	-4.3999	-1.98192	-0.371392	-5.34197	-2.46822	-0.0567591	-1.50059	-3.94746
	SCRI_RS_7392	2H	114.2	24	-1.45103	-0.01273	1	3	0.00831103		-2.64821	0.409437	-1.18296	-3.90585	-3.39695	-0.945134	2.01743	-1.91965	-3.51848	-1.986	-4.48945	-0.750264	1.79869	-1.95501	1.30515	0.614929	-4.3999	-1.98192	2.16033	-5.58567	-2.46822	-0.3067	-1.50059	-4.22106
	SCRI_RS_168629	2H	114.4	3	-0.154878	-0.00231353	1	0	-0.000687015									-1.0614	-3.43197					-1.67703
	SCRI_RS_10930	2H	114.5	1	-1.51084	0.00604669	1	0	-0.000169883																								-1.50059
	SCRI_RS_116193	2H	114.7	24	-1.53442	-0.00237801	1	3	0.00913673		-2.52987	0.34918	-0.69097	-3.2277	-3.92487	0.135429	1.76887	-1.04747	-3.20921	-2.01138	-4.25072	-0.964649	2.02782	-2.79983	0.0553862	0.641371	-4.22328	-2.20308	-0.19934	-5.10821	-2.82818	-1.20534	-1.65194	-4.10767
	SCRI_RS_179555	2H	114.9	8	-1.38097	0.00244854	1	0	0.00289833							-0.945134	2.01743								0.47182	0.614929			-13.7638		-2.46822	-0.3067	-1.50059
	SCRI_RS_154954	2H	115.4	4	-1.66408	-0.00770019	1	0	0.00153715										-3.51848	-1.986									-13.7638					-4.22106
	BOPA1_4218_1230	2H	118	1	-1.14717	-0.0132005	1	0	-0.000352657																								-1.05584
	BOPA1_9701_925	2H	118	3	-1.0893	-0.0217857	1	0	0.000349985										-3.66073	-2.2573													-1.05584
	SCRI_RS_149273	2H	118	11	-0.192298	0.00120993	1	1	-0.000618941			-0.613998							-3.66073		-4.36316	-1.31673			1.9246	3.1697	-4.25277		-0.870863	-5.05363	-2.46822	0.123953
	SCRI_RS_162820	2H	118	3	-2.11656	-0.010791	1	0	0.00222298												-4.46022												-1.05584	-4.70237
	SCRI_RS_211291	2H	118	16	-0.869106	-0.000222654	1	3	0.00176348			1.15792						-1.91965	-3.66073	-2.2573	-4.36316	-1.31673		-1.15108	2.19989	3.09314	-3.48986		-0.766054	-5.58567	-2.29494	0.0672363	-1.05584	-4.70237
	BOPA1_1486_908	2H	118.7	1	-1.59941	0.00748929	1	0	0.000101558																							1.01373
	BOPA1_8817_798	2H	118.7	24	-1.50186	-0.130034	1	4	0.00889233		-4.09365	1.01473	-1.53893	-5.11343	-3.39695	-0.279098	2.54723	1.55	-3.66073	-1.78311	-3.64152	-1.31673	1.50261	-1.27787	1.13404	3.33256	-4.25277	-1.73385	-3.14309	-3.92037	-2.55672	0.208104	-1.05681	-5.61005
	BOPA1_9291_1322	2H	118.7	19	-1.28521	-0.0144397	1	3	0.00556824			1.01473	-1.29824	-5.11343	-3.39695		2.54723	-1.91965	-3.66073	-1.73122	-3.64152	-1.31673	1.50261	-1.15108				-1.73385	-0.906844	-4.24801	-2.55672	0.123953	-1.05584	-5.61005
	BOPA2_12_20183	2H	118.7	23	-1.41035	-0.139062	1	4	0.00768211		-4.09365	1.01473	-4.38865	-5.11343	-3.39695	-0.279098	2.54723	0.787204	-3.61186	-1.78311	-3.24265	-1.47763	1.50261	-1.13143	1.44694	3.38495	-4.25277	-1.73385	-3.47794	-3.92037	-2.55672	0.206142	-1.05681
	BOPA2_12_30041	2H	118.7	9	0.0655489	0.00165048	1	0	-0.00069689									-3.00918				-1.58071		-1.0212	1.45639	3.22625		-1.73385	-0.775199	-4.67489	-1.31619
	BOPA2_12_30310	2H	118.7	7	0.501776	0.00153202	1	0	-0.000314967													-1.31673			0.952939	3.1697		-1.73385	-0.766054	-5.58567	-2.46822
	BOPA2_12_31100	2H	118.7	19	-1.28521	-0.0195305	1	3	0.00556824			1.01473	-1.29824	-5.11343	-3.39695		2.54723	-1.91965	-3.66073	-1.73122	-3.64152	-1.31673	1.50261	-1.15108				-1.73385	-0.906844	-4.24801	-2.55672	0.123953	-1.05584	-5.61005
	SCRI_RS_116226	2H	118.7	7	0.501776	0.00816656	1	0	-0.000314967													-1.31673			0.952939	3.1697		-1.73385	-0.766054	-5.58567	-2.46822
	SCRI_RS_137825	2H	118.7	11	-1.12619	-0.00880733	1	0	0.00198223		-2.60848		-2.62905	-4.58168			2.54723		-3.66073		-3.64152				1.13404	3.33256		-1.73385					-1.05681	-5.61005
	SCRI_RS_168451	2H	118.7	21	-1.22205	-0.00308664	1	5	0.00528959		-2.60848	1.01473	-1.3381		-3.39695		2.54723	-1.91965	-3.66073	-1.73122	-3.64152	-1.31673	1.50261	-1.15108	1.00575	3.1697		-1.73385	-0.906844	-4.24801	-2.55672	0.123953	-1.05584	-5.61005
	SCRI_RS_708	2H	118.7	19	-0.780329	-0.00557255	1	5	0.00147032		-2.27025	1.42339		-6.11803	-2.47549		2.81269	-1.3222	-3.11976	-3.38712		-1.41302	1.79259	-1.27787	1.13404	3.1697	-3.89379		-1.20242	-2.89829	-2.55672	0.123953	-0.8031
	BOPA1_2464_1228	2H	119.8	25	-1.4673	-0.0226143	1	6	0.00814683	-3.18986	-4.48396	0.974068	-3.62523	-4.44055	-2.53786	-0.997523	2.24894	0.675135	-3.81836	-2.20876	-3.46625	-1.33511	0.872626	-1.69426	3.3603	3.57598	-4.25277	-1.2284	-3.1607	-2.60148	1.88605	0.396096	-1.05681	-5.15168
	BOPA1_4472_658	2H	119.8	4	-0.978752	0.00115914	1	0	0.000171826	-3.4093		1.01473						0.500196																-4.79025
	BOPA1_6328_736	2H	119.8	7	-2.23838	-0.0192756	1	2	0.00731968	-3.4093		0.92319	-3.82176								-3.24265			-1.54902									-1.05681	-4.79025
	BOPA2_12_30690	2H	119.8	24	-1.44961	-0.0216156	1	10	0.0081675	-3.4093	-4.44272	1.01473	-4.38865	-3.80151	-3.50294	0.141799	3.27902	0.500196	-3.55314	-2.06674	-3.24265	-1.33511	1.01616	-1.13143		3.43974	-3.60256	-1.27311	-3.47794	-2.90395	0.586754	0.396096	-1.05681	-4.79025
	SCRI_RS_139840	2H	119.8	21	-1.23777	-0.0285923	1	6	0.00501393	-3.4093	-4.44272	1.00524	-4.38865	-3.80151	-2.7367	0.141799		-0.216681	-3.55314		-3.24265	-1.33511	1.50261	-1.12212		3.43974	-4.25277	-1.27311	-3.47794	-2.90395	0.586754		-1.05681	-4.79025
	SCRI_RS_165373	2H	119.8	4	-1.76354	-0.000669731	1	0	0.00214153	-3.4093											-3.13432												-1.05681	-4.79025
	SCRI_RS_239674	2H	119.8	2	-1.20651	-0.000386263	1	0	0.000271198	-3.4093		1.01473
	SCRI_RS_119426	2H	120	6	-1.93725	-0.0173538	1	1	0.00427645	-3.4093		1.01473	-4.38865								-3.24265												-1.05681	-4.34958
	SCRI_RS_157504	2H	120	8	-2.07814	-0.0045027	1	2	0.00662349	-3.4093		1.30288	-5.07313			0.141799					-3.24265			-1.39129									-1.05681	-4.34958
	SCRI_RS_194202	2H	120	7	-1.87538	-0.000268092	1	1	0.00473402	-3.4093		1.01473	-4.38865			0.141799					-3.24265												-1.05681	-4.34958
	SCRI_RS_200949	2H	120	8	-1.96024	-0.00322123	1	2	0.0061016	-3.4093		0.92319	-3.82176				3.27902				-3.24265			-1.63446									-1.05681	-4.34958
	SCRI_RS_208901	2H	120	25	-1.51431	-0.356649	1	9	0.00908355	-2.63567	-4.09365	0.92319	-3.82176	-4.35261	-2.89373	-0.886965	2.44719	0.605955	-3.55314	-2.2486	-3.24265	-1.47763	1.17471	-1.63446	2.65046	3.43974	-4.25277	-1.27311	-3.58806	-2.30938	-2.55672	0.277588	-1.05681	-4.79025
	SCRI_RS_223119	2H	120	7	-2.11374	-0.00331559	1	2	0.00635772	-3.4093		1.01473	-4.38865								-3.3372			-1.13143									-1.05681	-4.34958
	SCRI_RS_223166	2H	120	7	-1.16295	0.003036	1	0	0.00110264		-2.60848						2.54723				-3.64152				1.00083	3.1697		-1.73385						-5.61005
	SCRI_RS_230672	2H	120	25	-1.45302	-0.0953219	1	9	0.00850426	-2.63567	-4.09365	1.12583	-4.38865	-3.80151	-3.50294	-0.279098	2.54723	0.566597	-3.55314	-2.18504	-3.24265	-1.47763	1.50261	-1.13143	1.66632	3.43974	-3.60256	-1.27311	-3.47794	-2.90395	-2.55672	0.277588	-1.05681	-4.79025
	SCRI_RS_2552	2H	120	25	-1.15459	-0.0375727	1	7	0.00511266	-3.4093	-4.44272	1.01473	-4.38865	-3.80151	-3.50294	0.141799	3.27902	-0.216681	-3.55314	-2.06674	-3.24265	-1.24707	1.50261	-1.13143	1.26737	3.43974	-3.60256	-1.27311	-0.598984	-2.90395	0.586754	0.396096	-1.05681	-4.34958
	SCRI_RS_119513	2H	120.3	2	-0.824379	0.0145324	1	0	-0.000251234										-3.55314													0.396096
	SCRI_RS_157929	2H	120.7	4	-0.478253	0.000110206	1	0	-0.000442783	-3.4093		1.00458					3.19788		-3.16456
	SCRI_RS_185506	2H	120.7	16	-0.726147	0.162282	1	0	0.00103963			0.694982	-4.38865			0.213149	3.19788	0.550801	-3.31532	-1.46812	-3.34421			-0.197818			-5.66802	-1.87798	-0.60962	-2.90395	0.586754	1.07272		-4.41453
	SCRI_RS_209551	2H	120.7	25	-1.36043	-0.00556771	1	6	0.00745318	-3.4093	-4.8598	1.00458	-4.38865	-3.80151	-3.33449	0.139126	3.19788	-0.257134	-3.16456	-2.01774	-3.67988	-1.42044	1.60721	-1.13143	-3.80255	3.58972	-3.60256	-1.27311	-0.60962	-2.90395	0.586754	0.396096	-1.10743	-4.34958
	BOPA2_12_30942	2H	120.75	5	-0.115846	0.00163987	1	0	-0.00068705	-3.4093								-0.257134	-3.16456					-1.13143		3.58972
	BOPA1_6652_209	2H	120.8	9	-2.18016	-0.00122159	1	1	0.00892468			0.883516	-4.38865		-3.49382					-2.01774	-3.67988		1.27201									0.396096	-1.10743	-4.34958
	SCRI_RS_124541	2H	120.8	15	-1.76396	-0.00657379	1	0	0.00855822	-3.4093		0.883516	-4.38865	-4.89192	-3.49382		3.19788		-3.16456	-2.01774	-3.67988		1.60721					-1.27311	-9.65214			0.396096	-1.10743	-4.34958
	SCRI_RS_175783	2H	120.8	23	-1.32491	-0.00906103	1	5	0.00648999	-3.4093	-5.80409	0.883516	-4.38865	-4.52454	-3.49382	0.213149	3.19788	-0.257134	-3.16456		-3.67988	-1.38794		-1.13143	-3.80255	3.58972	-4.25277	-1.27311	-0.60962	-2.90395	0.586754	0.396096	-1.10743	-4.34958
	BOPA1_1250_923	2H	121	25	-1.42886	-0.0027325	1	5	0.00851955	-3.132	-5.82022	0.694982	-4.38865	-4.89192	-2.85778	0.213149	3.19788	0.550801	-3.16456	-1.46812	-3.34421	-1.45657	1.60721	-0.724159	-4.11232	3.58972	-5.66802	-1.87798	-0.60962	-2.90395	0.586754	1.07272	-0.149473	-4.41453
	BOPA1_1613_291	2H	121	13	-1.82142	-0.00158115	1	3	0.00928401	-3.132	-5.82022							1.38148		-1.46812		-1.45657	1.60721	-0.724159	-4.11232	3.58972		-1.87798	-9.65214			1.07272	-0.149473
	BOPA2_12_10472	2H	121	5	-1.16982	-0.00429944	1	0	0.000989842						-2.85778							-1.30036	1.60721		-4.11232	3.58972
	BOPA2_12_30678	2H	121	25	-1.39631	-0.00300444	1	4	0.00791926	-3.132	-5.69917	1.01205	-4.38135	-4.43316	-3.47309	1.25318	2.49672	-0.257134	-3.16456	-1.40819	-3.5647	-1.38794	1.51498	-0.616781	-3.36349	3.58972	-5.66802	-1.32213	-0.60962	-2.90849	0.586754	1.07272	-0.149473	-4.41453
	SCRI_RS_231021	2H	121	13	-1.78534	-0.00238195	1	4	0.00823672	-3.132		0.883516			-3.49382			-0.257134			-3.34421	-1.30036	1.68016	-0.724159	-4.11232		-5.10186		-9.65214			1.07272	-0.149473
	BOPA1_285_2932	2H	123.5	23	-1.37166	0.000446665	1	0	0.00731639		-5.82022	0.694982	-4.38865	-4.89192	-2.97751	0.213149	3.19788	0.550801	-3.31532	-1.46812	-3.34421	-1.80016	1.60721	-0.197818	-4.11232	3.58972	-5.10186	-1.87798	-0.60962	-2.90395	0.586754	1.07272		-4.41453
	SCRI_RS_142314	2H	123.5	24	-1.13275	-0.00174745	1	0	0.00515951	-2.98078	-5.90433	0.694982		-3.80151	-2.97751	0.911534	2.80333	0.219665	-3.31532	-1.16755	-3.89542	-0.922843	2.14553	-1.01426	-4.37845	3.98785	-4.21157	-1.87798	-0.60962	-2.90395	0.705744	1.27175	-0.128417	-1.5125
	SCRI_RS_144102	2H	123.5	3	-1.01155	-0.00521091	1	0	7.29346e-05	-2.8028					-3.03907		3.25609
	SCRI_RS_198883	2H	123.5	24	-1.25117	-0.00156241	1	0	0.00628486	-3.07131	-5.94769	0.355282	-4.37098	-4.4287	-2.88899	0.421693	3.1035	1.04959	-2.60342	-1.56828	-4.14228	-0.843036	1.87338	-0.30574	-4.19718	4.01464	-4.76095	-1.87798	-0.618651	-2.75469	0.830918	1.29026		-1.58536
	SCRI_RS_55841	2H	123.5	3	-1.7292	0.000569586	1	0	0.00152797							0.0434693											-5.10186					1.07272
	SCRI_RS_6458	2H	123.7	10	-2.13348	-0.00125562	1	0	0.0106516			0.62942	-6.38396		-2.18104					-1.2215	-3.89542			-1.57801				-1.87798				1.27175	-0.128417	-1.5125
	SCRI_RS_238605	2H	123.9	13	-0.623966	0.00976991	1	0	0.000375885			0.7091					2.80333	0.219665			-3.89542			-0.881099	-4.37845			-1.87798	1.36981	-2.55713	1.06499	0.971198	-0.128417	-1.5125
	BOPA1_2822_739	2H	124.3	19	-1.79639	-0.00320477	1	0	0.0116596		-5.37067	0.7091	-6.7936	-4.63521	-2.76465	0.813185	3.06127	0.219665	-3.7463	-1.51683	-3.89542	-0.922843	2.26889	-0.791375	-4.75004	5.02647		-1.87798					-0.128417	-1.30024
	BOPA2_12_10151	2H	124.3	5	-1.75744	-0.00162425	1	0	0.00289544														2.12595	-0.523703				-3.59216	-10.9524				-0.105483
	BOPA1_ABC09559_1_2_143	2H	124.45	3	0.0159701	0.00639115	1	0	-0.000704053						-2.76465											5.02647		-1.87798
	SCRI_RS_159212	2H	124.6	16	-1.99854	-0.00301732	1	0	0.0124106		-5.37067			-4.63521	-2.76465	0.813185	3.06127			-1.51683	-3.89542	-0.922843	2.26889	-0.791375	-4.75004	5.02647	-4.70672	-1.87798	-9.65214			1.34698
	SCRI_RS_181112	2H	124.6	24	-1.35665	-7.18786e-05	1	0	0.00727885		-5.37067	-1.55694	-7.33975	-3.07225	-2.07754	0.689277	3.06127	0.219665	-3.7463	-1.54606	-3.89542	-0.922843	2.54732	-0.962679	-5.31343	5.02647	-4.21157	-1.87798	-0.610445	-2.36684	0.992925	1.81916	-0.128417	-1.30024
	SCRI_RS_182627	2H	124.6	24	-1.42498	0.0103561	1	0	0.00854302		-5.37067	-1.69475	-6.7936	-3.89225	-2.76465	0.813185	3.06127	0.219665	-3.7463	-1.51683	-3.89542	-0.922843	2.26889	-0.791375	-4.75004	5.02647	-4.21157	-1.87798	-0.75704	-2.46559	0.992925	1.81916	-0.128417	-1.30024
	SCRI_RS_202469	2H	124.6	19	-0.929715	0.0084077	1	0	0.00255276				-6.71014	-6.41023	-2.75254	0.813185	3.06127	0.219665	-3.6374	-1.27805	-3.99028	-0.922843		-0.791375	-4.75004	5.02647	-4.54657	-1.87798	-0.75704	-2.46559	0.992925	1.34698
	BOPA1_5211_1755	2H	124.9	3	-2.19493	-0.00722892	1	0	0.00291004			-1.73455									-3.89542													-1.30024
	BOPA2_12_10579	2H	125.2	1	-0.887055	0.000873493	1	0	-0.000429762																							2.06444
	SCRI_RS_124313	2H	125.4	1	-0.480174	2.01559e-05	1	0	-0.000633948																								-0.128417
	SCRI_RS_134241	2H	125.4	24	-1.51579	-0.00229081	1	0	0.00967886		-5.03844	-1.725	-6.7936	-5.39358	-2.76465	0.541298	2.61241	0.219665	-3.7463	-1.68442	-3.89542	-1.31706	2.26889	-0.886916	-4.75004	5.08976	-4.21157	-3.31503	-0.75704	-1.96567	0.992925	1.86862	-0.128417	-1.30024
	SCRI_RS_147230	2H	125.4	2	-2.72227	0.00386531	1	0	0.00377002				-6.7936																			1.86862
	SCRI_RS_155734	2H	125.4	1	-0.480174	-0.00137028	1	0	-0.000633948																								-0.128417
	SCRI_RS_204022	2H	125.8	18	-1.01199	0.000275559	1	0	0.00307396		-5.03844		-5.35728	-7.0122	-2.76465	0.541298	2.61241		-3.7463	-1.68442			2.26889		-4.75004	5.08976	-4.70672	-3.31503	1.00064	-1.46019	0.992925	1.86862	-0.128417
	SCRI_RS_118062	2H	126.8	13	0.138605	0.00261428	1	1	-0.000652784				-5.35728	-7.0122		0.541298	2.61241		-3.49598				2.15461			5.08976	-4.21157	-3.31503	1.7316	-1.46019	0.992925		-0.128417
	SCRI_RS_11645	2H	127.1	23	-1.23866	0.000357623	1	0	0.00611018		-5.03844	-1.5851	-5.41127	-6.30388	-2.76465	0.541298	1.91963	-0.542563	-3.49598	-1.68442	-3.89542		2.22162	-0.523703	-5.52594	5.08976	-4.70672	-3.31503	0.662985	-0.352136	0.992925	1.86862	-0.128417	-0.363823
	SCRI_RS_124301	2H	127.1	5	-2.25584	-0.0242676	1	0	0.00548806					-6.16262						-1.65373	-3.99028				-5.72169								-0.105483
	SCRI_RS_221784	2H	127.1	10	-1.5174	-0.00733626	1	0	0.0047824	-4.69472		-1.66388		-5.85086		0.541298	2.61241						2.12595		-5.52594	5.08976		-3.39389						-0.363823
	SCRI_RS_121952	2H	127.2	5	-1.28157	-0.00115905	1	0	0.0019405			-1.51369								-1.68442	-1.00736											1.86862	-0.128417
	SCRI_RS_136379	2H	127.2	20	-0.901809	0.000539537	1	0	0.00277903		-5.03844	-1.66388		-4.94643	-2.76465	0.541298			-3.49598	-1.68442	-1.00736		2.22162	-0.523703	-4.26239	5.08976	-4.21157	-3.31503	0.344517	-0.352136	0.992925	1.86862	-0.128417	-0.363823
	BOPA1_678_310	2H	127.3	3	-1.36006	0.00133239	1	0	0.000449202				-5.35728					-0.542563															-0.128417
	SCRI_RS_136969	2H	127.3	4	-1.75526	0.00564607	1	0	0.00251316					-6.38206											-4.26239							2.01345		-1.18724
	SCRI_RS_193100	2H	127.3	23	-1.10181	-0.000194102	1	0	0.00475725		-5.03844	-1.87027	-5.25879	-6.30388	-2.09896	0.730024	1.63526	-0.542563	-3.49598	-1.12177	-1.00736	-2.63662	2.22162	-0.523703	-4.26239	5.08976		-3.31503	0.117781	-0.352136	0.992925	1.86862	-0.128417	-1.14842
	SCRI_RS_201191	2H	127.3	16	-0.97171	-0.00124483	1	1	0.00266067	-4.58553	-5.00904				-2.09896		1.63526	-0.542563				-2.73284	1.71525	-0.837605	-4.26239		-3.70518		0.650764	-0.352136	0.992925	1.98647	0.132155	-1.18724
	SCRI_RS_215471	2H	127.3	13	-0.531232	-0.00195461	1	0	0.000135201	-4.58553				-6.38206								-2.73284	1.75057	-0.837605	-4.26239	5.08976	-4.22403	-4.10152	0.650764	-0.352136	0.992925			-1.18724
	SCRI_RS_230088	2H	127.3	25	-1.33925	-0.0018454	1	0	0.00760942	-4.58553	-6.1091	-1.69493	-4.25761	-6.38206	-2.2498	0.730024	1.63526	-0.542563	-2.80704	-1.37837	-1.00736	-2.73284	-3.8842	-0.837605	-4.26239	4.87195	-1.20835	-4.10152	1.27126	-0.352136	0.5004	2.15504	0.132155	-1.18724
	BOPA1_7826_869	2H	129.3	19	-0.855668	-0.00168862	1	1	0.0020559		-6.1091	-1.69493		-6.38206	-2.2498	0.730024	2.15086	-0.542563	-2.80704	-1.37837		-2.73284	-3.92099	-0.837605		4.87195	-1.40522	-4.10152	1.27126	-0.352136	0.992925			-1.18724
	SCRI_RS_133224	2H	129.3	12	-0.822181	0.000313615	1	0	0.00116495		-6.19155	-1.9018				0.190977	1.06289						-3.07798	-0.781815		6.18588		-4.10152	1.08374	-0.352136	0.809768		0.132155
	SCRI_RS_206266	2H	129.3	16	-0.322104	5.82438e-05	1	0	-0.000366256		-6.1091			-6.77817	-2.2498		2.96777		-2.80704			-2.73284	-3.92099			4.87195	-1.40522	-4.10152	1.27126	-0.352136	0.992925	2.20866	0.132155	-1.18724
	BOPA1_3608_2133	2H	129.7	5	-3.21485	-0.0242268	1	1	0.012697	-4.329	-6.46414					1.0707							-3.92099					-4.10152
	SCRI_RS_106163	2H	129.7	22	-1.00938	9.16963e-05	1	0	0.00357131	-4.329	-6.42204	-1.05075	-3.25131	-6.38206	-2.3977	1.0707		-0.542563	-2.80704	-0.955654	-0.898154	-2.73284	-3.8842		-4.6195	7.04888	-1.20835	-4.10152	2.11979	0.17236	0.992925	1.93208		-1.04617
	BOPA1_4241_445	2H	129.8	2	-1.20888	-0.00139181	0.209399	3	0.00035866	-4.58553																							0.167825
	BOPA1_6990_661	2H	129.8	22	-1.154	-0.00534163	1	1	0.00465062	-4.72463	-6.46414	-1.25934	-3.76374	-6.89839	-2.71855	0.730024	2.96777	-0.542563	-2.80704	-0.948239		-2.73284	-2.51464	-0.96104	-5.11349	7.04888	-1.20835	-4.10152	2.33513	-0.200065	0.992925		0.244898
	BOPA2_12_10915	2H	129.8	2	-0.805072	8.8431e-05	1	0	-0.000393981								2.96777			-0.955654
QFt.HEB25-2d	SCRI_RS_138045	2H	129.8	1	-1.77389	-0.416644	0.000655089	5	0.000715099	-4.58553
	SCRI_RS_194195	2H	129.8	6	-1.28369	-0.0300722	1	2	0.00177151	-4.58553					-1.92228			-0.490223		-1.42857		-2.73284											0.132155
QFt.HEB25-2d	SCRI_RS_194198	2H	129.8	1	-1.77389	-0.987807	0.000655089	5	0.000715099	-4.58553
	SCRI_RS_221939	2H	129.8	2	-0.413337	-0.00668394	1	1	-0.000572414	-2.92208																							0.194711
	SCRI_RS_148699	2H	130.3	4	2.17013	0.103727	1	0	0.000946679														-4.83024						6.59326	-1.00912	5.09409
	BOPA1_3179_497	2H	130.95	1	-1.64204	-0.00246912	1	1	0.000511947	-4.329
	BOPA2_12_31209	2H	130.95	1	-1.64204	-0.0729868	1	1	0.000511947	-4.329
	SCRI_RS_232698	2H	130.95	1	-1.76226	-0.0794671	1	0	0.000677554	-4.42111
	BOPA1_ABC10785_1_1_82	2H	131	5	-2.4211	-0.0333094	1	0	0.00807436	-4.329	-6.93698				-1.88024	-0.656994				0.342725
	SCRI_RS_158072	2H	131	3	-0.390607	0.00142133	1	0	-0.000567829	-4.329								-0.583147			-1.15167
	SCRI_RS_179544	2H	131	22	-1.66903	0.000215802	1	0	0.0109329	-4.329	-6.45345	-0.545669	-3.36703		-1.87894	-0.834042	2.7597	-0.572524		-0.911605	-1.22633	-2.70643	-4.17643	-1.13048	-3.59108		-1.40522	-3.80001	2.18002	1.14276	-0.933934	1.6387	0.140503	-1.04617
	SCRI_RS_227994	2H	131	9	-2.43959	-0.00255207	1	1	0.0132415	-4.329	-6.46414	-0.809579			-1.72971					-0.911605	-1.15167		-3.1242					-3.86612						-1.04617
	BOPA2_12_20027	2H	132.2	23	-1.40107	-0.00139565	1	0	0.00799195	-4.329	-6.46414	-0.783188	-3.47566	-6.34374	-1.88024	-0.656994	2.96777	-0.634674	-2.15906		-1.24711	-2.73284	-2.82858	-1.05255	-5.12079		-1.40522	-3.86612	1.6958	0.650951	0.992925	1.60479	0.321868	-1.04617
	BOPA2_12_30352	2H	132.2	12	-1.28095	-0.0277991	1	0	0.00405704	-4.329	-6.46414	-0.472567	-3.53741		-1.9731	-0.504755								-1.05255			-1.40522	-3.86612	1.76205	0.804679	0.992925
	BOPA2_12_30914	2H	132.2	3	-1.62625	-0.0134611	1	1	0.00176451	-4.329				-6.34374																		1.51826
	SCRI_RS_13322	2H	132.2	13	-1.22082	0.00058673	1	0	0.00359433	-4.329	-6.46414				-1.88024	-0.504755	2.96777	-0.634674					-2.82858		-5.12079	7.04888	-1.40522	-3.86612	1.6958			1.85407
	BOPA2_12_10623	2H	132.4	2	2.52532	0.280837	1	5	0.00260362																					0.650951	0.992925
	BOPA1_6157_1233	2H	132.5	1	-1.25737	-0.0108271	1	0	4.99216e-05	-4.32165
	BOPA1_4240_749	2H	132.6	19	-1.05982	-0.000222654	1	0	0.00358645		-6.93698	-0.653483		-6.92629	-1.88024	-0.656994	2.45465			0.113005	-1.15167	-2.38616		-1.21105	-5.62845	7.04172		-3.86612	1.92128	1.07656	0.992925	1.51826	0.321868	-1.04617
	SCRI_RS_161490	2H	132.6	22	-0.848113	-0.000309664	1	0	0.00240003	-4.329	-6.46414	-0.472567	-3.32833	-6.34374	-1.9731	-0.504755		-0.634674	-2.15906	-0.911605	-1.15167	-2.73284		-1.05255		7.04888	-1.40522	-3.86612	1.6958	0.597918	0.992925	1.99697	0.140503	-1.04617
	SCRI_RS_230951	2H	132.6	24	-1.05542	0.000407987	1	0	0.00419609		-6.91649	-0.783188	-2.80973	-6.34374	-1.88024	-0.656994	2.45465	-0.612682	-1.30345	0.342725	-1.15167	-2.38616	-2.82858	-1.05255	-5.12079	7.04172	-1.40522	-3.86612	1.6958	0.650951	0.992925	1.51826	0.321868	-1.04617
	SCRI_RS_740	2H	132.6	24	-1.0218	-0.00170327	1	0	0.00382945		-6.93698	-0.809579	-2.31052	-6.47349	-1.21437	-0.962299	2.45465	-0.558991	-1.30345	0.342725	-1.15167	-2.38616	-2.73408	-1.04421	-4.56318	7.04172	-1.40522	-3.86612	1.6958	0.650951	0.992925	1.51826	0.321868	-1.04617
	BOPA1_3840_348	2H	133.3	22	-1.14959	0.00492864	1	0	0.00502986	-4.329	-6.9019	-0.692186	-2.80973	-6.08738	-2.90839	-0.656994		-0.612682	-1.30345	0.342725	-1.15167		-2.78953	-1.05255	-5.12079	7.04172	-1.40522	-3.86612	1.6958	0.870767	0.992925	1.51826		-1.04617
	BOPA1_3910_1648	2H	133.3	24	-1.118	-0.000151154	1	0	0.0048092		-6.96119	-0.692186	-2.80973	-6.08738	-2.90839	-0.656994	1.76648	-0.612682	-1.30345	0.342725	-1.22633	-2.38616	-2.78953	-1.05255	-5.12079	7.04172	-1.40522	-3.86612	1.6958	0.870767	0.992925	1.51826	0.321868	-1.04617
	BOPA2_12_20518	2H	135	25	-1.47039	-0.000444408	1	1	0.00918984	-4.70747	-6.98208	0.00297781	-3.31252	-4.87846	-2.33763	-0.572638	1.18645	-1.03438	-1.30345	-1.69206	-2.0081	-2.38616	-2.82858	-0.196313	-6.9473	6.11698	-0.582186	-4.43048	1.30178	0.871514	0.708424	0.553227	0.248696	-1.68344
	SCRI_RS_114969	2H	135	20	-1.30421	-0.000287512	1	1	0.00623573	-4.70398	-7.00125		-3.47566		-2.5005	-0.572638	1.18645	-1.03438	-1.30345	-1.73835		-2.38616	-2.82858	-0.209136	-6.69849	6.3982		-4.31037	1.65533	0.870767	0.992925	0.638562	0.321868
	SCRI_RS_174071	2H	135	3	-1.98717	0.00103408	1	1	0.00309156			-0.689205								-1.54107												0.638562
	SCRI_RS_226193	2H	135	22	-1.68539	-0.00213324	1	0	0.010921	-4.70747	-6.98208	-0.666727	-4.10752	-6.48044	-2.03149		0.666411		-1.19163	-1.42321	-1.56105	-2.38616	-0.917093	-0.250796	-6.45133	7.16586		-4.02641	-0.151324	1.07656	1.41642	0.873054	0.372147	-0.975684
	SCRI_RS_168471	2H	135.15	1	-1.75702	0.0101042	1	0	0.000738312	-4.70398
	SCRI_RS_194079	2H	135.15	1	-1.75702	-0.125579	1	0	0.000738312	-4.70398
	SCRI_RS_114673	2H	135.3	21	-1.17158	-0.00132	1	0	0.00494304	-4.70398	-7.00125		-3.47566	-6.58152	-3.90984	-0.572638		-1.03438	-1.33572	-2.13341		-2.38616	-2.82858	-0.209136		6.3982	-1.40522	-4.31037	2.12672	0.870767	0.992925	0.659036	0.321868	-1.63746
	SCRI_RS_197269	2H	135.3	2	-2.62178	-0.0021322	1	0	0.00155716																		-1.40522	-4.31037
	BOPA1_7655_579	2H	135.6	3	-2.09798	-0.0538867	1	2	0.00272896			-0.136209		-6.58152						-2.13341
	BOPA1_968_979	2H	135.6	12	-1.53045	0.00184663	1	0	0.00506171			-0.0461777						-1.03438		-2.13341	-1.83942	-1.90764	-2.82858	-0.294221	-6.69849	6.3982	-1.20835		-0.0588551					-1.63746
	BOPA1_ABC17314_1_1_226	2H	135.6	18	-0.820539	0.00021482	1	0	0.00178406		-6.75244	0.152187		-6.58152	-3.81167	-0.572638		-0.943096		-1.75064	-1.37532	-1.90764	-2.82858	-0.591573		6.3982	-1.20835		2.3404	0.870767	0.992925		0.321868	-1.64455
	BOPA2_12_10487	2H	135.6	16	-1.04396	-0.000189788	1	0	0.00303045	-4.84763		-0.0960882	-3.47566	-6.58152		-0.572638	-0.164074	-0.943096	-0.651574	-2.13341			-2.78953		-6.69849				1.69199	0.870767	0.992925	-0.170696	0.321868
	BOPA2_12_10950	2H	135.6	24	-1.43318	-0.000734575	1	0	0.00843287	-4.84763	-6.96119	0.152187	-3.47566	-6.58152	-3.81167	-0.572638	-0.164074	-0.943096	-0.651574	-1.75064	-1.37532	-1.90764	-2.82858	-0.591573	-6.69849	6.3982	-1.20835	-4.64803	2.12672	0.870767	0.992925		0.321868	-1.63746
	SCRI_RS_156155	2H	135.6	17	-1.76779	-0.00106094	1	0	0.00983034			-0.0960882		-6.58152		-0.572638	-0.164074	-1.03438	-0.651574	-2.13341	-1.59304	-1.90764	-2.82858	-0.82795	-6.69849	6.3982	-1.20835	-4.64803	-0.0588551			-0.144245
	SCRI_RS_172784	2H	135.6	14	-0.746767	0.00271812	1	0	0.000964925	-4.84763	-6.96119		-3.47566		-3.81167	-0.572638	-0.164074	-0.943096	-0.651574				-2.78953				-1.20835		2.2942	0.870767	0.992925		0.321868
	SCRI_RS_186925	2H	135.6	17	-0.717718	-0.00103842	1	0	0.00110682		-6.77401	0.152187		-6.58152	-3.81167	-0.572638		-0.943096			-1.66979	-1.53002	-2.82858	-0.525975		5.69928	-0.814117		2.51387	0.870767	0.992925		0.321868	-1.64455
	SCRI_RS_188579	2H	135.6	6	-2.22224	-0.0130158	1	0	0.00632057			-0.0960882		-6.58152						-2.13341	-1.37532				-6.69849		-2.97679
	SCRI_RS_192591	2H	135.6	8	-1.61744	-0.000556499	1	0	0.00399591		-7.00125			-5.28042	-3.81167			-0.943096	-0.651574				-3.35623		-5.22532	6.3982
	SCRI_RS_204274	2H	135.6	18	-1.59175	-0.00655203	1	0	0.0082233	-4.83694		0.90346	-4.23632	-5.13381		-0.413737	-0.452279		-1.06117	-2.04177	-1.67592	-1.58661		-0.299724	-6.62218	5.64864	-0.814117	-4.64803	-0.0665333				1.1899	-1.64455
	SCRI_RS_205658	2H	135.6	7	-2.24405	-0.0170399	1	0	0.00830853			-0.0960882		-6.58152						-2.13341	-1.37532			-0.895809	-6.69849		-1.20835
	SCRI_RS_233261	2H	135.6	14	-2.15762	-0.000256439	1	0	0.0126021			-0.13192		-6.02505			-1.57481			-2.13341	-1.71869	-1.84554	-2.94511	-0.549139	-6.70316	6.18329	-1.0284		-0.418741			-0.311848		-1.65447
	SCRI_RS_234587	2H	135.6	7	-0.384524	0.000802123	1	0	-0.000454132	-4.84763			-3.47566				-0.164074		-0.651574				-2.82858						2.2942				0.321868
	SCRI_RS_44952	2H	135.6	24	-1.43631	-0.000571354	1	0	0.00847139	-4.84763	-6.74214	0.152187	-3.47566	-6.58152	-3.81167	-0.572638	-0.164074	-0.943096	-0.596973	-1.75064	-1.37532	-1.90764	-2.78953	-0.525975	-6.69849	6.3982	-1.20835	-4.64803	2.12672	0.870767	0.992925		0.321868	-1.64455
	SCRI_RS_138320	2H	135.8	21	-1.32867	0.000245714	1	0	0.0064204		-6.55714		-4.03523	-6.66195	-3.81167	-0.572638	-0.164074	-0.943096	-1.06117		-1.37532	-2.18842	-2.82858	-0.525975	-6.62061	6.26843	-1.20835	-4.64803	2.12672	0.870767	1.2302	-0.170696		-1.64455
	SCRI_RS_173446	2H	135.8	8	-1.408	0.000654915	1	0	0.00350367		-6.55714				-3.81167				-1.06117		-1.37532		-2.82858	-0.626228				-4.64803	2.2942
	SCRI_RS_175216	2H	136	10	-0.973576	0.023288	1	2	0.0014407		-6.55714				-3.76599			-0.894656					-0.900928		-6.0044		-1.20835		2.2942	0.870767	1.2302	-0.170696
	SCRI_RS_222342	2H	136	13	-1.20351	0.00905296	1	1	0.00371808		-6.52967	0.800286			-3.81167			-0.943096			-1.1156		-0.908777	-0.853426	-6.62061		-1.20835		2.2942	0.870767	1.2302	-0.170696
	BOPA2_12_11368	2H	136.3	2	-0.880392	0.00488874	1	0	-0.000361023																		-1.20835							-1.64455
	BOPA1_5784_213	2H	136.4	25	-1.32139	0.00323644	1	1	0.0072363	-4.84763	-6.53621	0.800286	-4.03523	-7.03264	-3.98338	-0.572638	0.308568	-0.943096	-1.06117	-1.95554	-1.1156	0.0380629	-0.593869	-0.853426	-6.62061	6.26843	-1.20835	-4.04213	2.12672	0.870767	1.2302	-0.170696	1.1899	-1.64455
	BOPA2_12_11383	2H	136.8	8	-2.64304	0.000611035	1	0	0.00817871		-6.55714											-0.738378	-0.957136		-6.62061	6.26843	-0.896024	-4.04213	-0.0588551
	SCRI_RS_10006	2H	136.8	21	-1.60733	0.00616502	1	0	0.00931429	-4.84763	-6.53621			-7.03264	-4.07852	-0.572638	0.308568	-0.943096		-1.95554	-1.21674	0.0380629	-0.957136		-6.62061	6.26843	-1.20835	-4.04213	-0.0588551	0.870767	1.91309	-0.447331	1.1899	-1.70275
	SCRI_RS_194105	2H	136.8	5	0.154904	0.000881094	1	0	-0.000674767	-4.329																		-3.86612	0.144227	0.650951	0.992925
	SCRI_RS_161636	2H	137	24	-1.43461	0.000533342	1	1	0.00853262	-4.84763	-6.55714	1.135	-4.03523	-7.03264	-3.87184	-0.572638	-0.151737		-1.06117	-1.95554	-1.1156	0.0380629	-0.957136	-0.853426	-6.62061	6.26843	-1.20835	-4.04213	2.12672	0.870767	1.53733	-0.447331	1.1899	-1.64455
	BOPA1_2052_792	2H	137.7	1	-1.73408	-0.0575828	1	0	0.000712501	-4.79232
	BOPA1_8586_1221	2H	138	4	-1.61342	-0.000597718	1	0	0.00211493	-4.79232				-7.03264							-1.1156		-0.957136
	SCRI_RS_155544	2H	138.2	15	-2.20203	-0.00142502	1	0	0.0150204	-4.79232		1.01578	-4.03523	-7.03264	-3.87184		-0.151737			-2.54812	-1.21674		-0.957136	-0.853426			0.729536	-4.04213				-0.0891339	1.10094	-1.64455
	SCRI_RS_208292	2H	138.4	1	0.436994	-0.00332407	1	0	-0.000658742																								1.10094
	SCRI_RS_230497	2H	138.5	21	-1.1201	0.0147029	1	0	0.00441313	-4.79232	-6.55714	0.493259	-4.03523		-3.87184	-0.848599	-0.151737	1.95587	-1.06117		-1.1156	-0.738378	-0.908777	-0.853426	-6.62061	6.26843	-0.896024	-4.04213	1.76854	0.718204	1.91309			-1.5626
	SCRI_RS_152664	2H	138.6	25	-1.39188	0.0015832	1	0	0.0079819	-4.72371	-6.53621	0.493259	-4.2331	-6.48089	-3.87184	-0.989824	-0.779426	1.95587	-1.06117	-2.04872	-0.320987	-0.738378	-0.957136	-0.866338	-6.62061	6.26843	-0.896024	-4.12687	1.76854	1.16098	1.91309	-0.300928	1.10094	-2.18976
	SCRI_RS_154135	2H	138.6	3	-0.00527972	-0.000951118	1	0	-0.000704197			0.493259																	1.76854			-0.300928
	SCRI_RS_156013	2H	138.6	6	-1.36838	-0.00354851	1	0	0.00268847	-4.79232					-3.87184				-1.06117					-1.03563				-4.12687					1.10094
	SCRI_RS_156819	2H	138.6	9	-1.03089	1.04029e-05	1	0	0.00144553	-4.79232	-6.52967			-7.03264			-0.151737	1.95587			-0.735995				-6.62061	6.26843			2.05071
	SCRI_RS_174077	2H	138.6	25	-1.38001	0.0032562	1	0	0.00784308	-4.79232	-6.55714	0.493259	-4.03523	-7.03264	-3.87184	-0.989824	-0.151737	1.95587	-1.06117	-1.88417	-0.639112	-0.738378	-0.957136	-0.853426	-6.62061	6.26843	-0.896024	-4.12687	1.76854	1.16098	1.91309	-0.300928	1.10094	-1.5626
	SCRI_RS_194653	2H	138.6	12	-1.00279	-0.000273036	1	0	0.00218802	-4.79232	-6.59595	0.492419	-4.13017	-7.03264	-3.71777				-1.06117		-0.639112				-6.70737				2.22648	0.646206	2.22022
	SCRI_RS_224822	2H	138.6	7	-1.35371	0.00149321	1	0	0.00240131	-4.78598							0.297512	1.95587		-2.03579								-3.78599				-0.0720643	0.944642
	BOPA1_5483_787	2H	139.05	2	-1.08683	-0.0479633	1	1	0.000103089	-4.79232																							0.944642
	SCRI_RS_4691	2H	139.6	8	-0.84383	0.00158803	1	0	0.000573211				-4.03523			-0.876922	1.90906			-2.03579	-0.639112						-0.896024		1.84642			0.0354511
	SCRI_RS_173017	2H	139.9	25	-1.11342	-0.000167681	1	0	0.00492226	-4.79232	-6.64977	0.763738	-4.03523	-7.03264	-3.87184	-0.661524	1.93515	-0.999067	0.705032	-1.95846	-0.639112	0.242027	-0.924199	-0.799993	-5.76571	6.26843	5.88421	-4.12687	1.61458	1.16098	3.34828	0.0354511	0.943727	-2.41799
	SCRI_RS_174037	2H	139.9	2	-1.05983	-0.0112775	1	1	8.13099e-05	-4.79232																							0.943727
	SCRI_RS_8420	2H	139.9	13	-2.0105	-0.0475483	1	2	0.012083	-4.79232	-6.68011	0.763738	-4.03523	-7.03264		-0.661524	2.28627		0.705032		-0.639112			-0.799993	-5.76571								0.943727	-2.41799
	BOPA1_9668_422	2H	140.5	1	-1.57599	0.000692252	1	0	8.21397e-05																									-2.62215
	SCRI_RS_134343	2H	140.5	15	-1.11076	-0.000118097	1	0	0.00324655		-6.68011	0.763738			-3.87184		3.1381		0.705032	-2.3907	-0.735995		-3.09528		-5.3101	6.26843	5.88421	-1.66629	1.84642			0.0354511		-2.13564
	BOPA2_12_30823	2H	140.7	11	-0.507674	0.00546062	1	0	-1.59592e-05			0.763738		-5.05082			2.61609	-1.05507	0.705032	-2.38627	-0.333001			-0.798593		6.13209						0.0354511		-2.62215
	BOPA2_12_30822	2H	140.8	1	-2.31479	-0.0166375	1	0	0.00149652	-5.04217
	SCRI_RS_116590	2H	140.8	24	-1.01785	0.000169711	1	0	0.00384622	-5.04217	-7.89065	0.763738	-3.80821	-5.05082	-3.87184	-0.661524	3.1381	-1.05507	0.705032	-2.6327	-0.333001	0.242027	-3.13557	-0.798593	-5.3101	4.68001	5.88421	-1.57026	1.61458	2.09468	3.34828	0.0354511		-2.62215
	BOPA1_570_1376	2H	141.1	23	-0.932855	0.000474124	1	0	0.00293398		-7.98522	0.763738	-4.37473	-5.05082	-3.87184	-0.792765	3.1381	-0.722068	-0.0841518	-2.7794	-0.333001	0.242027	-3.09528	-0.798593	-5.3101	2.57637	5.88421	-1.57026	3.43055	2.09468	5.23804	-2.26915		-2.62215
	SCRI_RS_141500	2H	141.1	17	-1.44606	-6.01499e-05	1	0	0.00633789		-7.89065				-3.66702	-0.792765	3.1381	-0.722068		-2.7794	-0.333001	0.242027	-2.02119	-0.892269	-5.3101	2.57637	5.88421	-1.57026	3.43055			-2.26915		-2.62215
	SCRI_RS_153293	2H	141.1	4	-1.05442	0.00248774	1	0	9.21108e-05				-4.6149				3.1381			-2.7794						2.57637
	SCRI_RS_200267	2H	141.1	16	0.018819	0.00188731	1	0	-0.000703133			0.763738	-4.37473	-5.05082	-3.87184	-0.792765	3.1381	-0.722068				0.242027	-3.09528		-5.3101	2.57637	5.88421		3.43055	2.09468	5.23804			-2.62215
	SCRI_RS_15119	2H	141.5	5	1.25125	0.0259545	1	4	0.00133335	-4.47153							4.12632													2.57789	5.23804		0.991087
	BOPA1_1283_332	2H	141.6	2	-3.49497	-0.00820239	1	0	0.00530548		-8.03632																						0.991087
	BOPA2_12_31527	2H	141.9	14	0.186295	0.00413878	1	0	-0.000611504			0.232478		-5.05082		0.145165	3.97221	-0.722068		-3.02798	-0.497906	0.0607871			-5.3779		3.46501		9.21671	1.64109	5.23804		0.991087
	BOPA2_12_30240	2H	142	1	-1.0191	-0.000173084	1	0	-0.000324443			0.906694
	SCRI_RS_225633	2H	142.2	25	-1.03622	-0.00147727	1	0	0.00403864	-4.54244	-8.05281	0.494704	-3.88094	-4.99918	-3.04621	0.871385	3.97221	-0.294353	-0.0841518	-3.40168	-0.497906	0.0607871	-2.74113	-1.75679	-5.29071	3.50772	3.46501	-1.12266	3.3294	1.46114	5.23804	-2.58882	1.23493	-2.9849
	SCRI_RS_149233	2H	142.4	2	-0.359573	0.00432982	1	0	-0.000622591	-4.47153									-0.0841518
	SCRI_RS_174051	2H	142.4	1	-2.03976	0.00224803	1	0	0.000953045	-4.54244
	BOPA1_3450_692	2H	142.4	20	-1.2591	-0.000665309	1	0	0.0055777	-4.54244	-7.49182		-4.2093	-5.44196	-3.04621	0.871385	3.97221		-0.0841518	-3.40168			-3.13557	-1.42671	-5.3779	3.50772		-1.12266	3.99215	1.46114	5.23804	-2.58882	1.23493	-2.83834
	BOPA2_12_31506	2H	142.4	25	-0.995747	-0.000365732	1	0	0.00372739	-4.54244	-8.05281	0.422571	-3.9984	-5.05082	-3.04621	0.871385	3.97221	-0.237366	-0.0841518	-3.40168	-0.497906	0.0607871	-3.13557	-1.42671	-5.3779	3.50772	3.46501	-1.12266	3.99215	1.46114	5.23804	-2.58882	1.23493	-2.83834
	SCRI_RS_122297	2H	142.6	3	0.959189	-0.00471512	1	0	-0.000122713									-0.722068									5.61702	-1.12266
	SCRI_RS_172136	2H	142.6	24	-0.807665	-1.15421e-05	1	0	0.00218215	-4.54244	-7.50836	0.451799	-3.90871	-5.05082	-3.40544	0.871385	3.97221	-0.237366	-0.0841518	-3.48397	-0.332069	0.0607871		-1.42671	-5.3779	3.50772	5.61702	-1.28439	3.99215	1.46114	5.23804	-2.78454	1.23493	-2.83834
	SCRI_RS_73620	2H	142.6	25	-0.813521	0.000251695	1	0	0.00214318	-4.54244	-7.4541	0.637628	-3.90871	-5.45804	-2.77746	2.56802	3.17471	-0.237366	-0.0841518	-3.86423	-0.332069	0.0607871	1.71042	-1.41614	-5.81012	3.71591	5.97027	-1.59065	3.99215	1.46114	5.23804	-2.78454	1.23493	-2.97789
	BOPA1_6419_1680	2H	144.1	6	0.30438	0.00204289	1	0	-0.000576401			0.451799						-0.237366				0.39822							2.69117			-2.78454	1.5074
	BOPA1_9910_427	2H	144.1	7	-1.51582	-0.000158212	1	0	0.00313071		-8.01276	0.451799										0.39822							2.53086			-2.78454	1.5074	-2.93474
	SCRI_RS_227482	2H	144.1	18	-0.47449	0.00168251	1	0	0.000112237	-5.40162	-8.03213	0.451799		-5.12627		0.922927	5.3628		0.0717276	-3.07204	-0.773134				-5.3779	2.60326	5.97027		4.19619	1.29841	5.23804	-2.78454	1.5074	-2.93474
	BOPA1_1449_1103	2H	144.3	6	-0.735984	-3.64002e-05	1	0	-0.000141564				-3.84263					-0.659686		-2.508						3.33007			9.21671			-3.28054
	BOPA1_2592_1237	2H	144.3	25	-1.33675	-0.000513783	1	0	0.00716018	-5.27121	-8.16461	0.516273	-4.10048	-5.43987	-2.97723	1.85188	2.45263	-0.200558	0.0717276	-2.54615	-0.726558	0.39822	1.09619	-1.4148	-5.3779	2.66577	4.95021	-0.968558	9.21671	1.0283	5.23804	-2.6244	1.36287	-2.91717
	BOPA2_12_31180	2H	144.3	5	-0.732674	-0.00279237	1	0	1.79211e-05	-5.40162					-3.42635								0.820449					-0.192107	2.61685
	SCRI_RS_176159	2H	144.3	22	-0.796398	-0.000717102	1	0	0.00184846	-5.40162	-7.94259		-4.10048	-5.12627	-3.5684	0.767324	5.3628	-0.237366	0.0717276	-2.82811	-0.773134	0.80312	1.16364	-1.42875	-5.3779	2.60326	5.97027	-1.24782	4.19619	1.29841	5.23804	-3.30328
	SCRI_RS_188722	2H	144.3	8	-1.05213	-7.3928e-05	1	0	0.00123754			0.0476196	-3.58892	-4.65453				-1.00711			-0.497906								8.87282			-2.58882		-2.62215
	SCRI_RS_196604	2H	144.3	4	-1.02775	0.00170011	1	0	0.000134041	-4.75625															-4.09967	3.33007			9.21671
	SCRI_RS_119848	2H	144.4	5	-0.860519	-0.00389444	1	0	0.000286341	-5.40162					-3.50429								1.20794					-1.19648	2.53536
	SCRI_RS_170209	2H	144.4	24	-1.01168	-0.00105459	1	0	0.00371931	-5.40162	-8.03213	0.261444	-3.84263	-5.56942	-3.50429	1.43576	5.26155	-0.032374	0.0717276	-3.3857	-0.773134	0.39822	0.685187	-1.42671	-5.3779	2.60326	5.97027	-1.16748	4.19619	1.29841	5.55407	-3.55771		-2.93474
	SCRI_RS_161281	2H	145.6	25	-0.462126	-0.000158219	1	0	0.00027029	-5.00166	-7.95761	1.62298	-3.84263	-5.58406	-2.26591	0.798115	4.81435	-0.237366	2.01596	-2.95088	-0.656643	1.18715	2.40141	-1.42671	-5.33556	2.62707	6.7904	0.980779	4.19619	2.06574	7.21887	-3.28054	0.846112	-2.88705
	SCRI_RS_169956	2H	145.6	12	-0.702182	0.000263751	1	0	0.000489117	-4.99008					-2.29115		4.59146		2.01596	-2.65226		2.05208	2.58947		-5.33556	2.62707		0.980779	9.21671			-3.46421
	SCRI_RS_159526	2H	145.8	1	-2.95052	-0.0189946	1	0	0.00226762	-5.40162
	SCRI_RS_119279	2H	146.05	3	0.858943	-0.00348288	1	0	-9.24138e-05	-5.00166							5.47339		2.01596
	SCRI_RS_140931	2H	146.1	24	-0.392945	-0.00115011	1	0	-2.33836e-05	-5.00166	-7.95761	1.62298	-3.84263	-5.54121	-2.26591	0.405139	5.47339	-0.237366	2.01596	-2.508	-0.187449	1.66969	1.81327	-1.97017	-4.67246	2.62707	6.7904	0.980779	3.71863	2.06574	6.98035	-3.28054		-2.60177
	SCRI_RS_228319	2H	146.1	25	-0.435148	-3.61782e-05	1	0	0.000151965	-5.00166	-7.95761	1.62298	-3.84263	-5.54121	-2.26591	0.695518	4.81435	-0.237366	2.01596	-2.95088	-0.656643	1.2582	2.40141	-1.97017	-5.33556	2.62707	6.7904	0.980779	3.71863	2.06574	7.21887	-3.28054	0.846112	-2.60177
	BOPA1_1344_930	2H	146.2	5	-0.957257	-0.017352	1	0	0.000253862	-5.00166							4.81435			-2.508		1.18715						0.980779
	SCRI_RS_161224	2H	146.2	15	-0.13885	-0.000351311	1	0	-0.000647769	-5.00166		1.70791	-3.84263	-4.98741		0.405139	4.81435	-0.237366		-2.75282		1.18715		-1.97017		2.62707			9.21671	2.06574	7.21887			-2.60177
	SCRI_RS_158043	2H	146.25	10	0.416043	0.00167003	1	1	-0.000322628	-5.00166					-2.26591		4.81435			-2.95088			2.40141		-5.33556		6.7904		2.21716	2.06574	7.21887
	SCRI_RS_139106	2H	146.4	18	-0.765615	-0.00636914	1	1	0.00141118	-5.00166	-7.89486	1.62298	-3.84263	-5.54121	-2.26591	0.405139	5.47339		2.01596	-2.508		1.18715	1.81327	-1.97017		2.62707	6.7904	0.980779	3.71863					-2.60177
	SCRI_RS_139115	2H	146.4	18	-0.773239	-0.00446664	1	1	0.00145178	-5.00166	-7.89486	1.62298	-3.84263	-5.54121	-2.26034	0.405139	5.47339		2.01596	-2.508		1.18715	1.88578	-1.97017		2.62707	6.41582	0.980779	3.71863					-2.60177
	SCRI_RS_142982	2H	146.4	23	-0.356955	-0.000565825	1	0	-0.000156262	-5.00166	-7.95761	1.62298	-3.84263		-2.26034	0.405139	4.81435	-0.237366	2.01596	-2.508	-0.187449	1.18715	2.40141	-1.97017	-5.33556	2.62707	6.7904	0.980779	3.71863	2.06574	7.21887	-3.28054		-2.60177
	SCRI_RS_227525	2H	146.4	5	0.45322	0.00408287	1	0	-0.000528839	-5.00166							5.47339					1.18715				2.62707			9.21671
	SCRI_RS_236521	2H	146.5	23	-0.592408	-0.000332561	1	0	0.000791118	-5.00166	-7.95761	1.72243	-3.81835	-5.52876	-2.26591	0.405139	5.47339		2.01596	-2.56236	-0.187449	1.18715	1.40255	-2.39627	-4.11365	2.62707	6.7904	0.980779	3.71863	2.06574	7.42182	-3.28054		-2.60177
	BOPA1_9426_490	2H	146.55	2	-3.39212	-0.010878	1	0	0.00424629	-5.19718			-3.84263
	SCRI_RS_186760	2H	146.55	1	-2.75945	-0.0215693	1	0	0.00186483	-5.00166
	SCRI_RS_159536	2H	147.3	1	-2.75945	-0.00353609	1	0	0.00186483	-5.00166
	SCRI_RS_169970	2H	147.3	2	-2.7214	-0.00562484	1	0	0.00343889	-5.00166										-2.508
	SCRI_RS_170753	2H	147.3	5	-1.72824	0.00370088	1	0	0.00227665	-5.00166										-2.508						3.33007			9.21671			-3.28054
	SCRI_RS_204579	2H	147.3	19	-0.181893	-0.00025344	1	0	-0.000572745	-4.87741	-7.93894	2.84805		-5.54121	-2.26591	0.405139	5.47339		2.01596		-0.187449		1.81327		-5.10551		6.7904	0.980779	2.21716	2.06574	6.98035	-3.28054	0.532351	-2.60177
	SCRI_RS_223897	2H	147.5	12	-0.816426	-0.000757384	1	0	0.00116744	-5.00166		2.84805	-3.84263	-5.54121		0.569117			2.06121	-2.508	-0.574131				-5.10551				1.52414			-3.19369	0.532351
	SCRI_RS_231015	2H	147.5	6	-0.621622	-3.42383e-06	1	0	-9.24963e-06	-5.00166		2.84805				0.569117			2.06121													-3.19369	0.532351
	SCRI_RS_134252	2H	147.7	25	-0.280102	-0.000138156	1	0	-0.00035661	-5.29172	-7.31932	2.88918	-3.62784	-6.077	-2.28011	0.419356	5.03733	-0.793578	2.49245	-3.16852	0.0172533	1.91685	1.786	-1.6372	-5.29156	3.33007	6.76385	1.36516	2.73841	1.93438	6.86937	-3.17289	0.373709	-2.66924
	BOPA2_12_30378	2H	148.2	3	-0.669013	-0.00636637	1	0	-0.000253675	-4.74611		3.16229																					0.532351
	SCRI_RS_139737	2H	148.2	24	-0.238677	0.000159623	1	0	-0.000456574	-4.74611	-7.31369		-3.84263	-5.38696	-3.29873	0.235746	5.47339	-0.659686	1.81388	-2.63611	-0.0504993	1.91685	2.68264	-1.76015	-4.81314	3.33007	6.76385	0.980779	3.71863	2.03973	7.61573	-3.51575	0.532351	-2.60177
	SCRI_RS_123364	2H	149.2	6	-1.04801	-0.0007796	1	1	0.000963849	-4.74611					-3.34392				1.81388			1.91685	1.88578		-4.7386
	SCRI_RS_151056	2H	149.2	16	-0.562125	-0.000292898	1	0	0.000417824	-4.74611		3.16229	-4.72813	-6.00426		0.235746		-0.659686	1.81388	-2.49702	-0.0504993			-1.67328	-4.7386					2.06574	7.5821	-3.51575	0.532351	-2.62776
	SCRI_RS_156075	2H	149.2	18	-1.22398	-0.00186637	1	0	0.00474682	-4.74611	-7.31369	3.16229	-4.72813	-6.00426	-3.34392	1.102		-0.197047	1.81388	-2.49702	-0.0504993	1.91685	1.81327	-1.67328	-4.7386		6.76385		2.21716			-3.51575
	BOPA2_12_20775	2H	149.4	2	-1.64317	0.00176264	1	0	0.000719451											-2.14522			1.61365
	SCRI_RS_13386	2H	149.4	24	-0.069228	-0.000154864	1	0	-0.000683518	-4.74611	-7.3781	3.16229	-4.72813	-5.8995		0.397272	5.06508	-0.659686	1.81388	-2.14522	-0.0504993	1.82265	1.61365	-1.67328	-3.83807	3.33007	6.07736	0.980779	3.71863	2.53634	10.9776	-4.56372	0.731455	-2.67862
	SCRI_RS_138848	2H	149.4	10	0.995011	0.00103821	1	0	0.00166986			3.16229			-3.29873		5.47339	-0.659686		-1.66045		1.82265	1.61365							2.53634	10.9776		0.731455
	SCRI_RS_150519	2H	149.4	10	-0.178966	0.000359344	1	0	-0.000650246				-5.80358			0.40672	5.44863				0.288926	2.05455	2.08523		-3.83807	3.33007		0.652061	10.8073
	SCRI_RS_154153	2H	149.4	14	-0.108897	-8.63771e-05	1	0	-0.000669403	-4.74611	-7.38672	3.16229	-4.72813	-5.8995		0.397272		-0.659686	1.81388	-2.14522									2.21716	2.53634	10.9776	-4.56372		-2.67862
	SCRI_RS_160512	2H	149.4	11	1.1069	0.00411497	1	0	0.00232204	-4.74611			-4.72813			0.397272		-0.659686	1.81388	-2.14522									2.21716	2.53634	10.9776		0.731455	-2.67862
	SCRI_RS_196748	2H	149.4	14	-0.114689	0.000300606	1	0	-0.000667508	-4.74611			-4.72813			0.397272	5.47339		1.81388	-2.14522	-0.0504993	1.82265	1.61365	-1.67328			6.35643		2.21716			-0.833659	0.731455
	SCRI_RS_8637	2H	149.4	4	-1.17449	-0.00136363	1	0	0.00084349	-4.74611		3.16229						-0.659686														-4.56372
	SCRI_RS_129821	2H	149.45	2	-1.22806	-0.00203456	1	0	0.000291345	-4.74611																							0.731455
	SCRI_RS_165239	2H	149.45	1	-1.81582	-0.0156191	1	0	0.000150097																									-2.67862
	SCRI_RS_206020	2H	149.5	17	-0.275838	-0.000827532	1	0	-0.000449431	-4.74611		3.16229	-4.72813	-5.24234		0.397272	5.47339	-0.793578			-0.0504993	1.82265			-3.83807	3.33007	6.07736	0.980779	2.21716			-5.0081	0.731455	-2.67862
	BOPA1_5029_1423	3H	0	20	-0.0488135	-0.000882356	1	0	-0.000696231		-0.676355	-3.53225	2.44353	-3.54827	-1.78232	-2.92546		-1.9419	2.79779	-0.81299	7.64111	0.280818	-7.70801		-2.03719	1.39388	1.93365	-1.43482	-1.34007	3.66473	2.4924			4.25122
	BOPA2_12_31428	3H	0	8	-0.711468	-0.0027204	1	0	0.000288617	-0.629734		-3.48868		-3.87843					2.79779	-0.472841				0.293514	-2.38707									4.25122
	SCRI_RS_148646	3H	0	16	0.383159	0.00142917	1	0	-0.000308362		-0.676355			-3.74014				-1.97776	2.79779			0.280818	-8.93388		-1.01722	1.13973	1.93365	-1.69262	-0.80807	3.22553	2.4924	0.602847	0.75007	4.25122
	SCRI_RS_174383	3H	0	21	0.024323	-5.12351e-05	1	0	-0.000702082	-0.274469	-0.676355	-3.41105		-3.87843			0.949217	-1.97776	2.79779		7.55413	0.280818	-7.0225	0.293514	-1.61593	1.13973	1.93365	-1.43482	-0.80807	3.22553	2.4924	0.602847	0.75007	4.25122
	SCRI_RS_190002	3H	0	13	-2.33035	-0.211628	1	2	0.0117306	-0.328573	0.49026	-3.67045		-6.17788			0.712703		1.4324	-4.07584		-2.72924	-7.08889	0.698729		-1.1204						0.793966	0.273438
	SCRI_RS_216164	3H	0	23	-0.265728	-0.000576325	1	0	-0.000434513	-0.629734	-0.659466	-3.48868	2.33612	-3.87843	-1.97131	-2.92546	0.949217	-1.97776	2.79779	-0.472841	7.64111		-7.54758	0.293514	-2.38707	2.35787	1.93365	-1.43482	-0.811815	3.22553	2.4924		0.890391	4.25122
	SCRI_RS_1804	3H	0.1	8	-1.34092	-0.00027716	1	0	0.00228624	-0.629734	0.108797						0.949217		2.79779	-0.26088			-7.46193	0.293514									0.890391
	BOPA2_12_11434	3H	1.35	2	-1.5545	-0.0234205	1	0	0.000668033								0.949217							0.47864
	BOPA1_4715_810	3H	1.6	1	0.871695	0.00107336	1	0	-0.000557668													1.75538
	BOPA2_12_10103	3H	1.6	24	0.0611795	0.0201179	1	0	-0.0006893	0.666627	2.01478	-3.48868		-3.87843	-1.97131	1.80104	0.949217	-1.74954	2.50843	-1.08159	6.85037	1.75538	-7.13488	0.47864	-1.90289	1.09139	1.93365	-1.14136	-0.80807	3.22553	2.4924	0.980644	1.60343	3.98476
	BOPA2_12_31448	3H	1.6	2	3.41555	0.00313413	1	0	0.00408085										2.50843															3.98476
	SCRI_RS_129935	3H	1.6	3	-0.283129	-6.21056e-05	1	0	-0.000653349													1.75538		0.47864									1.9488
	SCRI_RS_168529	3H	1.6	16	0.886885	-0.000475194	1	0	0.00128704	-0.629734	1.34858		2.33612	-3.87843	-1.97131		0.949217	-1.74954	2.50843		6.80068			0.47864		1.13973	1.93365	-1.2109	-1.53436	3.22553	2.4924
	SCRI_RS_207228	3H	1.6	24	-0.0665683	0.00451585	1	0	-0.000685954	0.266109	2.01478	-3.58401	2.89739	-3.66436	-2.05783	1.81059	0.712703	-1.11685		-1.18132	7.24665	2.41425	-7.07938	0.436146	-1.973	1.01454	1.93365	-0.298999	-0.29858	2.68481	2.4924	0.271636	2.21513	4.49708
	SCRI_RS_235332	3H	1.6	25	0.0300247	0.00407755	1	0	-0.000700585	0.496662	1.34858	-3.48868	2.33612	-3.87843	-1.97131	1.80104	0.949217	-1.74954	2.50843	-1.08159	6.85037	1.75538	-7.43535	0.47864	-1.90145	1.13973	1.93365	-1.02724	-0.80807	3.22553	2.4924	0.980644	1.60343	3.98476
	SCRI_RS_67208	3H	1.6	6	-1.39905	-0.00242642	1	0	0.00102889				-0.671968									1.75538	-5.61431	0.574831				-1.02724					1.60343
	SCRI_RS_173491	3H	1.9	10	0.351045	0.00013642	1	0	-0.000465514		1.34858			-3.62879			0.949217			-1.08159		1.14024								3.22553	2.4924	0.980644	1.9488	3.98476
	BOPA1_13924_403	3H	2.4	25	0.0282656	0.000723018	1	0	-0.000701113	0.536899	0.943237	-4.01504	3.46649	-3.84763	-1.85975	1.67028	0.949217	-1.74954	2.50843	-1.07898	6.85037	1.25677	-7.46145	0.47864	-1.90145	2.46557	1.93365	-1.06303	-1.61055	3.22553	2.4924	-0.382163	1.61007	4.04137
	BOPA1_ConsensusGBS0194_1	3H	2.4	24	-0.112493	0.000751025	1	0	-0.000654859	0.536899	0.943237	-4.01504	3.46649	-3.84763	-1.85975	1.67028	0.949217	-1.74954		-1.07898	6.85037	1.25677	-7.46145	0.47864	-1.90145	2.46557	1.93365	-1.06303	-1.60124	3.22553	2.4924	-0.382163	1.61007	4.04137
	BOPA1_1831_241	3H	2.7	23	0.0552996	0.00740598	1	0	-0.000692789	0.536899	0.943237	-4.01504		-3.74213	-1.85975		0.949217	-1.74954	3.69586	-1.07898	6.85037	1.25677	-7.46145	0.47864	-1.90145	2.46557	1.93365	-1.06303	-1.60124	3.22553	2.4924	-0.382163	1.30506	4.04137
	BOPA2_12_10173	3H	2.7	2	-0.805839	-0.000272941	1	0	-0.00051932											-0.500999									-1.39975
	SCRI_RS_110189	3H	2.75	7	0.135762	0.000703153	1	0	-0.000680112	0.0753823	0.943237		2.33612		-1.85975										-1.90145					3.22553	2.4924
	SCRI_RS_14819	3H	3	3	0.503552	0.00435582	1	0	-0.000544218			-3.97192									6.85037												1.30506
	BOPA2_12_31409	3H	3.1	22	0.255295	0.000342043	1	0	-0.000479796	0.536899	0.943237	-3.22599	3.46649	-3.84763	-1.85975	1.67028		-1.74954	3.61135	-0.923979	6.85037	1.25677	-6.64739	-0.0564371	-1.90145	3.51482	1.93365	-1.06303	-1.53436	3.22553	2.4924			4.04137
	SCRI_RS_119379	3H	3.1	16	0.0293611	0.00109322	1	0	-0.000701672	0.536899		-3.22599			-1.19862	1.67028		-1.74954		-0.923979		1.54535		-0.0564371	-1.90145	3.51482	1.93365		-1.44155	3.22553	2.4924	-0.382163		4.04137
	SCRI_RS_172351	3H	3.1	15	0.639299	-0.000590107	1	0	0.000218528	0.216558		-2.73863	2.64936	-3.53771					4.6341		6.33172	1.11422	-5.35607	0.797517	-1.98381	2.99124		-1.41707	-3.11305	3.83976	2.4924
	SCRI_RS_180343	3H	3.1	23	0.377987	0.000541598	1	0	-0.000188839	0.536899	0.943237	-3.31329	3.48976	-3.8808	-1.85975	1.67028		-1.74954	3.61135	-0.923979	6.85037	1.25677	-6.64739	-0.16169	-1.90145	3.51482	1.93365	-1.06303	-1.60124	3.22553	2.4924		1.53235	4.04137
	BOPA1_3344_1147	3H	3.3	20	0.178441	0.00938057	1	0	-0.000596372	0.536899		-3.22599	3.83266	-3.41681	-1.24865	1.27704	0.616295	1.81623	4.01817	0.402492	6.78528		-7.9183	-0.0385319	-2.30237	3.51482		-0.619383		3.83976	2.4924	-0.0284538		3.30762
	BOPA2_12_31230	3H	3.3	15	0.689738	8.21775e-06	1	0	0.000516378	0.536899	1.53006	-3.01133	2.48403	-3.54267					4.01817	0.402492	6.78528			0.0499521		3.51482		-0.619383		3.83976	2.4924	-0.0284538	1.27287
	BOPA1_918_480	3H	5.3	5	1.88673	0.00362519	1	0	0.00279594					-3.05258				1.45425				0.755336				3.51482			-1.44155
	BOPA1_5945_748	3H	7	5	-2.18675	-0.00770031	1	0	0.00426719		-0.0387185	-2.6693												0.0499521				0.575661				0.0810363
	BOPA2_12_30818	3H	7	5	-1.83527	-0.000842468	1	0	0.00275547	0.962534													-8.7399	0.0795915			1.93365					-0.0585296
	SCRI_RS_132388	3H	7	14	0.591817	0.000735658	1	0	0.000183978		-0.0387185	-2.95001			-1.24865	-0.129975	0.47186		4.72554	0.628119	6.52931					3.56481		0.575661	-1.6035	3.83976	2.4924	-0.0585296
	BOPA1_7044_705	3H	8.3	13	0.487861	0.0108259	1	0	-0.000162596	1.38446								1.45425				0.325637	-8.76452	0.285002	-2.05038	3.79302	-0.574684	0.575661	-1.6035	3.83976	2.4924		1.85969
	BOPA2_12_30297	3H	8.3	14	1.12828	0.00583393	1	0	0.00230455				3.10305	-2.93094					4.79609			0.755336			-2.30237	3.51482	1.93365	-1.29652	-1.44081	3.83976	2.4924	0.0810363	1.12437	3.03307
	SCRI_RS_127822	3H	8.3	7	0.448261	0.0204516	1	0	-0.000380209	1.38446								1.45425				0.325637		0.285002	-2.05038			0.575661						2.63979
	SCRI_RS_127903	3H	8.3	24	-0.105872	0.0017803	1	0	-0.00065965	1.38446	-0.325031	-2.18677	2.48403	-2.66065	-1.24865	-0.220228	0.603931	1.45425	3.93665	0.358399		0.325637	-8.7399	0.285002	-2.05038	3.79302	-0.574684	0.575661	-1.6035	3.83976	2.4924	0.0308036	1.85969	2.63979
	BOPA2_12_11310	3H	8.4	2	-0.980004	0.142112	1	1	-0.000220472																-2.11939								1.12437
	SCRI_RS_155475	3H	8.4	24	0.665729	0.0210344	1	0	0.00100648	1.38446	-0.348868		2.48403	-2.66065	-1.07504	1.04022	0.603931	1.45425	3.93665	0.358399	6.60355	0.325637	-8.76452	0.285002	-2.05038	3.79302	-0.574684	0.519276	-1.6035	3.83976	2.4924	-0.0772987	1.55241	2.63979
	BOPA1_1499_290	3H	8.5	18	0.526607	0.00137422	1	0	0.000193303	0.811548	-0.0104975	-2.0924		-2.81025	-1.79868	-1.11484		3.0438	3.82142	0.663789	6.63242	0.210141		-0.0674446	-1.96182		-0.0629972	1.44656	-1.63664				1.55241	3.18728
	SCRI_RS_130264	3H	8.8	13	-0.59973	-0.0149079	1	0	0.000174549		-0.325031	-2.18677	2.24864	-3.01005						0.358399		-0.316893			-2.93942		-0.574684	1.31879	-1.6035	3.83976	1.24864	-0.0772987
	BOPA1_3646_1984	3H	8.9	20	0.63339	-0.000449904	1	0	0.000659068		-0.325031	-2.18677	4.08744	-2.89219		0.401395	1.43239	1.72796	3.64716	0.358399	6.5543	-0.183227	-8.76452		-2.51533	3.68261	-0.574684	1.31879	-1.6035	4.02468	1.74546			3.12419
	SCRI_RS_129198	3H	9.6	17	0.398159	0.00188004	1	0	-0.000261724	1.8542	-0.159938			-3.21535	-0.956175		2.49525	3.39942		0.184177			-8.34569	0.258406		3.73079	-1.46489	1.55315	-1.04827	4.02468	1.74546	0.265822	1.9846
	SCRI_RS_193258	3H	9.6	8	1.3096	0.00276023	1	0	0.00220466	2.24157					-0.659872	0.401395			3.64716	0.358399	7.02789			-0.521301									1.9846
	SCRI_RS_239142	3H	9.6	25	0.487535	0.00145138	1	0	0.000134876	1.04641	-0.206871	-2.07408	2.84668	-3.3966	-1.61099	-0.305879	1.35257	4.07202	4.18273	0.590997	6.94269	-0.0114489	-7.44308	-0.591269	-3.65328	3.2587	-1.83028	1.46943	-0.345829	3.42493	1.74546	0.42194	2.26965	2.76821
	BOPA2_12_30915	3H	11.5	3	2.11867	0.0163213	1	0	0.000676413																	3.68261		1.31879	-1.67289
	SCRI_RS_108971	3H	11.5	24	0.549817	0.00289255	1	0	0.00045858	2.15001	-0.673599	-3.75288	4.08744	-3.22309	-0.659872	3.09549	2.73646	6.46501	3.33352	0.0988307	6.26231	-0.92812	-7.67495	0.176021	-1.12916	3.4869	-1.46489	1.18532	-1.37564	3.4786	1.74546	-0.235122		3.55248
	SCRI_RS_184857	3H	11.5	23	0.331441	-0.00206995	1	0	-0.000313536	2.56732	-2.04635	-3.84249		-2.5776	-1.19112	2.0117	2.98339	5.25708	1.55916	1.3952	5.80066	-0.523805	-6.32797	0.142243	-1.41145	3.22462	-2.58285	1.02907	-0.0231346	3.4786	1.74546	-0.48688		2.69519
	BOPA1_1440_1148	3H	12.1	15	1.89317	0.000541025	1	0	0.00843026				4.08744	-3.13836	-0.659872		2.55172	5.63856	3.33352	1.8251	6.26231	-0.790832			-1.12916		-1.46489	1.02907	1.13995	3.4786	1.74546
	SCRI_RS_97417	3H	12.1	1	-1.30925	-0.0255255	1	0	-0.000352887													-1.06406
	SCRI_RS_97418	3H	12.1	22	0.992229	0.00164505	1	0	0.0027117		-0.673599	-3.6876	3.54991	-2.98097	0.529109	1.27353	1.37495	5.75481	2.01732	2.01777	5.73002	-1.06406			-0.747676	3.74319	-3.7488	1.31879	0.609039	3.76049	1.74546	-0.235122	1.9846	2.9139
	BOPA1_4443_1835	3H	14.9	24	0.50845	0.0743285	1	12	0.000241448	2.25942	-0.710287	-4.11202	4.76298	0.0354301	-2.67308	1.46571	1.58421	4.98915	3.14852	1.10783	5.271	-1.10069	-2.15932	0.60996	-0.813302	3.68733	-3.7488	1.68023	-0.524504	3.57969	2.30672	-0.678974	0.977185
	BOPA2_12_11095	3H	14.9	2	0.179371	0.00202236	1	0	-0.000688763	2.07505														-0.0867891
	SCRI_RS_209312	3H	14.9	15	0.513182	0.0130891	1	2	-3.39122e-05	2.25942		-4.1569	4.04836	0.756464	-2.67308	1.46571	1.58421	5.10527		1.10783				0.500802			-3.7488	1.55315	-0.47532	3.55671	1.92549
	SCRI_RS_197216	3H	15.05	1	-4.73658	-0.238171	1	5	0.00595897			-4.12824
	SCRI_RS_214280	3H	15.2	25	0.589009	0.080247	1	10	0.000619054	2.24309	-0.710287	-4.15669	2.58384	1.04822	-2.67308	1.46571	1.63637	5.14764	3.14852	1.15752	5.271	-0.78382	-2.15932	0.638778	-0.799121	3.68733	-3.7488	1.15617	-1.11238	3.42493	1.92549	-0.589767	0.977185	2.6808
	SCRI_RS_153718	3H	17.4	20	-0.160628	0.000915777	1	0	-0.000620053	2.22515	0.00235719	-4.02771	5.4873	-0.826035	-3.4727	2.38699	1.57273		2.96768				-2.19628	-0.202183	-2.62291		-3.7488	1.33667	0.816621	2.98925	1.90617	1.64273	0.977185	2.54834
	SCRI_RS_221814	3H	17.4	1	1.97972	0.016048	1	0	0.000244995																									2.54834
	SCRI_RS_161041	3H	17.5	1	-0.760927	-0.00328135	1	0	-0.000590271																							1.64273
	SCRI_RS_192352	3H	17.8	25	0.464251	0.0339648	1	1	0.000107546	2.22515	0.00235719	-4.02771	5.4873	-1.03988	-3.4727	1.84681	1.57273	5.10014	2.96768	1.91319	4.21033	-1.46535	-2.19628	-0.202183	-3.1714	4.61848	-3.7488	1.33667	0.816621	2.98925	1.90617	1.64273	0.977185	2.54834
	BOPA1_3413_1488	3H	20.4	7	-0.4564	0.00392192	1	0	-0.000447966	2.13985												-0.0962063		-0.756736	-3.1714	4.61848					-2.251		0.977185
	BOPA2_12_30192	3H	20.4	15	0.577756	-0.000706083	1	1	0.000192029		-0.0172344	-4.07525					1.49855	5.10014	4.3717	2.18749	4.21033	-0.364499			-3.1714			1.3536	-2.77745	5.50125		0.882197	0.977185	2.49316
	SCRI_RS_229894	3H	20.4	25	0.624765	0.0694934	1	3	0.000806397	2.30813	0.0937864	-4.02771	5.87697	-1.15805	-3.4727	1.91023	1.49234	5.10014	4.3717	2.19226	4.35688	0.0428376	2.97708	-0.731046	-3.1714	4.61848	-5.58659	1.35775	1.96307	5.50125	-2.251	-0.0756619	0.977185	2.44227
	BOPA1_4701_2395	3H	23.1	4	1.38798	0.00361897	1	0	0.00115083	2.14311										2.18749	4.05379	-0.414386
QFt.HEB25-3a	SCRI_RS_159598	3H	23.1	24	0.707049	0.122866	0.000632986	2	0.00119645	2.14311	0.900381	-4.02771	6.14778	-0.623662	-2.96891	2.76873	-0.543891	5.3486	4.30824	2.18749	4.05379	-0.414386	2.73683		-3.03546	5.46451	-5.58659	0.192207	1.64889	2.89834	-6.29364	0.113563	0.977185	3.67162
	SCRI_RS_167842	3H	23.1	4	0.500936	0.0113486	1	0	-0.000521336						-2.94412				4.30824			-0.414386									-6.29364
QFt.HEB25-3a	SCRI_RS_189757	3H	23.9	20	0.569449	0.0093423	0.0487472	1	0.000407588		1.10228	-3.51469	6.14778	-0.966244	-3.80399		-0.208778	5.74152	3.82037	1.86871	3.21774		3.18674	-0.934006	-2.63844	5.22928		-0.66832	1.64889	2.89834	-6.29364		1.24426	3.41335
	SCRI_RS_3748	3H	23.9	11	-1.28181	0.00408949	1	1	0.00229204		1.10228				-3.80399		-0.208778							-0.934006	-2.63844	5.22928	-5.58659	-0.66832	1.64889		-6.29364		1.24426
	SCRI_RS_177084	3H	24.7	24	0.948047	0.0480314	1	1	0.00259684	2.20882	0.974285	-3.28218	6.14778	0.695479	-3.64603	3.53372		7.0344	3.22752	2.03107	3.37732	0.327059	3.61132	-0.760267	-1.55239	5.5912	-3.02955	-1.36654	0.488889	2.89834	-6.2638	0.630442	1.24426	3.08741
	SCRI_RS_186444	3H	24.7	15	1.97562	0.0562874	1	0	0.00935404	2.06167	0.793139			0.381681	-2.22105			7.87062	3.63682	1.8221	2.48678	0.366338	1.14964			6.09512		-0.841941	4.53026	1.48696		0.0250772
	SCRI_RS_192875	3H	24.7	22	0.848478	0.0265013	1	2	0.00177465	1.22687	1.13763	-3.50524	3.4776	0.408702	-2.87439		-0.767535	7.88295	3.58478	2.22849	2.48678	1.985	2.15898	-0.224823	-2.29676	7.26935	-2.56132	-0.999455	5.89466	1.30874	-6.66795			2.6531
	BOPA2_12_11237	3H	25.3	4	-0.236653	-0.00441301	1	0	-0.000667973				6.14778				-0.208778										-3.02955			2.89834
	SCRI_RS_144410	3H	25.3	22	0.71517	0.0123454	1	2	0.00108863	2.20882	0.870043	-3.24609	6.27107	0.408702	-3.11017	1.14012	-0.208778	8.47063	3.30369	2.03107	3.21774		2.57441	0.246525	-1.95742	5.79727	-3.02955	-0.754549	0.335813	2.89834	-6.57263		1.24426
	SCRI_RS_222975	3H	25.5	21	0.918823	0.012902	1	1	0.00131127	1.3275	0.793139	-3.3791	6.27107	-0.136638	-8.05155	-1.25542	-8.23265	8.47063		2.75838	2.41647	1.89208	3.41641		0.246078	6.30225		-1.13944	1.44224	2.21976	-5.77282	1.99203		2.61426
	SCRI_RS_121895	3H	26.3	4	-0.954592	-0.00770576	1	0	0.000164952			-3.0105								2.03107					-1.95742					2.52997
	BOPA1_1074_992	3H	35.1	20	0.759287	0.00353874	1	0	0.00106805		0.793139	-3.45993		0.408702		5.2024		8.14269	3.58478	2.22849		0.727608	1.80064	-0.601373	-2.15973	6.81465	-0.866669	-1.3011	2.69051	1.48696	-6.99234	0.62038	-2.3977	2.40708
	BOPA1_3688_1291	3H	35.1	24	0.625612	0.0221711	1	0	0.00077754	2.11627	0.793139	-3.40222	3.4776	0.408702	-2.22105	2.44888	-2.78526	7.88295	3.47001	2.22849	2.48678	0.727608	2.37977	-0.245884	-2.40365	6.81465	-2.56132	-1.02428	3.62673	1.48696	-6.99234	0.62038		2.6531
	BOPA2_12_11527	3H	35.1	6	0.0765565	-0.00401203	1	0	-0.000700213		2.3296					-1.87933					0.449937		2.93687		3.9087			-1.56252
	BOPA2_12_30431	3H	35.1	20	-0.387422	0.00383618	1	0	-0.000244094		0.829419	-3.10304		0.722982	-3.06427	1.5681	-2.78526	8.14269			1.76712	0.110583	2.17104	-0.692765	-1.24988	6.81465	-2.56132	-1.50791	2.16811	3.18585	-6.99234	0.62038	-2.3977
	BOPA2_12_30571	3H	35.1	25	0.398858	0.00350636	1	0	-9.77283e-05	2.01792	0.793139	-3.40222	3.4776	0.408702	-2.22105	1.5681	-2.78526	7.88295	3.58478	2.22849	1.58132	0.727608	2.03608	-0.224823	-2.40365	6.81465	-2.56132	-1.3011	2.69051	1.48696	-6.99234	0.62038	-2.54171	2.40708
	SCRI_RS_103614	3H	35.1	1	2.06899	-0.00124611	1	0	0.000480171	2.16681
	SCRI_RS_11012	3H	35.1	2	-1.13041	-0.00632819	1	0	4.86217e-05	2.25251							-2.8367
	SCRI_RS_230486	3H	35.1	23	-0.0122573	0.000163976	1	0	-0.000703503	2.05944	0.829419	-3.10304		0.722982	-3.06427	1.5681	-2.84832	8.14269	1.8975	3.63656	1.49408	0.00177504	2.17104	-0.692765	-1.24988	7.99052	0.424561	-1.50791	-7.42227		-6.99234	0.62038	-2.3977	2.3089
	SCRI_RS_115423	3H	36.3	23	0.187537	0.000147772	1	0	-0.000585769		0.829419	-2.71287	1.19447	1.22969	-2.61379	-2.32356	-2.76073	8.14269	1.8975	3.85696	1.60703	0.00177504	1.50498	-1.16521	-0.942003		-0.0344369	-1.6086	4.24577	0.487834	-5.98175	0.62038	-2.14897	2.3089
	BOPA2_12_21268	3H	36.35	2	-2.12838	0.000145714	1	0	0.00039254																-2.08006				-7.42227
	BOPA1_4593_2007	3H	36.4	23	0.175418	-0.000645741	1	0	-0.000597155		0.829419	-2.69177	2.72751	0.980117	-2.28043	-1.96677	-2.2591	8.14269	2.39625	3.79546	1.60703	0.00177504	1.98994	-0.917868	-0.942003		0.438965	-1.6086	4.24577	0.487834	-5.98175	0.345195	-2.3977	0.955931
	SCRI_RS_119697	3H	36.8	23	0.126974	-0.00181991	1	0	-0.000647965		1.20836	-2.71498	2.72751	0.980117	-2.28043	-1.96677	-2.65696	7.49289	2.39625	3.58353	2.6681	0.00177504	2.42677	-0.917868	-0.942003		0.438965	-1.6086	3.9737	0.487834	-5.98175	-0.878736	-2.3977	0.955931
	SCRI_RS_180821	3H	36.8	5	1.14016	0.00202003	1	0	0.000443413					0.980117									1.92049						6.8462			-0.595152	-2.3977
	SCRI_RS_194531	3H	36.9	21	-0.0787303	-0.00244443	1	0	-0.000682316		1.20836	-3.19638	1.19447	0.980117	-2.28043	-0.913685	-2.65696	7.49289		3.63422	2.6681	0.00177504	2.00133	-0.917868	-0.942003		0.438965	-1.6086	3.9737	0.487834	-5.98175	-0.878736		0.955931
	SCRI_RS_231261	3H	37	22	0.0705206	-0.000496305	1	0	-0.000688574		1.59569	-3.26859	2.72751		-3.97519		-2.63112	7.50028	2.39625	3.58353	3.02761	0.00177504	2.76148	-0.771163	-0.309421	-0.533666	0.583548	-1.6086	3.83998	0.487834	-6.0027	-0.52479	-2.10833	0.955931
	SCRI_RS_136959	3H	37.1	23	0.23153	0.000476352	1	0	-0.000519742		1.47717	-3.30093	2.72751	0.980117	-3.24672		-2.65696	7.49289	2.39625	3.58353	3.02761	0.00177504	2.82492	-0.917868	-0.942003	-1.15131	0.438965	-1.6086	3.83998	0.487834	-6.21776	-0.878736	-2.3977	0.955931
	SCRI_RS_206030	3H	37.3	2	0.948435	-0.00048446	1	0	-0.000361058												3.02761											-0.878736
	SCRI_RS_6922	3H	37.4	15	0.141531	-0.000770686	1	0	-0.000663079			-0.93934			-3.24672			7.49289			3.02761	0.00177504	2.56555		-0.942003	-1.15131	0.438965	-1.6086	-7.42227	0.487834	-6.21776		-2.3977	0.876618
	SCRI_RS_1627	3H	37.5	22	0.410097	-0.000306377	1	0	-0.000144202		0.960022	-0.93934		0.980117	-1.40644		-2.65696	7.41638	2.23558	3.87844	3.02761	0.00177504	2.13506	-0.917868	-0.942003	-1.15131	0.438965	-1.6203	3.83998	0.487834	-3.846	-0.878736	-2.3977	-0.220597
	SCRI_RS_173721	3H	37.5	22	0.36593	0.000215155	1	0	-0.000260589		0.960022	-0.93934		0.980117	-3.24672		-2.65696	7.49289	2.39625	3.58353	3.02761	0.00177504	2.13506	-0.917868	-0.942003	-1.15131	0.438965	-1.6086	3.83998	0.487834	-6.21776	-0.878736	-2.3977	0.876618
	SCRI_RS_230475	3H	37.5	5	2.39148	0.258223	1	0	0.00320709									7.41638			3.02761	0.00177504				-1.15131						-0.878736
	BOPA2_12_10968	3H	37.6	2	-1.60703	-0.000979522	1	0	2.80004e-05		0.960022																						-2.3977
	SCRI_RS_151299	3H	37.6	22	0.267515	0.00187415	1	0	-0.000461802		0.960022	-0.93934	2.66564	2.4723	-1.40644	-1.18776	-2.47646	7.41638	2.23558	3.99903	3.02761	-1.58543	2.44417	-0.917868	-0.448066	-1.07404	0.438965	-1.6203	3.63421			-1.03819	-2.3977	0.0187811
	SCRI_RS_181164	3H	37.6	9	0.658184	0.00117924	1	0	-2.0789e-05		0.960022						-2.65696	7.41638	2.23558		3.02761		2.44417		-0.942003		0.438965		-7.42227
	BOPA1_4844_1737	3H	37.7	21	0.716246	0.000417546	1	0	0.00100282		0.960022	-0.93934	2.66564	2.4723	-0.808601		-2.65696	7.41638	2.23558	3.7332	3.11138	-1.58543	2.44417		-0.527044	-1.15131	0.438965	-1.6203	2.08718	-2.21529	-3.846		-2.3977	0.421207
	SCRI_RS_115969	3H	37.7	22	0.555554	0.000641615	1	0	0.000340855		0.960022	-0.875765	2.99713	2.54967	-0.568402	-2.10608	-2.12767	7.56031	2.23558	3.46537	3.11138	-1.58543	1.27205		0.336823	-1.15131	0.438965	-1.6203	2.02715	-2.01432	-3.846		-2.3977	0.421207
	SCRI_RS_175314	3H	37.9	1	-2.49194	-0.00624155	1	0	3.61448e-07																								-2.3977
	SCRI_RS_9439	3H	37.9	1	-2.49194	-0.000169258	1	0	3.61448e-07																								-2.3977
	BOPA1_2765_406	3H	38	23	0.20747	-0.000756178	1	0	-0.000558308		0.987424	-0.93934	4.13444		-0.00715769	-1.15728	-1.74461	7.5284	2.56829	3.70025	3.59698	-1.49475	2.29887	-2.39068	-0.182307	-1.15131	0.438965	-1.7241	2.05317	-1.7052	-3.846	-0.878736	-2.33177	-0.0646383
	BOPA1_6156_1399	3H	38	19	-0.324061	-0.00121616	1	0	-0.000391013		0.960022				-0.618153	-1.83732	-2.65696	7.15525			3.43207	-1.49475	2.44417	-2.78706	-0.527044	-1.15131	0.438965	-1.43342	2.08718	-1.87632	-3.846	-0.878736	-2.33177	-0.0662403
	BOPA2_12_30953	3H	38	4	0.676483	0.00152611	1	0	-0.000395714												3.43207				-0.527044				-7.42227				-2.33177
	BOPA2_12_31159	3H	38	19	0.0728558	-0.000325632	1	0	-0.00068959		0.960022	-0.700873		2.29703	-0.421251	-2.10608	-2.89069	7.48678		3.48241	3.31462	-1.45918	2.14656	-2.74554	0.294899	-1.15131	0.438965		2.08718	-1.87632	-3.846	-0.878736
	SCRI_RS_102837	3H	38	24	0.248171	0.000585871	1	0	-0.000484118		0.813304	-0.93934	2.66564	2.4723	-0.808601	-1.83732	-2.65696	7.41638	2.23558	3.70025	3.11138	-1.58543	2.44417	-0.917868	-0.527044	-1.07569	0.438965	-1.6203	2.08718	-1.87632	-3.846	-0.878736	-2.3977	-0.0662403
	SCRI_RS_133685	3H	38	22	-0.0395118	7.62675e-05	1	0	-0.00069825		0.960022	-0.93934		2.4723	-0.808601	-1.83732	-2.65696	7.15525		3.70025	3.11138	-1.49475	2.44417	-0.869759	-0.527044	-1.15131	0.438965	-1.6203	2.08718	-1.87632	-3.846	-0.878736	-2.33177	-0.0662403
	SCRI_RS_135333	3H	38	1	-2.49194	0.00453772	1	0	3.61448e-07																								-2.3977
	SCRI_RS_152682	3H	38	23	0.00835502	-0.000254039	1	0	-0.000704093		0.960022	-0.93934	4.13444	2.4723	-0.618153	-1.83732	-2.65696	7.15525	2.56829	3.70025		-1.49475	2.44417	-2.33808	-0.527044	-1.15131	0.438965	-1.43342	2.08718	-1.87632	-3.846	-0.878736	-2.33177	-0.0662403
	SCRI_RS_170626	3H	38	22	-0.0650899	-0.000139419	1	0	-0.000688789		0.960022	-0.93934		2.4723	-0.808601	-1.83732	-2.65696	7.15525		3.70025	3.43207	-1.49475	2.44417	-2.33808	-0.527044	-1.15131	0.438965	-1.6203	2.08718	-1.87632	-3.846	-0.878736	-2.33177	-0.0662403
	SCRI_RS_174979	3H	38	20	-0.463172	-0.00505799	1	0	-2.67805e-05		0.960022	-0.93934			-0.808601	-1.83732	-2.65696	7.07054			3.11138	-1.49475	2.44417	-0.869759	-0.527044	-1.15131	0.438965	-1.6203	2.08718	-1.87632	-3.846	-0.878736	-2.33177	-0.0662403
	SCRI_RS_174984	3H	38	2	3.4393	0.0444853	1	0	0.00245									7.15525															-2.33177
	SCRI_RS_154747	3H	38.75	1	1.74639	0.0196566	1	0	-0.000256069				4.13444
	SCRI_RS_115045	3H	39.2	2	0.0800808	0.0010892	1	0	-0.000701555	0.832578																							-2.33177
	BOPA1_15141_257	3H	39.4	18	-0.822902	-0.00232037	1	0	0.00102386	-0.294139	1.89228		4.00744		-0.25346	-2.04684	-1.87392			3.7418			3.56473	-2.07202	-1.35639	-1.32119	0.341705		-7.75478	-2.77807	-3.846	-0.915726	-2.34067	0.109509
	BOPA2_12_10114	3H	39.4	18	0.355925	0.00124366	1	0	-0.000313361	0.317177	0.960022	-0.583859		4.75655			-2.8115	5.18539	2.10307		2.5349	-1.91547	1.27205	-2.83645	-0.241459			-1.43342	2.02715	-2.65565	-3.846		-2.21339	-0.0662403
	SCRI_RS_231185	3H	39.4	2	-0.688656	-0.00192705	1	0	-0.000520919	-0.70961																							-2.33177
	BOPA1_6634_263	3H	39.5	5	0.112802	0.00314133	1	0	-0.000691231			-2.13869	4.13444			-1.83732					2.5349													-0.0662403
	SCRI_RS_202424	3H	39.5	5	1.35356	-0.00115767	1	0	0.00078797	-0.639395					-0.32848											-1.15131			5.63029	-2.99255
	SCRI_RS_227903	3H	39.5	2	2.54996	0.00161706	1	0	0.00258993	-0.639395								4.12773
	SCRI_RS_237761	3H	39.5	25	0.335914	0.00311842	1	0	-0.000286904	0.204893	0.960022	-2.13869	4.13444	4.92831	-0.267648	-1.83732	-3.11515	5.04568	2.03545	3.70025	2.5349	-1.91547	2.44417	-2.34821	-0.781099	-1.15131	0.412242	-1.66018	2.08718	-2.99255	-3.846	-0.697886	-2.21339	-0.0662403
	SCRI_RS_211943	3H	39.6	1	0.439381	-0.0470794	1	0	-0.00065233	-0.245382
	SCRI_RS_141171	3H	40.6	12	-0.819296	0.000301445	1	1	0.000461977		-1.26924	-1.51451						3.9768				-2.1608	2.85175	-3.7314		-1.15131	1.25205	-2.34534	-7.42227	-2.99255				-0.534952
	BOPA1_3933_1077	3H	40.7	24	-0.212352	0.00162084	1	0	-0.000540481	-0.406294	-0.89789	-1.99199	2.60748	6.57296	-0.32848	-0.885742	-3.73898	4.32338		3.56385	3.54908	-1.82527	2.44417	-3.19735	-1.37625	-1.15131	1.25205	-2.45562	2.79029	-2.99255	-5.06171	-0.889014	-2.33177	-0.534952
	BOPA1_6805_1110	3H	40.7	23	0.309434	0.0169663	1	0	-0.000373616	-0.639395		-2.13869	5.37476	5.17119	-0.32848	-1.61704	-4.16097	4.12773	2.35069	3.56385	3.54908	-1.82527		-3.19735	-1.02674	-1.15131	1.25205	-2.45562	2.79029	-2.99255	-5.06171	-0.889014	-2.33177	-0.534952
	SCRI_RS_154973	3H	40.7	24	-0.172635	0.00517018	1	0	-0.000595927	-0.815667	-0.89789	-1.99199	2.60748	6.57296	-0.405273	-1.61704	-3.77551	5.49414		3.56385	3.53245	-1.82527	2.44417	-3.20935	-1.37625	-1.15131	1.25205	-2.45562	2.79029	-2.99255	-5.06171	-1.01683	-2.33177	-0.534952
	SCRI_RS_168541	3H	40.7	25	0.172361	0.00264109	1	0	-0.000594726	-0.639395	-0.89789	-2.13869	5.37476	5.17119	-0.32848	-1.61704	-3.74805	4.12773	2.35069	3.56385	3.54908	-1.82527	2.44417	-3.19735	-1.02674	-1.15131	1.25205	-2.45562	2.79029	-2.99255	-5.06171	-0.889014	-2.33177	-0.534952
	SCRI_RS_199987	3H	40.7	24	0.264331	0.00722567	1	0	-0.000460317		-0.89789	-1.52126	4.12828	4.92831	-0.32848	-1.71805	-2.8115	4.12773	2.35069	3.60421	3.54908	-1.82527	2.44417	-2.34821	-0.781099	-1.15131	1.25205	-2.42618	2.79029	-2.99255	-5.06171	-0.889014	-2.33177	-0.534952
	SCRI_RS_211268	3H	40.7	24	-0.162137	0.00150284	1	0	-0.000608567	-0.406294	-0.89789	-1.99199	2.60748	6.57296	-0.32848	-1.61704	-3.21445	4.32338		3.56385	3.54908	-1.82527	2.44417	-3.20935	-1.37625	-1.15131	1.25205	-2.45562	2.79029	-2.99255	-5.06171	-0.889014	-2.33177	-0.534952
	SCRI_RS_213686	3H	40.7	23	0.315236	0.00547251	1	0	-0.000362101	-0.639395		-2.13869	6.04259	5.17119	-0.32848	-1.61704	-4.16097	4.12773	2.35069	3.56385	3.54908	-1.82527		-3.19735	-1.02674	-1.15131	1.25205	-2.45562	2.79029	-2.99255	-5.06171	-0.889014	-2.33177	-0.534952
	SCRI_RS_235084	3H	40.7	25	0.135029	0.00492011	1	0	-0.000637252	-0.639395	-0.89789	-2.13869	5.37476	5.17119	-0.32848	-1.61704	-4.16097	4.12773	2.35069	3.56385	3.54908	-1.82527	2.44417	-3.19735	-1.02674	-1.15131	1.25205	-2.45562	2.79029	-2.99255	-5.06171	-0.889014	-2.33177	-0.534952
	BOPA1_9018_522	3H	43.1	17	0.75488	0.0224481	1	0	0.000777416		-0.89789		2.60748			-2.68197		4.46271	2.17957	4.58315	2.29678	-2.36388	2.33889	-3.24549	-1.73585	-1.58853	1.25205		6.45177	-0.196808		-1.64721		-1.11905
	BOPA2_12_21506	3H	43.1	11	-1.72331	-0.0109079	1	0	0.00467817		-0.89789	-1.99199			0.261333	-2.68197	-3.99009			4.58315			2.18579				1.25205		-7.42227		-8.67504	-1.64721
	SCRI_RS_146425	3H	43.1	19	-0.194433	0.00111691	1	0	-0.00059449		-0.89789		2.60748	6.57296	-0.405273	-2.68197	-3.77551	4.46271	2.17957	4.58315			2.33889	-3.24549	-0.617329	-1.58853	1.25205	-3.24592	-7.42227	-0.196808	-5.06171	-1.64721
	BOPA2_12_11117	3H	43.9	5	1.83204	0.00642195	1	0	0.0017915					6.04434		-2.68197					2.97563				-0.302066	-1.58853
	SCRI_RS_229693	3H	43.9	14	0.590922	0.000614441	1	0	-4.15199e-06		-0.89789			6.05337		-2.68197			2.17957		2.97563	-2.36388	2.18579	-3.24549	-0.302066	-1.58853			2.79029	-0.196808	-8.67504		-2.63622
	BOPA2_12_30785	3H	44.3	15	1.05804	0.00754628	1	0	0.00198731	-0.999289	-0.89789				-0.0263848	-2.68197		6.1714	1.65675	4.69198		-1.2213	2.05151		-1.47142			-0.925341	5.84902	1.18275			-2.03528	-0.766268
	SCRI_RS_127994	3H	44.3	2	-1.0841	0.00562084	1	0	-0.000270568	-1.72572																							-2.63622
	BOPA2_12_31475	3H	44.8	24	-0.38655	0.000208848	1	0	-0.000146167		-0.89789	-3.01382	2.60748	5.96434	1.35184	-2.69449	-4.75769	0.0923359	1.65675	3.27986	1.66353	-1.36934	2.58212	-2.87906	0.457076	-1.58853	-3.20821	-3.03578	2.79029	-0.196808	-8.67504	-2.2195	-1.40924	-1.0636
	SCRI_RS_151254	3H	44.8	4	2.35393	0.000373623	1	0	0.00179397																		-3.20821		2.73079	0.038858			-1.40924
	SCRI_RS_238649	3H	44.8	3	-0.224977	-0.00576904	1	0	-0.000664394						1.35184			0.0923359						-2.87906
	SCRI_RS_9584	3H	44.8	3	-1.29813	-0.0228944	1	0	-0.000166702				2.60748									-1.74718					-3.35124
	BOPA2_12_30064	3H	45.4	6	-2.97924	-0.00772717	1	25	0.00860995			-3.01382										-1.36934		-2.52561				-3.03578				-2.2195	-0.626702
	SCRI_RS_227793	3H	45.4	7	-1.62545	-8.88672e-05	1	0	0.00194949			-3.07544							1.54635	-0.589025								-2.09552				-2.41948	-0.811184	-4.08539
	BOPA1_4105_1417	3H	45.8	24	-0.337445	0.000476405	1	2	-0.000280493		-1.49199	-2.75777	3.11036	8.13914	1.41993	-0.823948	-4.37827	0.0923359	1.61922	3.27986	2.60653	-2.78521	2.61022	-2.52561	0.548718	-1.58853	-3.20821	-1.6154	2.79029	-0.196808	-8.67504	-2.10584	-0.626702	-4.02423
	BOPA1_2391_566	3H	46	1	-1.33192	-0.002036	1	0	-0.000532612																								-1.02315
	BOPA1_4256_833	3H	46	7	-1.47447	-0.173775	1	32	0.00233252			-2.75777									2.60653	-2.78521					-4.6747	-2.52619				-2.10584	-1.02315
	BOPA1_7045_950	3H	46	18	-1.53868	-0.312956	1	22	0.00661758		0.232953	-2.75777	2.61795			-0.674223	-4.23125			3.15579	2.60653	-2.78521	2.26678	-2.33931	0.11524	-1.58853	-4.6747	-2.52619	1.04378			-2.10584	-1.02315	-4.02423
	BOPA2_12_30474	3H	46	3	-2.2868	-0.0135258	1	2	0.00176129													-2.78521					-4.57414						-1.02315
	BOPA2_12_30737	3H	46	13	-2.08455	-0.887956	1	25	0.00933482			-2.75777	2.61795			-0.674223	-4.23125				2.75383	-2.78521		-2.33931			-4.6747	-2.52619		-0.196808		-2.10584	-1.02315	-4.02423
	BK_08	3H	46.15	1	-1.33192	-0.00317651	1	0	-0.000532612																								-1.02315
	BOPA1_6354_1193	3H	46.2	12	-0.280264	0.00205548	1	0	-0.000517799		0.232953		2.61795	8.13914	1.41993	-0.674223	-4.23125		1.16607		2.75383		2.26678	-2.23383	0.11524									-4.02423
	BOPA2_12_10532	3H	46.2	1	-1.33192	0.00367609	1	0	-0.000532612																								-1.02315
	BOPA2_12_30609	3H	46.2	12	-1.47643	-0.00422177	1	17	0.00313653			-2.75777						-0.414628				-2.78521		-2.23383		-1.58853	-4.6747	-2.52619	1.48431	-1.10327	-7.22834	-2.10584	-1.02315
	SCRI_RS_110693	3H	46.2	13	-1.13189	-0.00270719	1	11	0.0019497			-2.75777						-0.414628		2.39479		-2.78521		-2.23383		-1.58853	-4.6747	-2.52619	1.48431	-1.10327	-7.22834	-2.10584	-1.02315
	SCRI_RS_11338	3H	46.2	24	-0.62925	0.00190071	1	4	0.000743508		0.232953	-2.89443	2.11276	8.13914	1.41993	-1.91844	-4.23125	-0.103127	1.16607	2.48947	2.60653	-2.78521	1.86933	-2.49957	0.11524	-1.58853	-3.17824	-2.30776	-1.83478	-1.10327	-0.517787	-2.10584	-1.02315	-4.02423
	SCRI_RS_13433	3H	46.2	2	-3.07014	0.00107806	1	0	0.00258166															-2.50842									-1.02315
	SCRI_RS_141081	3H	46.2	24	-0.54499	0.00105298	1	3	0.000395371		0.232953	-2.75777	2.61795	8.13914	1.41993	-0.674223	-3.62474	-0.414628	1.16607	2.37099	2.60653	-2.78521	2.26678	-2.23383	0.11524	-1.58853	-4.6747	-2.52619	1.48431	-1.10327	-7.22834	-2.10584	-1.02315	-4.02423
	SCRI_RS_149207	3H	46.2	24	-0.602136	0.0315063	1	3	0.000640732		0.232953	-2.75777	2.61795	8.13914	1.41993	-0.674223	-4.15008	-0.414628	1.16607	2.39479	2.53756	-2.78521	2.26678	-2.23383	0.11524	-1.58853	-4.6747	-2.52619	1.48431	-1.10327	-7.22834	-2.10584	-1.02315	-4.02423
	SCRI_RS_166122	3H	46.2	24	-0.587524	0.00912092	1	3	0.000576684		0.232953	-2.75777	2.61795	8.13914	1.41993	-0.674223	-4.23125	-0.414628	1.16607	2.37099	2.60653	-2.78521	2.26678	-2.23383	0.11524	-1.58853	-4.6747	-2.52619	1.48431	-1.10327	-7.22834	-2.10584	-1.02315	-4.02423
	SCRI_RS_178915	3H	46.2	24	-0.676028	-0.00134633	1	4	0.000979742		0.232953	-2.75777	2.55894	8.78043	1.52661	-1.30642	-4.11033	-0.294903	0.78242	2.37099	2.60653	-2.78521	2.26678	-2.19298	0.241875	-1.58853	-3.54875	-2.73768	1.27873	-3.33325	-3.33007	-1.92396	-1.31821	-4.15508
	SCRI_RS_182479	3H	46.2	2	-3.1424	-0.0108913	1	0	0.00235421															-2.6807									-1.02315
	SCRI_RS_185596	3H	46.2	24	-0.589633	0.00767359	1	3	0.000582686		0.232953	-2.75777	2.61795	8.13914	1.41993	-0.674223	-4.23125	-0.414628	1.16607	2.39479	2.60653	-2.78521	2.26678	-2.23383	0.11524	-1.58853	-4.6747	-2.52619	1.48431	-1.10327	-7.22834	-2.10584	-1.02315	-4.02423
	SCRI_RS_200297	3H	46.2	19	0.168222	0.0172157	1	0	-0.00062221		0.232953		2.61795	8.13914	1.41993	-0.674223	-4.23125	-0.414628	1.16607	2.37099	2.75383		2.26678	-2.69608	0.11524	-1.58853	-4.6747		1.48431	-1.10327	-7.22834			-4.02423
	SCRI_RS_218235	3H	46.2	24	-0.447626	-0.000178298	1	3	-2.6904e-06		0.597213	-1.72173	0.971373	8.41164	1.08133	0.766762	-3.107	-0.135722	1.35739	2.36211	3.03371	-2.99646	2.11829	-1.86272	-0.136011	-1.33553	-4.18209	-2.64079	1.79168	-0.697141	-3.77299	-1.28377	-0.886372	-3.97406
	SCRI_RS_230096	3H	46.2	23	-0.39154	-0.00115626	1	2	-0.000155571		0.232953	-3.27492	2.61795	8.13914	1.41993	-0.674223	-4.15008	-0.414628	1.16607	2.39479	2.60653	-2.78521	2.26678		0.11524	-1.58853	-4.42717	-2.52619	1.48431	-1.10327	-7.22834	-2.10584	-1.02315	-4.02423
	SCRI_RS_235603	3H	46.2	21	-0.223355	0.0178584	1	0	-0.000541546		0.232953	-2.75777	2.61795	8.13914	1.41993	-0.674223	-4.23125	-0.414628	1.16607	2.37099	2.60653		2.26678	-2.23383	0.11524	-1.58853	-4.6747		1.48431	-1.10327	-7.22834	-2.10584		-4.02423
	SCRI_RS_886	3H	46.2	6	-0.349182	-0.00119121	1	0	-0.000602626							-0.674223				2.37099							-4.6747			-1.10327	-7.22834		-1.02315
	BOPA2_12_31122	3H	46.3	24	-0.689643	0.00819088	1	1	0.00105219		0.232953	-2.67782	3.22586	8.04014	1.41993	-0.674223	-4.15008	-0.229088	1.16607	2.21943	2.60653	-2.78521	1.25939	-2.50842	0.900869	-1.58853	-4.42717	-2.52619	1.48431	-1.20106	-7.22834	-2.10584	-1.02315	-4.02423
	SCRI_RS_205711	3H	46.3	24	-0.583268	0.00228909	1	1	0.000501627		0.294052	-2.06116	1.08651	8.18154	1.08133	-0.34053	-3.66569	-0.294903	1.27448	2.35156	2.44712	-2.89205	2.15652	-2.96846	-0.275416	-1.33553	-3.75063	-3.03224	1.62026	-1.3466	-3.82352	-2.4952	-1.15116	-4.04736
	BOPA2_12_31009	3H	46.55	2	0.597542	0.0649809	1	0	-0.000548845				2.61795							2.21943
	SCRI_RS_126627	3H	46.55	1	-3.48703	-0.00749461	1	0	0.00229367															-2.23383
	SCRI_RS_189045	3H	46.9	24	-0.609378	0.0213938	1	0	0.000690525		1.08954	-2.75777	2.61795	8.13914	1.34373	-2.02271	-3.58336	-0.435411	1.16607	2.21943	2.36755	-2.78521	2.26678	-2.23383	0.11524	-1.27239	-4.42717	-2.54143	1.48431	0.600188	-7.22834	-2.10584	-0.986249	-4.02423
	BOPA2_12_11069	3H	47.3	7	-1.28254	-0.0211993	1	0	0.000351591		-0.124932		3.06875					-4.94146				-5.59628	2.07998					-2.71596	5.76424
	BOPA2_12_20264	3H	47.3	4	2.04076	0.148459	1	7	0.00220968					6.86762	1.34481										-3.07951					0.600188
	BOPA2_12_30467	3H	47.3	24	-0.940817	0.000370993	1	0	0.0026462		1.08954	-2.75777	2.61795	6.86762	1.34481	-2.36944	-3.34378	-0.569727	1.67095	2.45739	-0.373103	-3.68283	2.03645	-2.09722	-3.07951	-1.27239	-4.42717	-2.54143	1.48431	0.600188	-7.22834	-2.10584	-0.735114	-4.76374
	BOPA2_12_30583	3H	47.3	2	-3.4264	-0.00265835	1	0	0.00262528															-2.09722					-7.42227
	BOPA2_12_30923	3H	47.3	2	-3.4264	-0.0161075	1	0	0.00262528															-2.09722					-7.42227
	BOPA2_12_31015	3H	47.3	2	-3.4264	-0.00568686	1	0	0.00262528															-2.09722					-7.42227
	SCRI_RS_219247	3H	47.3	24	-0.756591	0.00236311	1	0	0.00146116		1.08954	-2.76631	2.61795	6.76715	1.34373	-2.52383	-3.34378	-0.461993	1.18161	2.14877	2.36755	-3.59814	1.10337	-2.54159	1.29368	-1.27239	-4.42717	-2.54143	1.42321	0.600188	-7.22834	-2.10584	-0.735114	-4.52211
	BOPA2_12_30991	3H	47.55	2	-2.96494	-0.00177224	1	0	0.000628566			0.66472																				-2.68289
	BOPA1_2838_663	3H	49.3	24	-0.693957	-0.000789117	1	0	0.00112696		1.03549	-2.75777	2.11276	3.43219	1.91182	-2.01418	-3.33762	1.41361	3.02111	2.38562	0.694418	-3.61423	2.03645	-2.09722	-3.22295	-0.837863	-1.59074	-1.83929	-3.43769	1.40231	1.35981	-2.16152	-1.54975	-4.86731
	BOPA1_3892_2472	3H	49.3	24	-0.254755	0.00150692	1	0	-0.000458842		0.913686	-2.63243	2.17791	3.95195	1.91182	-1.43506	-0.393566	1.52322	3.01171	2.38562	1.55346	-3.61423	1.06317	-2.44686	-1.21373	6.07652	-1.59074	-1.64284	-3.86482	1.40231	1.35981	-2.16152	-1.54975	-5.04177
	BOPA1_921_414	3H	49.3	12	0.461733	0.0132496	1	0	-0.000256816				2.11276		2.00439			-0.0725599	1.67095	2.45739	-0.373103			-2.09722			-4.42717		1.48431	0.600188	-7.22834			-4.76374
	BOPA2_12_11102	3H	49.3	2	3.04119	0.132981	1	5	0.000692403																	-1.12768				1.40231
	BOPA2_12_20574	3H	49.3	23	-0.631582	0.00422068	1	0	0.000753546		1.08954	-2.75777	2.11276	3.43219	2.00439		-3.41765	1.41361	1.87904	2.35059	-0.373103	-3.68283	2.03645	-2.09722	-4.23999	-1.27239	-4.42717	-1.7297	1.48431	0.600188	0.776118	-2.10584	-1.07777	-4.76374
	BOPA2_12_30721	3H	49.3	11	-0.484701	-0.00103932	1	0	-0.000204789		1.08954			6.51045					1.67095		-0.373103	-3.68283	2.03645	-2.03009	-3.07951	-1.27239		-1.7297					-0.713232
	BOPA2_12_30809	3H	49.3	23	-0.638984	0.0081337	1	0	0.000787681		1.08954	-2.75777	2.11276	3.43219	2.00439		-3.41765	1.41361	1.87904	2.3431	-0.373103	-3.68283	2.03645	-2.09722	-4.23999	-1.27239	-4.42717	-1.7297	1.48431	0.600188	0.573837	-2.10584	-1.07777	-4.76374
	SCRI_RS_204057	3H	49.3	23	-0.692234	-0.0115366	1	0	0.00108487		1.03549	-2.73165	2.12183	3.15573	1.91182	-2.01418	-3.33762	1.41361	3.02111	2.38562	0.694418	-3.61423	2.03645	-2.02436	-3.19067	-1.12768	-1.59074	-1.83929	-3.43769	1.40231	1.35981	-2.16152		-4.86731
	BOPA1_6491_295	3H	49.6	5	-1.95756	0.000830632	1	0	0.00205622			-2.65273					-0.393566	1.52322														-2.16152	-1.54975
	BOPA2_12_30680	3H	49.6	2	2.90359	0.0012833	1	0	0.00178426										3.01171														-1.54975
	SCRI_RS_175073	3H	49.6	1	-1.79419	0.0126772	1	0	-0.000392904																								-1.54975
	BOPA1_5058_404	3H	50.5	21	-0.236581	0.000844587	1	0	-0.000529914		0.913686	-2.45978	2.11276	4.34714		-1.12375	-0.969561	1.41361	3.01171	2.91499	1.79736	-3.76688	1.32061	-2.98154	-2.64098		-0.532732	-1.62169	-3.86482	0.761807	1.35981	-1.9956	-1.54975
	BOPA1_4707_421	3H	50.55	1	-1.79419	0.0249199	1	0	-0.000392904																								-1.54975
	BOPA1_6818_411	3H	50.55	1	-1.79419	0.00661915	1	0	-0.000392904																								-1.54975
	BOPA1_ABC14167_1_2_250	3H	50.55	1	-1.79419	0.0253523	1	0	-0.000392904																								-1.54975
	BOPA2_12_20591	3H	50.55	1	-1.79419	-0.00300824	1	0	-0.000392904																								-1.54975
	BOPA2_12_30126	3H	50.55	1	5.13767	0.0350372	1	0	0.00459042										3.01171
	BOPA2_12_31502	3H	50.55	1	-1.79419	0.0254736	1	0	-0.000392904																								-1.54975
	SCRI_RS_120315	3H	50.55	1	-1.79419	0.0108315	1	0	-0.000392904																								-1.54975
	SCRI_RS_128491	3H	50.55	1	-1.79419	0.00112509	1	0	-0.000392904																								-1.54975
	SCRI_RS_129291	3H	50.55	1	-1.79419	0.00129341	1	0	-0.000392904																								-1.54975
	SCRI_RS_137787	3H	50.55	1	-1.79419	0.00253999	1	0	-0.000392904																								-1.54975
	SCRI_RS_149481	3H	50.55	1	-1.79419	0.00316612	1	0	-0.000392904																								-1.54975
	SCRI_RS_156525	3H	50.55	1	-1.79419	0.000580852	1	0	-0.000392904																								-1.54975
	SCRI_RS_167084	3H	50.55	1	-1.79419	0.030103	1	0	-0.000392904																								-1.54975
	SCRI_RS_174254	3H	50.55	1	-1.79419	0.0124118	1	0	-0.000392904																								-1.54975
	SCRI_RS_182609	3H	50.55	1	-1.79419	4.08782e-05	1	0	-0.000392904																								-1.54975
	SCRI_RS_187032	3H	50.55	1	-1.79419	0.00131586	1	0	-0.000392904																								-1.54975
	SCRI_RS_191131	3H	50.55	1	-1.79419	0.0051233	1	0	-0.000392904																								-1.54975
	SCRI_RS_204628	3H	50.55	1	-1.79419	-0.00419003	1	0	-0.000392904																								-1.54975
	SCRI_RS_214796	3H	50.55	1	-1.79419	0.0182433	1	0	-0.000392904																								-1.54975
	SCRI_RS_220070	3H	50.55	1	-1.79419	0.00162072	1	0	-0.000392904																								-1.54975
	SCRI_RS_9327	3H	50.55	1	-1.79419	0.00281586	1	0	-0.000392904																								-1.54975
	BOPA1_ABC10667_1_1_288	3H	50.9	15	-0.988961	-0.00172614	1	0	0.00176449		0.913686		2.11276			-1.43506		-0.712211			0.87377	-3.39142	2.06507	-2.46059			-1.36136	-1.69244	-2.33999	1.49117	1.35981		-1.54975	-5.00695
	SCRI_RS_128706	3H	50.9	1	-3.48694	0.00874791	1	0	0.00219074																									-5.00695
	BOPA1_6681_314	3H	51.1	2	-2.99074	-0.00644518	1	0	0.00433411													-3.39142												-5.00695
	BOPA1_ABC04214_1_2_360	3H	51.2	1	-3.48694	-0.0103477	1	0	0.00219074																									-5.00695
	BOPA1_ConsensusGBS0508_1	3H	51.2	24	-0.167981	9.21238e-05	1	0	-0.000597399		0.913686	-2.91405	2.11276	4.54273	2.00303	-1.43506	-0.393566	-0.712211	3.01171	2.78059	0.87377	-3.76688	2.06507	-2.46059	-1.56403	5.93051	-1.36136	-1.69244	-3.86482	1.49117	1.35981	-1.22036	-1.54975	-5.00695
	BOPA2_12_31008	3H	51.2	9	-1.37333	-0.00118043	1	0	0.00225506		0.913686						-0.393566		3.01171			-3.76688	2.06507		-1.56403				-7.42227				-1.54975	-5.00695
	SCRI_RS_141166	3H	51.2	24	-0.121737	-0.00240389	1	0	-0.000647895		0.913686	-3.90499	2.11276	4.78979	1.68461	-0.87554	-0.262526	-0.712211	3.01171	2.86815	0.87377	-3.39142	2.06507	-2.46059	-1.56403	5.41312	-1.36136	-1.69244	-3.86482	1.49117	-1.51593	-1.22036	-1.54975	-5.00695
	SCRI_RS_159312	3H	51.2	24	-0.121737	0.000978694	1	0	-0.000647895		0.913686	-3.90499	2.11276	4.78979	1.68461	-0.87554	-0.262526	-0.712211	3.01171	2.86815	0.87377	-3.39142	2.06507	-2.46059	-1.56403	5.41312	-1.36136	-1.69244	-3.86482	1.49117	-1.51593	-1.22036	-1.54975	-5.00695
	SCRI_RS_164254	3H	51.2	24	-0.101312	0.0104674	1	0	-0.000665067		0.913686	-3.90499	2.11276	4.78979	1.68461	-0.87554	-0.262526	-0.712211	3.01171	2.86815	0.87377	-3.13235	2.06507	-2.46059	-1.56403	5.41312	-1.36136	-1.69244	-3.86482	1.49117	-1.51593	-1.22036	-1.54975	-5.00695
	SCRI_RS_173916	3H	51.2	22	0.0467435	3.07652e-05	1	0	-0.000697702		0.913686	-3.77885	2.11276	4.78979	1.58918	-0.87554	-0.36155	-0.712211	2.91035	2.87484	0.87377	-3.39142	1.62319	-2.86152		5.58492	-1.36136		-2.33999	0.761807	0.316258	-1.22036	-1.54975	-5.00695
	SCRI_RS_207180	3H	51.2	20	0.58664	0.0112686	1	0	0.000354229		0.913686	-3.90499	2.11276	4.78979	1.68461	-0.756939	-0.262526	-0.712211	3.01171	2.86815	0.965471		2.06507			5.41312	-1.36136		-3.86482	1.49117	-1.51593	-1.22036	-1.54975	-5.00695
	SCRI_RS_222735	3H	51.2	24	-0.0756682	0.00107467	1	0	-0.000683143		0.913686	-3.23047	2.11276	4.78979	1.72021	-0.601751	-0.262526	-0.712211	2.91035	3.00496	0.87377	-3.39142	1.36425	-2.98154	-2.1371	5.88507	-1.36136	-1.38611	-1.85552	0.761807	-1.51593	-1.22036	-1.54975	-5.00695
	SCRI_RS_223894	3H	51.2	17	0.400376	0.000971574	1	0	-0.000230016		0.913686	-3.90499		4.78979	1.68461	-0.87554			3.01171	2.73321	0.87377	-3.39142	2.06507			5.41312			-3.86482	1.49117	-2.09538	-1.17938	-1.54975	-5.00695
	SCRI_RS_238625	3H	51.2	24	-0.101312	0.000648114	1	0	-0.000665067		0.913686	-3.90499	2.11276	4.78979	1.68461	-0.87554	-0.262526	-0.712211	3.01171	2.86815	0.87377	-3.13235	2.06507	-2.46059	-1.56403	5.41312	-1.36136	-1.69244	-3.86482	1.49117	-1.51593	-1.22036	-1.54975	-5.00695
	SCRI_RS_165264	3H	51.3	23	-0.457284	-0.0121661	1	0	4.68775e-05		0.913686	-3.90499	2.11276	4.54273	1.68461	-0.87554	-0.262526	-1.53595		2.86815	0.87377	-3.13235	2.06507	-2.46059	-1.56403	5.41312	-1.36136	-1.69244	-3.86482	1.49117	-1.51593	-1.22036	-1.54975	-5.00695
	SCRI_RS_178900	3H	51.3	23	-0.420507	-0.00758015	1	0	-6.67107e-05		0.913686	-3.90499	2.11276	4.78979	1.68461	-0.87554	-0.262526	-1.53595		2.86815	0.87377	-3.13235	2.06507	-2.46059	-1.56403	5.41312	-1.36136	-1.69244	-3.86482	1.49117	-1.51593	-1.22036	-1.54975	-5.00695
	SCRI_RS_215085	3H	51.3	2	-3.15679	-0.00472828	1	0	0.00252929															-2.46059									-1.54975
	SCRI_RS_65878	3H	51.3	1	-1.79419	0.0154434	1	0	-0.000392904																								-1.54975
	SCRI_RS_906	3H	51.3	24	-0.128288	0.00082596	1	0	-0.000641932		0.913686	-3.90499	2.11276	4.78979	1.68461	-0.87554	-0.262526	-1.53595	3.01171	2.86815	0.87377	-3.13235	2.06507	-2.46059	-1.56403	5.41312	-1.36136	-1.69244	-3.86482	1.49117	-1.51593	-1.22036	-1.54975	-5.00695
	BOPA2_12_20108	3H	51.35	3	-0.548046	0.00517551	1	0	-0.000478468												0.87377	-3.13235											-1.57425
	SCRI_RS_152198	3H	51.35	2	-3.15679	-0.00184121	1	0	0.00252929															-2.46059									-1.54975
	BOPA1_2588_229	3H	51.4	21	-0.259711	0.000515838	1	0	-0.000475838		0.913686	-3.82668	2.24911	4.71243	1.68461	0.0595282	-1.19467			2.94405	0.778341	-3.13235	2.06507		-0.952841	5.45968	-1.47162	-1.92392	-3.95834	1.49117	-1.51593	-1.22036	-1.54975	-5.00695
	BOPA2_12_11295	3H	51.4	5	0.499373	0.0024237	1	0	-0.000444579		0.913686				1.68461								2.06507			5.41312							-1.54975
	BOPA2_12_11482	3H	51.4	20	-0.191625	-0.000425157	1	0	-0.00057982		0.913686	-3.90499	2.11276	4.78979	1.68461	-0.87554	-0.262526			2.86815	0.87377	-3.13235	2.06507		-1.56403	5.41312	-1.36136	-1.69244	-3.86482	1.49117	-1.51593	-1.22036		-5.00695
	SCRI_RS_150800	3H	51.4	21	-0.239896	0.00228728	1	0	-0.000506861		0.913686	-3.90499	2.11276	4.78979	1.68461	-0.87554	-0.262526			2.86815	0.87377	-3.13235	2.06507		-1.56403	5.41312	-1.36136	-1.69244	-3.86482	1.49117	-1.51593	-1.22036	-1.54975	-5.00695
	SCRI_RS_158967	3H	51.4	21	-0.239896	0.00265544	1	0	-0.000506861		0.913686	-3.90499	2.11276	4.78979	1.68461	-0.87554	-0.262526			2.86815	0.87377	-3.13235	2.06507		-1.56403	5.41312	-1.36136	-1.69244	-3.86482	1.49117	-1.51593	-1.22036	-1.54975	-5.00695
	SCRI_RS_188912	3H	51.4	21	-0.265643	0.00109974	1	0	-0.000467985		0.913686	-3.28607	2.11276	4.78979	1.59539	-0.87554	-0.262526			3.00496	0.87377	-3.13235	1.32061		-2.64098	5.41312	-1.36136	-1.69244	-3.86482	1.49117	-1.51593	-1.22036	-1.54975	-5.00695
	SCRI_RS_214259	3H	51.4	21	-0.102813	0.015732	1	0	-0.00067807		2.28609	-3.44231	2.77072	2.94981	2.31285	0.219556	0.390619			2.13317	2.14243	-3.30845	1.59497		-1.00978	7.74135	1.28546	-1.47587	0.520707	2.16656	-4.68286	0.204947	-2.58282	-6.82714
	SCRI_RS_84470	3H	51.4	21	-0.239896	0.000467373	1	0	-0.000506861		0.913686	-3.90499	2.11276	4.78979	1.68461	-0.87554	-0.262526			2.86815	0.87377	-3.13235	2.06507		-1.56403	5.41312	-1.36136	-1.69244	-3.86482	1.49117	-1.51593	-1.22036	-1.54975	-5.00695
	BOPA1_2067_775	3H	51.45	24	0.0398785	0.0073944	1	0	-0.000698904		2.55377	-3.9992	2.11276	4.78979	1.95041	-0.854356	-0.262526	-1.17857	1.90191	2.86815	0.778341	-2.26805	2.17001	-2.49054	-1.56403	5.41312	-0.966798	-1.2691	-2.33999	1.49117	-0.959435	-1.22036	-1.54975	-4.70453
	BOPA1_2288_126	3H	51.45	23	-0.634189	-0.00127788	1	0	0.000368075		0.470443	-5.52039	2.11276	2.88224	3.72542	-0.494393	-0.689152	-0.0874878	4.07407	3.11384	0.394982	-2.58056	1.57748	-2.62846	-6.32799	2.54499	0.464199	-1.49633	-7.65641	-2.90902	-1.51593	-0.860439		-5.63139
	BOPA1_2861_1941	3H	51.45	22	-0.189526	-0.00301217	1	0	-0.00057813		0.913686	-3.90499	2.11276	4.78979	1.68461	-0.87554	-0.262526	-1.53595		2.86815	0.87377	-3.13235	2.06507		-1.56403	5.41312	-1.36136	-1.69244	-3.86482	1.49117	-1.51593	-1.22036	-1.54975	-5.00695
	BOPA1_3354_121	3H	51.45	24	-0.132612	-0.00096364	1	0	-0.000637778		0.913686	-4.0522	2.28246	4.78979	1.68461	-0.87554	-0.262526	-1.53595	3.01171	2.86815	0.87377	-3.13235	2.06507	-2.46059	-1.56403	5.41312	-1.36136	-1.69244	-3.86482	1.49117	-1.51593	-1.22036	-1.54975	-5.00695
	BOPA1_5020_145	3H	51.45	24	-0.166582	-0.00139581	1	0	-0.000600575		0.913686	-3.90499	2.11276	4.54273	1.68461	-0.87554	-0.262526	-1.28154	2.80739	2.86815	0.87377	-3.13235	2.06507	-2.4869	-1.56403	5.54963	-1.47162	-1.67341	-3.85161	1.49117	-1.51593	-1.0808	-1.54975	-5.00695
	BOPA1_ABC04826_1_1_174	3H	51.45	22	-0.190303	-0.00517572	1	0	-0.000578457		0.913686	-3.90499	2.11276	4.78979	1.68461	-0.87554	-0.262526	-1.53595	3.01171		0.87377	-3.13235	2.06507	-2.46059	-1.56403	5.41312	-1.36136	-1.69244	-3.86482	1.49117	-1.51593	-1.22036		-5.00695
	BOPA1_ABC05852_1_2_658	3H	51.45	23	-0.420507	-0.00919838	1	0	-6.67107e-05		0.913686	-3.90499	2.11276	4.78979	1.68461	-0.87554	-0.262526	-1.53595		2.86815	0.87377	-3.13235	2.06507	-2.46059	-1.56403	5.41312	-1.36136	-1.69244	-3.86482	1.49117	-1.51593	-1.22036	-1.54975	-5.00695
	BOPA1_ABC18582_1_2_417	3H	51.45	12	-0.42849	0.000340702	1	0	-0.000367846		2.55377	-3.9992	2.11276		1.95041			-1.17857					2.17001				-0.966798		-2.33999	1.49117	-0.959435	-1.22036		-4.70453
	BOPA1_ConsensusGBS0471_1	3H	51.45	24	-0.156162	-0.00228873	1	0	-0.000613736		0.913686	-3.94999	2.11276	4.7145	1.68461	-0.87554	0.0729815	-1.53595	3.01171	3.00496	0.778341	-3.13235	1.67829	-2.46059	-1.1704	5.61162	-1.36136	-1.69244	-3.86482	1.49117	-1.51593	-1.22036	-1.24907	-4.96018
	BOPA2_12_10784	3H	51.45	21	-0.238437	0.000251855	1	0	-0.000515043		0.913686	-4.15836	2.11276	5.35424	1.68461	-0.87554	-0.262526	-1.53595		2.86815	1.01006	-3.21708	2.06507		-1.56403	4.66817	-1.14896	-1.84082	-5.02247	2.53525	-1.68795	-1.18767		-4.96051
	BOPA2_12_30318	3H	51.45	24	-0.128288	-0.000418688	1	0	-0.000641932		0.913686	-3.90499	2.11276	4.78979	1.68461	-0.87554	-0.262526	-1.53595	3.01171	2.86815	0.87377	-3.13235	2.06507	-2.46059	-1.56403	5.41312	-1.36136	-1.69244	-3.86482	1.49117	-1.51593	-1.22036	-1.54975	-5.00695
	SCRI_RS_138918	3H	51.45	23	0.157673	0.00166911	1	0	-0.000617059		2.55377	-3.9992	2.11276	4.78979	1.95041	-0.854356		-1.17857	1.90191	2.86815	0.87377	-2.26805	2.17001	-2.49054	-1.56403	5.41312	-0.966798	-1.2691	-3.86482	1.49117	-0.959435	-1.22036	-1.54975	-4.70453
	SCRI_RS_151545	3H	51.45	22	-0.223521	-0.00198546	1	0	-0.000530026		0.913686	-3.90499	2.11276	4.54273	1.68461	-0.87554	-0.262526	-1.28154		2.86815	0.87377	-3.13235	2.06507		-1.56403	5.41312	-1.36136	-1.69244	-3.86482	1.49117	-1.51593	-1.22036	-1.54975	-5.00695
	SCRI_RS_160464	3H	51.45	24	-0.13189	-0.00076267	1	0	-0.00063887		0.901414	-3.1707	2.17791	4.79871	1.68461	-0.87554	-0.262526	-1.53595	3.01171	2.86815	0.778341	-3.13235	2.06507	-2.46059	-1.56403	5.41312	-1.36136	-1.69244	-3.86482	0.761807	-1.51593	-1.22036	-1.54975	-5.00695
	SCRI_RS_176264	3H	51.45	22	-0.189526	6.41845e-05	1	0	-0.00057813		0.913686	-3.90499	2.11276	4.78979	1.68461	-0.87554	-0.262526	-1.53595		2.86815	0.87377	-3.13235	2.06507		-1.56403	5.41312	-1.36136	-1.69244	-3.86482	1.49117	-1.51593	-1.22036	-1.54975	-5.00695
	SCRI_RS_181360	3H	51.45	24	-0.15063	-0.000826157	1	0	-0.000620626		0.83247	-3.42291	2.11276	4.78979	1.93536	-0.854356	-0.262526	-1.17857	1.90191	3.00496	0.87377	-3.13235	1.42142	-2.98154	-2.64098	5.41312	-0.966798	-1.2691	-3.86482	0.761807	-0.959435	-1.22036	-1.54975	-5.00695
	SCRI_RS_209249	3H	51.45	24	-0.129097	0.00442809	1	0	-0.000642822		0.919389	-3.56104	1.18008	4.83365	1.77178	-0.867847	0.122647	-3.11835	3.25902	2.8819	0.94923	-2.92273	2.15366	-2.22226	-0.397654	5.52476	-1.15428	-1.84082	-3.29179	1.34583	-1.68795	-1.22036	-1.4517	-4.96051
	SCRI_RS_212864	3H	51.45	24	-0.302323	0.00102178	1	0	-0.000366678		0.913686	-3.80356	2.77072	4.58637	1.31965	-1.10148	-0.254516	-1.43727	3.01171	2.65157	0.87377	-3.13235	0.823469	-2.9114	-0.960994	5.94659	-1.36136	-1.59522	-3.95964	1.49428	-1.51593	-1.22036	-1.54975	-5.02236
	SCRI_RS_224702	3H	51.45	22	-0.189526	0.00815372	1	0	-0.00057813		0.913686	-3.90499	2.11276	4.78979	1.68461	-0.87554	-0.262526	-1.53595		2.86815	0.87377	-3.13235	2.06507		-1.56403	5.41312	-1.36136	-1.69244	-3.86482	1.49117	-1.51593	-1.22036	-1.54975	-5.00695
	SCRI_RS_229167	3H	51.45	22	-0.189526	-0.000594441	1	0	-0.00057813		0.913686	-3.90499	2.11276	4.78979	1.68461	-0.87554	-0.262526	-1.53595		2.86815	0.87377	-3.13235	2.06507		-1.56403	5.41312	-1.36136	-1.69244	-3.86482	1.49117	-1.51593	-1.22036	-1.54975	-5.00695
	SCRI_RS_239403	3H	51.45	24	-0.144207	0.0111651	1	0	-0.000628135		0.913686	-3.28607	2.11276	4.78979	1.58918	-0.87554	-0.262526	-1.53595	3.01171	3.00496	0.87377	-3.13235	1.36425	-2.98154	-2.64098	5.41312	-1.36136	-1.69244	-3.86482	1.49117	-1.51593	-1.22036	-1.54975	-5.00695
	BOPA1_10248_954	3H	51.5	2	-1.28554	-0.00832587	1	0	-0.000365361																						-1.51593		-1.54975
	BOPA1_1630_1150	3H	51.5	4	-0.134777	-0.0168835	1	0	-0.000692927										3.01171					-2.46059							-1.51593		-1.54975
	BOPA1_2897_208	3H	51.5	2	-1.28554	-0.0024472	1	0	-0.000365361																						-1.51593		-1.54975
	BOPA1_5657_1187	3H	51.5	4	-0.134777	0.00550017	1	0	-0.000692927										3.01171					-2.46059							-1.51593		-1.54975
	BOPA1_6171_956	3H	51.5	2	-1.28554	-0.00134614	1	0	-0.000365361																						-1.51593		-1.54975
	BOPA2_12_20721	3H	51.5	1	-0.822795	-0.00825784	1	0	-0.000630107																						-1.51593
	BOPA2_12_30039	3H	51.5	2	-1.28554	-0.00138546	1	0	-0.000365361																						-1.51593		-1.54975
	BOPA2_12_30622	3H	51.5	2	-1.28554	-0.0293596	1	0	-0.000365361																						-1.51593		-1.54975
	SCRI_RS_150370	3H	51.5	2	-1.28554	-0.00446973	1	0	-0.000365361																						-1.51593		-1.54975
	SCRI_RS_170765	3H	51.5	2	-1.28554	-0.00146715	1	0	-0.000365361																						-1.51593		-1.54975
	SCRI_RS_171453	3H	51.5	2	-1.28554	-0.00327711	1	0	-0.000365361																						-1.51593		-1.54975
	SCRI_RS_194233	3H	51.5	2	-1.28554	0.000609639	1	0	-0.000365361																						-1.51593		-1.54975
	SCRI_RS_126246	3H	51.55	5	0.2171	-0.000105532	1	0	-0.000671411									-1.53595	3.01171					-2.46059							-1.51593		-1.15007
	SCRI_RS_160256	3H	51.55	6	1.42804	0.0058694	1	0	0.00165215					4.78979	1.68461			-1.53595				-3.13235				5.41312							-1.54975
	BOPA1_10012_1239	3H	51.6	23	-0.448836	-0.0170331	1	0	2.37209e-05		0.913686	-3.90499	2.11276	4.78979	1.68461	-0.87554	-0.262526	-1.53595		2.86815	0.778341	-3.13235	1.97255	-2.46059	-1.56403	5.41312	-1.56053	-1.69244	-3.86482	1.49117	-1.51593	-1.22036	-1.54975	-5.00361
	BOPA1_12007_70	3H	51.6	3	0.631012	-0.00179809	1	0	-0.000491464									-1.53595	3.01171					-2.46059
	BOPA1_1977_1385	3H	51.6	22	0.313706	0.00187201	1	0	-0.000373395		2.44208	-3.9992	2.11276	4.78979	2.1031	2.152	0.03467	-3.62706	1.90191	2.86815	0.87377		2.11809	-2.49054	-3.22295	5.41312	-0.341146		-2.33999	1.49117	-0.959435	-1.22036	-1.54975	-4.69606
	BOPA1_2027_1307	3H	51.6	24	-0.128288	-0.00403893	1	0	-0.000641932		0.913686	-3.90499	2.11276	4.78979	1.68461	-0.87554	-0.262526	-1.53595	3.01171	2.86815	0.87377	-3.13235	2.06507	-2.46059	-1.56403	5.41312	-1.36136	-1.69244	-3.86482	1.49117	-1.51593	-1.22036	-1.54975	-5.00695
	BOPA1_3143_1276	3H	51.6	2	-3.15679	-0.0175291	1	0	0.00252929															-2.46059									-1.54975
	BOPA1_3215_654	3H	51.6	23	-0.420507	0.00249241	1	0	-6.67107e-05		0.913686	-3.90499	2.11276	4.78979	1.68461	-0.87554	-0.262526	-1.53595		2.86815	0.87377	-3.13235	2.06507	-2.46059	-1.56403	5.41312	-1.36136	-1.69244	-3.86482	1.49117	-1.51593	-1.22036	-1.54975	-5.00695
	BOPA1_3567_112	3H	51.6	1	-1.79419	0.0334671	1	0	-0.000392904																								-1.54975
	BOPA1_4213_2378	3H	51.6	24	-0.118002	0.00629042	1	0	-0.000651673		0.913686	-3.90499	2.11276	4.78979	1.68461	-0.87554	-0.262526	-1.53595	3.01171	2.86815	0.87377	-3.13235	2.06507	-2.46059	-1.56403	5.89108	-1.56053	-1.69244	-3.86482	1.49117	-1.51593	-1.22036	-1.15007	-5.00361
	BOPA1_4728_1735	3H	51.6	2	-3.15679	0.00178752	1	0	0.00252929															-2.46059									-1.54975
	BOPA1_7716_721	3H	51.6	2	-0.077601	0.00313956	1	0	-0.000702975									-1.53595															-1.54975
	BOPA1_8383_349	3H	51.6	22	-0.485131	-0.0018837	1	0	0.000131014		0.913686	-3.90499	2.11276	4.78979	1.68461	-0.87554	-0.262526			2.86815	0.87377	-3.13235	2.06507	-2.46059	-1.56403	5.41312	-1.56053	-1.69244	-3.86482	1.49117	-1.51593	-1.22036	-1.54975	-5.00361
	BOPA1_9481_859	3H	51.6	18	-0.0539174	0.00015236	1	0	-0.000694833		1.47586	-3.9992	2.11276	4.78979	2.1031	2.152	0.03467	-3.62706		2.86815		-2.62771	2.11809		-3.22295	5.41312			-2.33999	1.49117		-1.22036	-1.54975	-4.04952
	BOPA1_9658_234	3H	51.6	1	-1.79419	0.00184324	1	0	-0.000392904																								-1.54975
	BOPA1_ABC04375_1_1_173	3H	51.6	1	-1.79419	0.00332643	1	0	-0.000392904																								-1.54975
	BOPA1_ABC05866_1_1_311	3H	51.6	1	-1.79419	-0.0126667	1	0	-0.000392904																								-1.54975
	BOPA1_ABC11783_1_1_99	3H	51.6	2	-3.15679	0.000570869	1	0	0.00252929															-2.46059									-1.54975
	BOPA1_ConsensusGBS0697_1	3H	51.6	2	-3.15679	-0.00113173	1	0	0.00252929															-2.46059									-1.54975
	BOPA2_12_31011	3H	51.6	23	0.245627	0.0207592	1	0	-0.000492074		3.47729	-4.12036	2.23604	4.88327	0.676807	2.152	-0.992477	-0.409249	1.90191	2.649	0.867339		2.21037	-2.39731	-2.06395	5.41312	-0.341146	-1.2691	-1.43705	1.49117	-1.07693	-1.22036	-1.4517	-4.69606
	BOPA2_12_31012	3H	51.6	22	-0.481922	-0.00456842	1	0	0.00011984		0.913686	-3.90499	2.11276	4.78979	1.68461	-0.87554	-0.262526			2.86815	0.87377	-3.13235	2.06507	-2.46059	-1.56403	5.41312	-1.36136	-1.69244	-3.86482	1.49117	-1.51593	-1.22036	-1.54975	-5.00361
	BOPA2_12_31214	3H	51.6	24	-0.137853	-0.000144195	1	0	-0.000632258		0.913686	-3.90499	2.11276	4.78979	1.68461	-0.87554	-0.262526	-1.53595	3.01171	2.86815	0.87377	-3.13235	2.06507	-2.46059	-1.56403	5.41312	-1.36136	-1.69244	-3.86482	1.49117	-1.51593	-1.22036	-1.54975	-5.00361
	BOPA2_12_31393	3H	51.6	23	0.291858	0.0029919	1	0	-0.000403687		2.44208	-3.9992	2.11276	4.78979	2.1031	2.152	0.03467	-1.17857	1.90191	2.86815	0.87377		2.11809	-2.49054	-3.22295	5.41312	-0.341146	-1.2691	-2.33999	1.49117	-0.959435	-1.22036	-1.54975	-4.69606
	SCRI_RS_108473	3H	51.6	22	-0.482507	-0.031611	1	0	0.000121083		0.913686	-3.90499	2.11276	4.78979	1.68461	-0.87554	-0.262526			2.86815	0.87377	-3.13235	2.06507	-2.46059	-1.56403	5.41312	-1.36136	-1.69244	-4.09441	1.49117	-1.66154	-1.17938	-1.54975	-5.00361
	SCRI_RS_115769	3H	51.6	22	-0.619301	-0.019132	1	0	0.000600594		0.913686	-3.90499	2.11276	4.78979	1.68461	-0.87554	-0.262526	-1.53595		2.86815		-3.13235	2.06507	-2.46059	-1.56403	5.41312	-1.56053	-1.69244	-3.86482	1.49117	-1.51593	-1.22036	-1.54975	-5.00361
	SCRI_RS_12851	3H	51.6	23	-0.446696	0.00447708	1	0	-2.99115e-05		0.913686	-3.96158	2.61131	5.08622	1.7204	-0.300211	-0.921417	-1.28154		2.86815	0.87377	-3.03664	2.06507	-2.60739	-0.170006	5.41312	-1.36136	-1.70764	-3.74822	1.60855	-1.51593	-1.22036	-1.84165	-7.35923
	SCRI_RS_132190	3H	51.6	4	0.198183	0.00125587	1	0	-0.000679493									-1.53595	3.01171					-2.57135									-1.54975
	SCRI_RS_136921	3H	51.6	24	-0.137853	-4.77065e-05	1	0	-0.000632258		0.913686	-3.90499	2.11276	4.78979	1.68461	-0.87554	-0.262526	-1.53595	3.01171	2.86815	0.87377	-3.13235	2.06507	-2.46059	-1.56403	5.41312	-1.36136	-1.69244	-3.86482	1.49117	-1.51593	-1.22036	-1.54975	-5.00361
	SCRI_RS_144038	3H	51.6	4	0.26148	-0.00189871	1	0	-0.000661432									-1.53595	3.01171					-2.46059									-1.54975
	SCRI_RS_150883	3H	51.6	20	0.122933	0.00135882	1	0	-0.000662517		1.27705	-5.55961	2.11276	6.57704	2.01152	2.48544		-3.62706	2.83088	2.82956	1.06045	-2.61956	1.63126	-2.69972	-6.2368	7.50137	0.968131			-2.90902	-0.959435	-1.22036		-3.66602
	SCRI_RS_151799	3H	51.6	24	-0.187678	-0.00108661	1	0	-0.000576157		0.913686	-3.28607	2.11276	4.78979	1.58918	-0.87554	-0.262526	-1.53595	3.01171	3.00496	0.87377	-3.13235	1.36425	-2.98154	-2.64098	5.41312	-1.36136	-1.69244	-3.86482	0.761807	-1.51593	-1.22036	-1.54975	-5.00361
	SCRI_RS_157545	3H	51.6	24	-0.128288	-0.00729869	1	0	-0.000641932		0.913686	-3.90499	2.11276	4.78979	1.68461	-0.87554	-0.262526	-1.53595	3.01171	2.86815	0.87377	-3.13235	2.06507	-2.46059	-1.56403	5.41312	-1.36136	-1.69244	-3.86482	1.49117	-1.51593	-1.22036	-1.54975	-5.00695
	SCRI_RS_157988	3H	51.6	24	-0.308022	-2.54934e-05	1	0	-0.000352794		0.913686	-4.01859	2.77072	4.69977	1.24541	-1.36608	-0.262526	-1.43727	3.01171	2.58022	0.87377	-3.13235	1.02283	-2.78357	-1.00601	5.41312	-1.36136	-1.69244	-3.86482	1.49117	-1.51593	-1.22036	-1.54975	-5.00361
	SCRI_RS_161083	3H	51.6	23	-0.534859	-0.134566	1	1	0.000310242		0.913686	-3.90499	2.11276	4.54273	1.68461	-0.87554	-0.262526	-1.53595		2.86815	0.87377	-3.13235	2.15563	-2.46059	-1.56403	5.41312	-1.56053	-1.69244	-1.83122	-3.55823	-1.51593	-1.77059	-1.54975	-5.00361
	SCRI_RS_173348	3H	51.6	22	0.161495	8.18917e-05	1	0	-0.000616695		0.913686	-3.28607	2.11276	4.78979	1.68461	-0.87554	-0.262526	-1.53595	3.01171	2.86815	0.87377		2.15563	-2.46059	-1.56403	5.41312	-1.56053	-1.69244	-3.86482	1.49117	-1.51593	-1.22036		-5.00361
	SCRI_RS_176023	3H	51.6	2	-3.15679	-0.0142808	1	0	0.00252929															-2.46059									-1.54975
	SCRI_RS_181847	3H	51.6	2	-3.23116	-0.00802742	1	0	0.00269317															-2.59106									-1.54975
	SCRI_RS_182282	3H	51.6	2	-3.15679	-0.0026992	1	0	0.00252929															-2.46059									-1.54975
	SCRI_RS_186923	3H	51.6	24	-0.10385	-0.00425092	1	0	-0.000663355		0.913686	-3.28607	2.11276	4.78979	1.68461	-0.87554	-0.262526	-1.53595	3.01171	2.86815	0.87377	-3.13235	2.06507	-2.98154	-1.56403	5.41312	-1.56053	-1.69244	-3.86482	1.49117	-1.51593	-1.22036	-1.54975	-5.00361
	SCRI_RS_189167	3H	51.6	3	2.54185	0.00146723	1	0	0.00191401									-1.43727	3.01171														-1.54975
	SCRI_RS_196189	3H	51.6	24	-0.17587	-0.0124484	1	0	-0.000588535		0.913686	-3.84571	2.77072	4.43687	1.68461	-0.87554	-0.262526	-1.53595	3.01171	2.86815	0.87377	-3.13235	2.06507	-2.73959	-1.00601	5.41312	-1.36136	-1.69244	-3.86482	1.49117	-1.51593	-1.22036	-1.54975	-5.00361
	SCRI_RS_207066	3H	51.6	24	-0.114405	-0.000887343	1	0	-0.000654773		0.913686	-3.90499	2.11276	4.78979	1.68461	-0.87554	-0.262526	-1.53595	3.01171	2.86815	1.06045	-3.13235	2.15563	-2.46059	-1.56403	5.41312	-1.56053	-1.42227	-3.86482	1.49117	-1.51593	-1.22036	-1.54975	-5.00361
	SCRI_RS_212974	3H	51.6	24	-0.137853	0.00289602	1	0	-0.000632258		0.913686	-3.90499	2.11276	4.78979	1.68461	-0.87554	-0.262526	-1.53595	3.01171	2.86815	0.87377	-3.13235	2.06507	-2.46059	-1.56403	5.41312	-1.36136	-1.69244	-3.86482	1.49117	-1.51593	-1.22036	-1.54975	-5.00361
	SCRI_RS_213411	3H	51.6	1	-1.79419	-3.52404e-05	1	0	-0.000392904																								-1.54975
	SCRI_RS_213902	3H	51.6	24	-0.0738476	-0.00121863	1	0	-0.000683203		2.16094	-3.90499	2.11276	4.78979	1.68461	-0.87554	-0.262526	-1.53595	3.01171	2.86815	0.87377	-3.13235	2.06507	-2.46059	-1.56403	5.65259	-1.56053	-1.38611	-3.86482	1.49117	-1.51593	-1.22036	-1.54975	-5.00361
	SCRI_RS_219354	3H	51.6	24	-0.137853	-0.00382594	1	0	-0.000632258		0.913686	-3.90499	2.11276	4.78979	1.68461	-0.87554	-0.262526	-1.53595	3.01171	2.86815	0.87377	-3.13235	2.06507	-2.46059	-1.56403	5.41312	-1.36136	-1.69244	-3.86482	1.49117	-1.51593	-1.22036	-1.54975	-5.00361
	SCRI_RS_221896	3H	51.6	23	-0.425538	-0.00544251	1	0	-5.14975e-05		0.913686	-3.90499	2.11276	4.78979	1.68461	-0.87554	-0.262526	-1.53595		2.86815	0.778341	-3.13235	2.06507	-2.46059	-1.56403	5.41312	-1.36136	-1.69244	-3.86482	1.49117	-1.51593	-1.22036	-1.54975	-5.00695
	SCRI_RS_225537	3H	51.6	2	-0.00148165	0.00665373	1	0	-0.000704225									-1.53595															-1.34607
	SCRI_RS_237716	3H	51.6	24	-0.110962	-0.00406702	1	0	-0.000657459		0.913686	-3.90499	2.11276	4.78979	1.68461	-0.601423	-0.262526	-1.31	3.01171	2.86815	0.87377	-3.13235	2.06507	-2.46059	-1.56403	5.41312	-1.36136	-1.69244	-3.86482	1.49117	-1.51593	-1.22036	-1.54975	-5.00695
	SCRI_RS_239964	3H	51.6	2	-3.38551	-0.00144043	1	0	0.00272965															-2.86152									-1.54975
	SCRI_RS_2523	3H	51.6	24	-0.124948	0.00678486	1	0	-0.000645106		0.913686	-3.90499	2.11276	4.78979	1.68461	-0.87554	-0.262526	-1.28154	3.01171	2.86815	0.87377	-3.13235	2.06507	-2.46059	-1.56403	5.41312	-1.36136	-1.69244	-3.86482	1.49117	-1.51593	-1.22036	-1.54975	-5.00695
	SCRI_RS_90637	3H	51.6	2	-3.15679	-0.00161552	1	0	0.00252929															-2.46059									-1.54975
	BOPA1_2231_557	3H	51.7	14	0.510043	0.00163698	1	0	-4.03881e-05			-3.9992		4.78979	2.1031	2.152	0.03467	-3.62706	2.09129	2.86815			2.11809	-2.49054	-3.22295	5.41312				1.49117		-1.22036
	SCRI_RS_103211	3H	51.7	12	0.753132	0.00281001	1	0	0.00045116		1.47586	-3.9992	2.11276	4.78979	2.1031			-3.62706		2.86815			2.11809		-3.22295	5.41312				1.49117		-1.22036
	SCRI_RS_109716	3H	51.7	12	0.753132	0.00979602	1	0	0.00045116		1.47586	-3.9992	2.11276	4.78979	2.1031			-3.62706		2.86815			2.11809		-3.22295	5.41312				1.49117		-1.22036
	BOPA1_2066_1133	3H	51.8	24	-0.135103	0.00302683	1	0	-0.000634875		0.913686	-3.90499	2.11276	4.78979	1.68461	-0.87554	-0.262526	-1.53595	3.01171	2.86815	0.87377	-3.13235	2.15563	-2.46059	-1.56403	5.41312	-1.14513	-1.69244	-3.86482	1.49117	-1.51593	-1.22036	-1.54975	-5.00361
	BOPA1_2676_256	3H	51.8	24	-0.131782	-0.00504519	1	0	-0.000638218		0.913686	-3.90499	2.11276	4.78979	1.68461	-0.87554	-0.262526	-1.28154	3.01171	2.86815	0.87377	-3.13235	2.15563	-2.46059	-1.56403	5.41312	-1.14513	-1.69244	-3.86482	1.49117	-1.51593	-1.22036	-1.54975	-5.00361
	BOPA1_2934_1076	3H	51.8	14	0.558783	-0.0243581	1	0	3.177e-06		0.901908	-3.90499		4.78979	2.00303	-0.854356		-1.53595	1.90191				2.15563		-1.56403	5.41312	-1.14513	-1.2691			-1.51593	-1.22036
	BOPA1_7728_341	3H	51.8	24	-0.130836	-0.000536343	1	0	-0.000640712		0.901908	-3.28607	2.11276	4.78979	1.92917	-0.854356	-0.262526	-1.53595	1.90191	3.00496	0.87377	-3.13235	1.42142	-2.98154	-2.64098	5.41312	-1.14513	-1.2691	-3.86482	1.49117	-1.51593	-1.22036	-1.54975	-5.00361
	BOPA2_12_10678	3H	51.8	6	0.146662	0.00650671	1	0	-0.000686545		2.55377						-0.262526										-0.341146		-2.33999	1.49117	-0.959435
	BOPA2_12_30002	3H	51.8	21	0.320524	0.0162373	1	0	-0.000366047		0.913686		2.11276	4.78979	1.59539	-0.854356	-0.262526	-1.53595	3.01171	3.00496	0.87377	-3.13235	1.46777		-2.64098	5.41312	-1.14513	-1.2691	-3.86482	0.761807	-1.51593		-1.54975	-5.00361
	BOPA2_12_31017	3H	51.8	12	-1.00266	-0.0292789	1	1	0.00125493			-3.90499				-0.854356	-0.262526	-1.28154	1.90191		0.778341			-2.46059			-1.14513		-3.86482		-1.51593	-1.22036		-5.00361
	BOPA2_12_31368	3H	51.8	24	-0.114438	-0.00301384	1	0	-0.000654222		0.901908	-3.90499	2.11276	4.78979	2.00303	-0.854356	-0.262526	-1.53595	1.90191	2.86815	0.87377	-3.13235	2.15563	-2.46059	-1.56403	5.41312	-1.14513	-1.2691	-3.86482	1.49117	-1.51593	-1.22036	-1.54975	-5.00361
	SCRI_RS_144369	3H	51.8	10	0.0860626	0.0017333	1	0	-0.000691658				2.11276			-0.854356		-1.53595	3.01171		0.87377	-3.13235							-3.86482	1.49117			-1.54975	-5.00361
	SCRI_RS_219551	3H	51.8	24	0.0210575	-0.00207674	1	0	-0.000702856		0.901908	-3.90499	2.11276	4.78979	2.00303	-0.854356	0.556941	-1.06332	3.14252	2.86815	0.87377	-3.13235	2.06163	-2.46059	-1.56403	5.41312	-1.77363	-1.2691	-3.86482	1.49117	-1.51593	-1.22036	-1.54975	-5.00361
	SCRI_RS_238114	3H	51.8	6	-0.823784	8.50617e-05	1	0	5.44914e-05												0.87377	-3.13235							-7.42227	1.49117			-1.54975	-5.00361
	SCRI_RS_6877	3H	51.8	14	-0.475684	-0.00247166	1	0	-0.000190062			-3.28607				-0.854356	-0.262526	-1.53595	1.90191	3.00496	0.87377			-2.98154			-1.14513		-3.86482	0.761807	-1.51593	-1.22036		-5.00361
	SCRI_RS_8664	3H	51.8	24	-0.123768	0.00578278	1	0	-0.000646309		0.787359	-3.9272	2.11276	4.53229	1.61048	-0.241354	0.561662	-1.17879	3.01171	2.86815	1.16862	-3.13235	2.0577	-2.71841	-1.43701	5.41312	-1.56053	-1.69244	-3.86482	1.46589	-1.74848	-1.22036	-1.35062	-5.00361
	BOPA1_4453_422	3H	52.6	15	-0.251124	0.000702582	1	0	-0.000545472		1.47586	-3.9992			2.1031			-3.62706	2.09129		0.87377		2.11809	-2.31507			-0.341146		-2.33999	1.49117	-0.959435	-1.22036	-1.34086	-4.04952
	SCRI_RS_114566	3H	52.6	7	-0.856816	0.0020985	1	0	0.000286513			-3.9992			2.1031			-3.62706					2.11809							1.49117		-1.22036		-4.04952
	SCRI_RS_6793	3H	52.6	2	-1.97839	0.00098222	1	0	0.000724986																		-0.341146							-4.04952
	SCRI_RS_168173	3H	53	1	0.912837	0.00862608	1	0	-0.000385784											2.86815
	BOPA1_10126_999	3H	53.3	20	-0.462995	-0.000876322	1	0	-1.45392e-05			-3.9992	2.11276		2.39281	2.152	1.18108	-3.62706	3.13885	2.868	-0.337335	-2.7794		-2.31507	-3.22295		-1.1686	-1.43982	-3.86482	1.49117	-0.959435	-1.22036	-0.0701037	-4.44576
	BOPA2_12_10850	3H	53.3	1	-1.41142	-0.0119777	1	0	-0.000337216								1.18108
	BOPA1_5038_1035	3H	54.5	4	-0.350431	0.00285939	1	0	-0.000627747												0.0417844				-5.09215						-0.959435		0.555364
	SCRI_RS_152172	3H	54.5	18	-0.667132	-0.00448761	1	0	0.000720712		1.13368	-3.27097			2.42369	2.68684		-4.75334	2.96379	2.868	-0.0536592	-2.84025	-1.39762	-1.76486	-5.09215	4.37424	-1.1686	-1.66261				-1.27094	0.555364	-4.44576
	SCRI_RS_186102	3H	54.5	22	-0.233822	0.000270903	1	0	-0.000517413			-2.72303	1.14473		2.42369	3.28285	0.616336	-3.62212	2.96379	2.86815	0.0417844	-2.14606	-0.871635	-1.76486	-3.9552	4.37424	-0.89396	-1.66261	-3.91764	0.260748	-0.959435	-1.27094	0.555364	-4.45864
	BOPA1_1746_1527	3H	54.8	17	-0.130883	0.00906627	1	0	-0.000651952			-3.27097		5.85519	2.42369		0.616336	-4.64821	2.96379	2.86815	-0.0333658	-2.84025	-1.39762	-1.76486	-5.09215		-1.1686	-1.66261		0.414521	-0.959435	-1.27094
	BOPA1_2804_1832	3H	54.8	21	-0.0245335	-0.000338377	1	0	-0.000701778			-3.27097		5.68517	2.42369	2.68684	1.3945	-4.64821	2.96379	2.86815	-0.0333658	-2.84025	-0.434055	-1.76486	-5.09215	4.42139	-1.13736	-1.56626	-3.91764	0.414521	-0.959435	-1.27094		-4.71743
	BOPA2_12_30829	3H	54.8	18	-0.518864	-0.000265521	1	0	0.000139462			-3.27097		5.68517	2.42369		0.616336	-4.64821		2.86815	-0.0333658	-2.84025	-1.39762	-1.76486	-5.09215	4.37424		-1.66261	-3.91764	0.414521	-0.959435	-1.27094		-4.71743
	SCRI_RS_221644	3H	54.8	19	0.0049928	-0.000519883	1	0	-0.000704144		1.0465	-3.44158	2.11276	4.54273		2.68684		-3.62706	3.13885	2.868	0.0417844	-2.7794		-2.60948	-5.04237	4.68951	-1.1686	-1.43982	-3.91764	1.49117		-1.22036		-4.44576
	SCRI_RS_222102	3H	54.8	24	0.0859194	0.00470439	1	0	-0.000678222		1.98142	-3.27097	1.14473	5.85519	2.42369	2.68684	1.41971	-4.64821	2.96379	2.86815	-0.0333658	-2.55437	-0.646701	-1.76486	-1.54476	4.37424	-1.13736	-1.66261	-3.91764	0.414521	-0.959435	-1.27094	0.555364	-4.71743
	SCRI_RS_128810	3H	55.1	3	1.37644	0.00275799	1	0	0.000852366										3.14835		-0.0881466							-1.66261
	SCRI_RS_155168	3H	55.1	24	-0.00178697	-0.000504201	1	0	-0.000704176		1.8711	-3.27097	1.14473	5.85519	1.67265	2.73146	1.47832	-4.64821	3.14835	2.86958	-0.0881466	-2.84025	-0.984025	-1.76486	-1.54476	4.37424	-1.63936	-1.66261	-3.86482	0.414521	-0.959435	-1.27094	0.555364	-4.71743
	SCRI_RS_173186	3H	55.1	23	-0.209064	-0.000402416	1	0	-0.000544712		1.8711	-2.76769	2.10587	6.10849	1.88223	2.31416	1.38275	-4.82441	3.14835	2.75488	-0.0881466	-2.84025	-1.28293	-2.47872	1.73229	4.63568	-1.63936	-1.66261	-4.00722		-0.959435	-1.27094	0.555364	-4.71743
	BOPA1_2338_1572	3H	55.2	21	-0.277509	-0.00152482	1	0	-0.000446799		1.8711	-3.27097	1.14473	5.62462		2.73146	1.47832	-4.64821	3.14835	2.70495	-0.261268	-2.46755	-0.984025	-1.76486	-1.54476	4.37424		-1.66261	-3.86482		-0.959435	-1.27094	0.555364	-4.71743
	SCRI_RS_12836	3H	55.2	3	2.9869	0.011337	1	0	0.00259857				1.14473						2.98172														0.653529
	SCRI_RS_168665	3H	55.2	9	-1.75961	-0.00267146	1	0	0.0039476			-3.27266					1.9241					-2.93104	-0.522382	-1.76486	-1.54476	4.37424						-1.27094	0.555364
	SCRI_RS_124607	3H	55.5	13	0.361036	-0.000593881	1	0	-0.00041186			-2.62366		4.85503	1.23364	2.73146	1.89323		2.1679	2.82696	-0.261268				-2.88135		-2.04888				-0.959435	-1.27094		-5.09768
	SCRI_RS_179275	3H	55.5	5	-1.73346	0.00430332	1	0	0.00182916			-3.64774									-0.328569											-1.77756	0.555364	-4.90492
	BOPA2_12_20863	3H	55.65	1	1.03068	0.0158457	1	0	-0.000363701											2.82696
[truncated: 3,720 more rows]
