# Supplementary material for: Modelling the genetic architecture of flowering time control in barley through nested association mapping
Source: BMC Genomics. 2015 Apr 12;16(1):290. doi: 10.1186/s12864-015-1459-7 (PMC4426605; doi:10.1186/s12864-015-1459-7)
Supplement: Additional file 8: — Ppd-H1 haplotype comparison. Two tables contrasting the different Ppd-H1 haplotype effects by comparison of their BLUEs. [file 12864_2015_1459_MOESM8_ESM.xlsx]

## Sheet: Additional file 8
Additional file 8) Ppd-H1 haplotype comparison
a) BLUEs of Ppd-H1 haplotypes.
Ppd-H1 haplotype	FT_BLUE1)
H-2 (Barke)	70.254
H-3	59.8703
H-4	62.0391
H-6	59.248
H-7	61.5564
H-10	60.9729
H-11	62.7436
H-16	59.6581
H-17	59.9437
H-29	62.3692
H-41	60.8669
H-45	69.4073
1) Best linear unbiased estimates of flowering time based on field-born data (2011-2013).
b) Pairwise comparisons of the flowering time differences of the Ppd-H1 haplotype BLUEs.
Significant differences (P < 0.05) are colored in red.
H-2 (Barke)	H-3	H-4	H-6	H-7	H-10	H-11	H-16	H-17	H-29	H-41	H-45
	<.0001	<.0001	<.0001	<.0001	<.0001	<.0001	<.0001	<.0001	<.0001	<.0001	0.9999	H-2 (Barke)
		0.599	0.9999	0.9037	0.9997	0.399	1	1	0.8891	1	<.0001	H-3
			0.0003	1	0.9995	0.9999	0.6502	0.3163	1	0.9997	<.0001	H-4
				0.027	0.9437	0.008	1	0.9984	0.4173	0.9911	<.0001	H-6
					1	0.9943	0.9065	0.792	1	1	<.0001	H-7
						0.9845	0.9993	0.9998	0.9996	1	<.0001	H-10
							0.4485	0.3717	1	0.9923	0.0009	H-11
								1	0.8723	0.9999	<.0001	H-16
									0.8801	1	<.0001	H-17
										0.9997	0.0044	H-29
											0.0002	H-41
												H-45
