# Supplementary material for: Modelling the genetic architecture of flowering time control in barley through nested association mapping
Source: BMC Genomics. 2015 Apr 12;16(1):290. doi: 10.1186/s12864-015-1459-7 (PMC4426605; doi:10.1186/s12864-015-1459-7)
Supplement: Additional file 9: — Significant epistatic interactions via GWAS. Table listing all significant (PBON-HOLM < 0.05) epistatic interactions between SNPs that were obtained via GWAS. [file 12864_2015_1459_MOESM9_ESM.xlsx]

## Sheet: Additional file 9
Additional file 9) Significant epistatic interactions via GWAS
1. Marker1)	Chr12)	Pos1	2. Marker1)	Chr22)	Pos2	Bon-holm_P3)	Epi_Effect4)
SCRI_RS_170337	2H	23	BOPA2_12_11102	3H	49.3	0.0369801	0.00490456
SCRI_RS_143250	2H	23	BOPA2_12_11102	3H	49.3	0.0211535	0.00490456
BK_13	2H	23	BOPA2_12_30975	5H	1.6	0.00237859	0.0220673
BOPA2_12_10880	2H	23.1	BOPA2_12_11102	3H	49.3	0.0316251	0.00490456
BOPA2_12_10880	2H	23.1	SCRI_RS_114566	3H	52.6	0.00243398	0.00490456
SCRI_RS_186387	2H	23.2	BOPA2_12_11102	3H	49.3	0.0385708	0.00490456
SCRI_RS_194216	2H	53.7	SCRI_RS_207238	7H	77.3	0.000292468	0.00276077
SCRI_RS_204254	2H	55.5	SCRI_RS_207238	7H	77.3	0.000283279	0.00276077
BOPA2_12_20181	2H	55.5	SCRI_RS_207238	7H	77.3	0.00033321	0.00276077
SCRI_RS_153174	2H	55.7	SCRI_RS_207238	7H	77.3	0.000304743	0.00276077
BOPA2_12_20196	2H	56.4	SCRI_RS_207238	7H	77.3	0.000363075	0.00276077
BOPA2_12_30068	2H	56.5	SCRI_RS_207238	7H	77.3	0.000319778	0.00276077
BOPA2_12_11288	2H	56.5	SCRI_RS_207238	7H	77.3	0.00032362	0.00276077
SCRI_RS_174318	2H	56.5	SCRI_RS_207238	7H	77.3	0.000298651	0.00276077
BOPA1_3355_605	2H	57.1	SCRI_RS_207238	7H	77.3	0.000280645	0.00276077
BOPA1_5046_619	2H	57.2	SCRI_RS_207238	7H	77.3	0.000277427	0.00276077
SCRI_RS_107754	2H	60.7	BOPA1_1674_468	7H	77	0.000123426	0.00276077
SCRI_RS_107754	2H	60.7	SCRI_RS_207238	7H	77.3	0.000359021	0.00276077
SCRI_RS_173525	2H	62.7	SCRI_RS_207238	7H	77.3	0.000247761	0.00276077
BOPA1_8065_1203	2H	69.3	SCRI_RS_207238	7H	77.3	0.000203909	0.00347122
SCRI_RS_134812	2H	76.6	BOPA2_12_10268	7H	70.2	9.76199e-05	0.00138039
SCRI_RS_134812	2H	76.6	BOPA2_12_30581	7H	71.1	0.000144938	0.00138039
SCRI_RS_134812	2H	76.6	SCRI_RS_136221	7H	75.2	3.24172e-05	0.0158362
BOPA1_2322_462	2H	79.9	SCRI_RS_207853	4H	100.6	0.01177	0.0317714
BOPA1_2322_462	2H	79.9	BOPA2_12_30581	7H	71.1	0.00013111	0.00138039
BOPA1_2322_462	2H	79.9	SCRI_RS_231916	7H	72.5	8.03599e-05	0.00138039
BOPA1_2322_462	2H	79.9	SCRI_RS_175859	7H	72.5	8.25859e-05	0.00138039
BOPA1_2322_462	2H	79.9	SCRI_RS_207238	7H	77.3	0.000251336	0.00276077
SCRI_RS_211281	2H	81.5	BOPA2_12_30581	7H	71.1	0.000167028	0.00138039
BOPA1_2765_406	3H	38	BOPA2_12_31219	4H	113.4	0.0380596	0.0697927
BOPA1_2765_406	3H	38	SCRI_RS_214071	4H	113.4	0.0380596	0.0697927
BOPA1_2765_406	3H	38	SCRI_RS_222098	4H	113.4	0.0380596	0.0697927
BOPA1_9018_522	3H	43.1	SCRI_RS_129218	4H	91.7	7.37786e-05	0.00138039
SCRI_RS_146425	3H	43.1	SCRI_RS_129218	4H	91.7	8.24697e-05	0.00138039
SCRI_RS_146425	3H	43.1	SCRI_RS_207238	7H	77.3	0.00025921	0.00138039
SCRI_RS_229693	3H	43.9	SCRI_RS_129218	4H	91.7	8.33525e-05	0.00138039
SCRI_RS_229693	3H	43.9	SCRI_RS_157866	4H	110.7	0.000115852	0.00138039
BOPA2_12_31475	3H	44.8	SCRI_RS_129218	4H	91.7	8.76594e-05	0.00138039
SCRI_RS_151254	3H	44.8	SCRI_RS_129218	4H	91.7	0.000148652	0.00382851
SCRI_RS_151254	3H	44.8	BOPA2_12_11194	4H	110.2	5.90431e-05	0.00138039
SCRI_RS_151254	3H	44.8	SCRI_RS_157866	4H	110.7	0.000146332	0.00138039
SCRI_RS_151254	3H	44.8	SCRI_RS_151357	4H	114.9	5.37453e-05	0.00138039
BOPA1_4105_1417	3H	45.8	SCRI_RS_129218	4H	91.7	6.36476e-05	0.00138039
BOPA2_12_30737	3H	46	SCRI_RS_129218	4H	91.7	8.11313e-05	0.00138039
BOPA2_12_30737	3H	46	SCRI_RS_207238	7H	77.3	0.000255684	0.00138039
BOPA2_12_30609	3H	46.2	SCRI_RS_129218	4H	91.7	9.32016e-05	0.00138039
SCRI_RS_110693	3H	46.2	SCRI_RS_129218	4H	91.7	7.65202e-05	0.00138039
SCRI_RS_11338	3H	46.2	SCRI_RS_129218	4H	91.7	8.74914e-05	0.00138039
SCRI_RS_886	3H	46.2	SCRI_RS_129218	4H	91.7	7.58613e-05	0.00138039
SCRI_RS_200297	3H	46.2	SCRI_RS_129218	4H	91.7	9.33239e-05	0.00138039
SCRI_RS_235603	3H	46.2	SCRI_RS_129218	4H	91.7	7.27207e-05	0.00138039
SCRI_RS_230096	3H	46.2	SCRI_RS_129218	4H	91.7	8.10463e-05	0.00138039
SCRI_RS_218235	3H	46.2	SCRI_RS_129218	4H	91.7	5.91894e-05	0.00138039
SCRI_RS_166122	3H	46.2	SCRI_RS_129218	4H	91.7	7.33091e-05	0.00138039
SCRI_RS_141081	3H	46.2	SCRI_RS_129218	4H	91.7	7.34048e-05	0.00138039
SCRI_RS_185596	3H	46.2	SCRI_RS_129218	4H	91.7	7.40558e-05	0.00138039
SCRI_RS_149207	3H	46.2	SCRI_RS_129218	4H	91.7	7.47566e-05	0.00138039
SCRI_RS_886	3H	46.2	SCRI_RS_169580	4H	97.3	5.908e-05	0.00138039
SCRI_RS_886	3H	46.2	SCRI_RS_205975	4H	97.3	8.99272e-05	0.00138039
SCRI_RS_886	3H	46.2	SCRI_RS_144761	4H	98.9	6.61812e-05	0.00138039
SCRI_RS_886	3H	46.2	BOPA2_12_11194	4H	110.2	4.39924e-05	0.00138039
BOPA2_12_30609	3H	46.2	BOPA2_12_11194	4H	110.2	4.94966e-05	0.00138039
SCRI_RS_110693	3H	46.2	BOPA2_12_11194	4H	110.2	3.98485e-05	0.00138039
SCRI_RS_886	3H	46.2	SCRI_RS_157866	4H	110.7	0.000109017	0.00138039
SCRI_RS_200297	3H	46.2	SCRI_RS_157866	4H	110.7	0.00012938	0.00138039
SCRI_RS_886	3H	46.2	SCRI_RS_131323	7H	70.2	0.000137128	0.000690193
SCRI_RS_886	3H	46.2	BOPA1_5138_265	7H	70.2	0.000113379	0.000690193
SCRI_RS_886	3H	46.2	BOPA1_151_730	7H	71	8.08842e-05	0.000690193
SCRI_RS_886	3H	46.2	BOPA2_12_30581	7H	71.1	0.000124547	0.000690193
SCRI_RS_886	3H	46.2	SCRI_RS_231916	7H	72.5	7.87108e-05	0.000690193
SCRI_RS_886	3H	46.2	SCRI_RS_175859	7H	72.5	8.08487e-05	0.000690193
SCRI_RS_886	3H	46.2	SCRI_RS_207238	7H	77.3	0.000245534	0.00138039
BOPA2_12_31122	3H	46.3	SCRI_RS_129218	4H	91.7	8.38097e-05	0.00364804
SCRI_RS_205711	3H	46.3	SCRI_RS_129218	4H	91.7	8.40204e-05	0.00138039
SCRI_RS_189045	3H	46.9	SCRI_RS_129218	4H	91.7	8.44685e-05	0.00276077
BOPA2_12_30467	3H	47.3	SCRI_RS_129218	4H	91.7	8.28132e-05	0.00276077
BOPA2_12_20264	3H	47.3	SCRI_RS_129218	4H	91.7	8.57497e-05	0.00276077
SCRI_RS_219247	3H	47.3	SCRI_RS_129218	4H	91.7	8.33446e-05	0.00276077
BOPA2_12_20264	3H	47.3	BOPA2_12_30718	4H	97.2	0.000102003	0.00276077
BOPA2_12_20264	3H	47.3	SCRI_RS_182626	4H	97.2	9.19173e-05	0.00276077
BOPA2_12_20264	3H	47.3	SCRI_RS_181163	4H	97.3	0.000575654	0.00357553
BOPA2_12_20264	3H	47.3	SCRI_RS_205975	4H	97.3	0.000100349	0.00276077
BOPA2_12_20264	3H	47.3	SCRI_RS_169580	4H	97.3	6.56862e-05	0.00276077
BOPA2_12_20264	3H	47.3	SCRI_RS_144761	4H	98.9	7.39136e-05	0.00276077
BOPA2_12_20264	3H	47.3	SCRI_RS_188827	4H	99.2	0.000102419	0.00276077
BOPA2_12_20264	3H	47.3	SCRI_RS_131671	4H	100.6	0.000110172	0.00276077
BOPA2_12_20264	3H	47.3	SCRI_RS_207853	4H	100.6	0.000102146	0.00276077
BOPA2_12_20264	3H	47.3	BOPA2_12_30988	4H	100.6	8.53656e-05	0.00276077
BOPA2_12_20264	3H	47.3	BOPA1_299_163	4H	100.6	4.75803e-05	0.00276077
BOPA2_12_20264	3H	47.3	SCRI_RS_157866	4H	110.7	0.000121109	0.00276077
BOPA2_12_20264	3H	47.3	SCRI_RS_151357	4H	114.9	4.39609e-05	0.00276077
BOPA2_12_20264	3H	47.3	SCRI_RS_185613	5H	131.7	0.00267245	0.0234094
BOPA2_12_20264	3H	47.3	SCRI_RS_131323	7H	70.2	0.000157079	0.00138039
BOPA2_12_20264	3H	47.3	BOPA1_5138_265	7H	70.2	0.000128733	0.00138039
BOPA2_12_20264	3H	47.3	BOPA2_12_10268	7H	70.2	9.58877e-05	0.00138039
BOPA2_12_20264	3H	47.3	BOPA2_12_30581	7H	71.1	0.000140785	0.00138039
BOPA2_12_20264	3H	47.3	BOPA2_12_30199	7H	76.7	0.000137871	0.00276077
BOPA2_12_20264	3H	47.3	SCRI_RS_207238	7H	77.3	0.000267101	0.00276077
BOPA2_12_11102	3H	49.3	SCRI_RS_128147	4H	82.8	0.00061534	0.00276077
BOPA2_12_11102	3H	49.3	SCRI_RS_138835	4H	82.8	0.000596217	0.00276077
BOPA2_12_11102	3H	49.3	SCRI_RS_168074	4H	82.8	0.00056866	0.00276077
BOPA2_12_11102	3H	49.3	SCRI_RS_152166	4H	82.8	0.000612514	0.00276077
BOPA2_12_11102	3H	49.3	BOPA2_12_10022	4H	82.8	0.000667326	0.00276077
BOPA2_12_11102	3H	49.3	SCRI_RS_233444	4H	85.1	0.000583519	0.00276077
BOPA2_12_11102	3H	49.3	SCRI_RS_162410	4H	85.1	0.000556701	0.00276077
BOPA2_12_11102	3H	49.3	SCRI_RS_230980	4H	85.1	0.000531884	0.00276077
BOPA2_12_11102	3H	49.3	BOPA1_ABC20090_1_1_275	4H	85.1	0.000651888	0.00276077
BOPA2_12_11102	3H	49.3	SCRI_RS_165236	4H	90.9	0.000564859	0.00276077
BOPA2_12_11102	3H	49.3	SCRI_RS_157760	4H	90.9	0.00056703	0.00276077
BOPA2_12_11102	3H	49.3	BOPA1_5611_811	4H	90.9	0.000542911	0.00276077
BOPA2_12_11102	3H	49.3	SCRI_RS_107010	4H	91.3	0.000566627	0.00276077
BOPA2_12_11102	3H	49.3	SCRI_RS_172072	4H	91.3	0.000560643	0.00276077
BOPA1_2838_663	3H	49.3	SCRI_RS_129218	4H	91.7	7.89159e-05	0.00276077
BOPA2_12_30809	3H	49.3	SCRI_RS_129218	4H	91.7	8.35382e-05	0.00276077
BOPA2_12_20574	3H	49.3	SCRI_RS_129218	4H	91.7	8.34676e-05	0.00276077
BOPA1_3892_2472	3H	49.3	SCRI_RS_129218	4H	91.7	7.71197e-05	0.00276077
BOPA1_921_414	3H	49.3	SCRI_RS_129218	4H	91.7	8.11313e-05	0.00276077
BOPA2_12_11102	3H	49.3	SCRI_RS_129218	4H	91.7	0.000495059	0.00276077
SCRI_RS_204057	3H	49.3	SCRI_RS_129218	4H	91.7	7.49287e-05	0.00276077
BOPA2_12_11102	3H	49.3	BOPA2_12_30584	4H	92.8	0.000582115	0.00276077
BOPA2_12_11102	3H	49.3	SCRI_RS_121084	4H	92.8	0.000560732	0.00276077
BOPA2_12_11102	3H	49.3	BOPA2_12_30718	4H	97.2	0.00056342	0.00276077
BOPA2_12_11102	3H	49.3	SCRI_RS_182626	4H	97.2	0.000498558	0.00276077
BOPA1_921_414	3H	49.3	SCRI_RS_181163	4H	97.3	0.000573132	0.00357553
BOPA1_921_414	3H	49.3	SCRI_RS_169580	4H	97.3	6.18117e-05	0.00276077
BOPA2_12_11102	3H	49.3	SCRI_RS_181163	4H	97.3	0.00280872	0.00357553
BOPA2_12_11102	3H	49.3	SCRI_RS_205975	4H	97.3	0.000554396	0.00276077
BOPA2_12_11102	3H	49.3	SCRI_RS_169580	4H	97.3	0.000332867	0.00276077
BOPA2_12_11102	3H	49.3	BOPA2_12_10271	4H	97.3	0.000523733	0.00276077
BOPA1_921_414	3H	49.3	SCRI_RS_144761	4H	98.9	6.9025e-05	0.00276077
BOPA2_12_11102	3H	49.3	SCRI_RS_144761	4H	98.9	0.00037658	0.00276077
BOPA2_12_11102	3H	49.3	BOPA1_4535_1366	4H	98.9	0.000481588	0.00276077
BOPA2_12_11102	3H	49.3	BOPA2_12_10666	4H	98.9	0.000443621	0.00276077
BOPA2_12_11102	3H	49.3	SCRI_RS_168591	4H	99.1	0.000514281	0.000591594
BOPA2_12_11102	3H	49.3	BOPA2_12_30158	4H	99.1	0.000527369	0.00276077
BOPA2_12_11102	3H	49.3	SCRI_RS_228030	4H	99.1	0.00049847	0.00276077
BOPA2_12_11102	3H	49.3	SCRI_RS_14487	4H	99.1	0.000575154	0.00276077
BOPA2_12_11102	3H	49.3	BOPA1_ABC12093_1_2_231	4H	99.1	0.000416937	0.00276077
BOPA2_12_11102	3H	49.3	SCRI_RS_188827	4H	99.2	0.000564092	0.00276077
BOPA2_12_11102	3H	49.3	SCRI_RS_131671	4H	100.6	0.000623956	0.00276077
BOPA2_12_11102	3H	49.3	SCRI_RS_207853	4H	100.6	0.000567142	0.00276077
BOPA2_12_11102	3H	49.3	BOPA2_12_30987	4H	100.6	0.00044726	0.00276077
BOPA2_12_11102	3H	49.3	BOPA2_12_30988	4H	100.6	0.000427603	0.00276077
BOPA2_12_11102	3H	49.3	BOPA1_41_695	4H	100.6	0.000600443	0.00276077
BOPA2_12_11102	3H	49.3	BOPA1_299_163	4H	100.6	0.000199651	0.00276077
BOPA2_12_11102	3H	49.3	SCRI_RS_197256	4H	101.3	0.000650561	0.000619766
BOPA2_12_11102	3H	49.3	BOPA1_3652_872	4H	101.4	0.000395903	0.00276077
BOPA2_12_11102	3H	49.3	SCRI_RS_167808	4H	101.7	0.000465819	0.00276077
BOPA2_12_11102	3H	49.3	SCRI_RS_156130	4H	102	0.000554396	0.00276077
BOPA2_12_11102	3H	49.3	SCRI_RS_10818	4H	102.1	0.000546668	0.00276077
BOPA2_12_11102	3H	49.3	SCRI_RS_153700	4H	102.1	0.000431448	0.00276077
BOPA2_12_11102	3H	49.3	SCRI_RS_16715	4H	102.1	0.000327581	0.00276077
BOPA2_12_11102	3H	49.3	SCRI_RS_200445	4H	102.6	0.00042084	0.00276077
BOPA2_12_11102	3H	49.3	SCRI_RS_170388	4H	102.6	0.000377653	0.00276077
BOPA2_12_11102	3H	49.3	SCRI_RS_9549	4H	102.8	0.000385703	0.00276077
BOPA2_12_11102	3H	49.3	SCRI_RS_6448	4H	102.8	0.000459775	0.00276077
BOPA2_12_11102	3H	49.3	SCRI_RS_157611	4H	103.8	0.000393644	0.00276077
BOPA2_12_11102	3H	49.3	SCRI_RS_203870	4H	103.9	0.000413168	0.00276077
BOPA2_12_11102	3H	49.3	SCRI_RS_148330	4H	103.9	0.000417838	0.00276077
BOPA2_12_11102	3H	49.3	SCRI_RS_179398	4H	103.9	0.000573037	0.00276077
BOPA2_12_11102	3H	49.3	SCRI_RS_192689	4H	104	0.000466768	0.00276077
BOPA2_12_11102	3H	49.3	SCRI_RS_196076	4H	110.2	0.000982143	0.00311237
BOPA2_12_11102	3H	49.3	BOPA2_12_11194	4H	110.2	0.000266005	0.00276077
BOPA2_12_11102	3H	49.3	SCRI_RS_76975	4H	110.2	0.000529451	0.00276077
BOPA2_12_11102	3H	49.3	BOPA1_4861_640	4H	110.2	0.000654515	0.00276077
BOPA1_921_414	3H	49.3	SCRI_RS_157866	4H	110.7	0.000113202	0.00276077
BOPA2_12_11102	3H	49.3	SCRI_RS_157866	4H	110.7	0.00064558	0.00276077
BOPA2_12_11102	3H	49.3	SCRI_RS_140963	4H	111.3	0.0412149	0.00250379
BOPA2_12_11102	3H	49.3	SCRI_RS_192456	4H	111.3	0.0289916	0.00250379
BOPA2_12_11102	3H	49.3	BOPA1_4160_1365	4H	111.3	0.0324984	0.00250379
BOPA2_12_11102	3H	49.3	SCRI_RS_7809	4H	113.4	0.0306598	0.00250379
BOPA2_12_11102	3H	49.3	SCRI_RS_149172	4H	113.4	0.0323504	0.00250379
BOPA2_12_11102	3H	49.3	SCRI_RS_198507	4H	113.4	0.0339922	0.00250379
BOPA2_12_11102	3H	49.3	SCRI_RS_222936	4H	113.4	0.0303233	0.00250379
BOPA2_12_11102	3H	49.3	BOPA2_12_30146	4H	113.4	0.0349357	0.00250379
BOPA2_12_11102	3H	49.3	BOPA2_12_30476	4H	113.4	0.00058004	0.00276077
BOPA2_12_11102	3H	49.3	SCRI_RS_113536	4H	113.4	0.0334998	0.00250379
BOPA2_12_11102	3H	49.3	BOPA1_2297_1250	4H	113.4	0.0366893	0.00250379
BOPA2_12_11102	3H	49.3	BOPA1_4773_1009	4H	113.4	0.0348642	0.00250379
BOPA2_12_11102	3H	49.3	SCRI_RS_9164	4H	113.7	0.0350331	0.00285538
BOPA1_921_414	3H	49.3	SCRI_RS_151357	4H	114.9	0.0107053	0.00306168
BOPA2_12_11102	3H	49.3	SCRI_RS_151357	4H	114.9	0.000242803	0.00276077
BOPA2_12_11102	3H	49.3	SCRI_RS_12887	5H	70.1	0.0180212	0.000130559
BOPA2_12_11102	3H	49.3	SCRI_RS_111826	5H	70.1	0.0196061	0.000130559
BOPA2_12_11102	3H	49.3	BOPA1_ABC06144_pHv86_01	5H	70.1	0.0195838	0.000130559
BOPA2_12_11102	3H	49.3	BOPA1_ABC04352_pHv108_01	5H	133.8	0.0465757	0.00330051
BOPA2_12_11102	3H	49.3	SCRI_RS_132425	7H	62.4	0.00013444	0.00854457
BOPA2_12_11102	3H	49.3	SCRI_RS_182	7H	64	0.000576389	0.00357363
BOPA2_12_11102	3H	49.3	BOPA1_4054_1326	7H	64	0.00618327	0.00828758
BOPA2_12_11102	3H	49.3	BOPA1_ABC04803_1_1_392	7H	64	0.00673558	0.00828758
BOPA2_12_11102	3H	49.3	SCRI_RS_139962	7H	64.8	0.00559374	0.00828758
BOPA2_12_11102	3H	49.3	BOPA1_9820_455	7H	65.4	0.00442022	0.00828758
BOPA2_12_11102	3H	49.3	BOPA1_1735_1424	7H	65.4	0.000101907	0.00854457
BOPA2_12_11102	3H	49.3	SCRI_RS_154193	7H	66.4	7.81589e-05	0.00854457
BOPA2_12_11102	3H	49.3	SCRI_RS_158126	7H	67.8	0.000118407	0.00854457
BOPA2_12_11102	3H	49.3	SCRI_RS_165918	7H	67.8	9.37258e-05	0.00854457
BOPA2_12_11102	3H	49.3	BOPA1_2429_1929	7H	67.8	9.62242e-05	0.00854457
BOPA2_12_11102	3H	49.3	BK_03	7H	67.8	0.000109397	0.00854457
BOPA2_12_11102	3H	49.3	SCRI_RS_152074	7H	67.9	0.000104891	0.00854457
BOPA2_12_11102	3H	49.3	BOPA2_12_11103	7H	68.1	0.00023823	0.00716418
BOPA2_12_11102	3H	49.3	SCRI_RS_158234	7H	68.1	0.000244451	0.00716418
BOPA2_12_11102	3H	49.3	BOPA2_12_30997	7H	68.1	0.000244494	0.00716418
BOPA2_12_11102	3H	49.3	SCRI_RS_132722	7H	68.4	0.000272362	0.00716418
BOPA2_12_11102	3H	49.3	SCRI_RS_132654	7H	68.4	0.000237635	0.00716418
BOPA2_12_11102	3H	49.3	SCRI_RS_192587	7H	68.4	0.00024185	0.00716418
BOPA2_12_11102	3H	49.3	SCRI_RS_127040	7H	68.4	0.000243553	0.00716418
BOPA2_12_11102	3H	49.3	SCRI_RS_171786	7H	68.4	0.000243714	0.00716418
BOPA2_12_11102	3H	49.3	SCRI_RS_207354	7H	68.4	0.000245034	0.00716418
BOPA2_12_11102	3H	49.3	BOPA2_12_30344	7H	69.3	0.000495928	0.00138039
BOPA2_12_11102	3H	49.3	BOPA2_12_31120	7H	69.3	0.000514981	0.00138039
BOPA2_12_11102	3H	49.3	SCRI_RS_169639	7H	69.3	0.000545121	0.00138039
BOPA2_12_11102	3H	49.3	BOPA1_5_1593	7H	69.3	0.000551647	0.00138039
BOPA2_12_11102	3H	49.3	SCRI_RS_131323	7H	70.2	0.000871961	0.00138039
BOPA2_12_11102	3H	49.3	BOPA1_5138_265	7H	70.2	0.000715057	0.00138039
BOPA2_12_11102	3H	49.3	BOPA2_12_30574	7H	71.2	0.000471599	0.00138039
BOPA2_12_11102	3H	49.3	BOPA1_ABC10040_1_1_238	7H	74.4	0.0258045	0.00250379
BOPA2_12_11102	3H	49.3	BOPA2_12_30998	7H	75.1	0.0235679	0.00250379
BOPA2_12_11102	3H	49.3	BOPA1_3232_201	7H	75.1	0.0243355	0.00250379
BOPA2_12_11102	3H	49.3	BOPA1_ConsensusGBS0132_4	7H	75.1	0.0302702	0.00250379
BOPA2_12_11102	3H	49.3	BOPA1_5141_240	7H	75.1	0.00167672	0.00260343
BOPA2_12_11102	3H	49.3	SCRI_RS_136221	7H	75.2	0.0165369	0.00250379
BOPA2_12_11102	3H	49.3	SCRI_RS_169649	7H	76.6	0.0219798	0.00250379
BOPA2_12_11102	3H	49.3	SCRI_RS_181154	7H	76.6	0.0259628	0.00250379
BOPA2_12_11102	3H	49.3	SCRI_RS_143118	7H	76.6	0.0260616	0.00250379
BOPA2_12_11102	3H	49.3	SCRI_RS_231912	7H	76.6	0.0229719	0.00250379
BOPA2_12_11102	3H	49.3	BOPA2_12_31137	7H	76.6	0.0242891	0.00250379
BOPA2_12_11102	3H	49.3	SCRI_RS_150062	7H	76.6	0.0268246	0.00250379
BOPA2_12_11102	3H	49.3	BOPA1_5212_1409	7H	76.6	0.0296467	0.00250379
BOPA2_12_11102	3H	49.3	SCRI_RS_122512	7H	76.7	0.0265266	0.00250379
BOPA2_12_11102	3H	49.3	BOPA2_12_30199	7H	76.7	0.000737421	0.00276077
BOPA2_12_11102	3H	49.3	BOPA2_12_31199	7H	77	0.0248094	0.00250379
BOPA2_12_11102	3H	49.3	SCRI_RS_235888	7H	77	0.0250434	0.00250379
BOPA2_12_11102	3H	49.3	SCRI_RS_207246	7H	77	0.0251817	0.00250379
BOPA2_12_11102	3H	49.3	BOPA1_1674_468	7H	77	0.0277582	0.00250379
BOPA2_12_11102	3H	49.3	SCRI_RS_206747	7H	77.3	0.0223824	0.00263164
BOPA2_12_11102	3H	49.3	SCRI_RS_181727	7H	77.3	0.0253228	0.00250379
BOPA2_12_11102	3H	49.3	BOPA2_12_30999	7H	77.3	0.000422483	0.00276077
BOPA2_12_11102	3H	49.3	SCRI_RS_207238	7H	77.3	0.00130854	0.00276077
BOPA2_12_11102	3H	49.3	BOPA1_4589_131	7H	77.3	0.0250528	0.00250379
BOPA2_12_11102	3H	49.3	SCRI_RS_124478	7H	77.4	0.0261066	0.00250379
BOPA2_12_11102	3H	49.3	BOPA1_11619_618	7H	77.4	0.0243061	0.00250379
BOPA1_5058_404	3H	50.5	SCRI_RS_129218	4H	91.7	8.30804e-05	0.00276077
BOPA1_ABC10667_1_1_288	3H	50.9	SCRI_RS_129218	4H	91.7	7.3485e-05	0.00276077
BOPA1_ABC10667_1_1_288	3H	50.9	SCRI_RS_157866	4H	110.7	0.000102619	0.00276077
BOPA1_ConsensusGBS0508_1	3H	51.2	SCRI_RS_129218	4H	91.7	7.82152e-05	0.00276077
SCRI_RS_141166	3H	51.2	SCRI_RS_129218	4H	91.7	7.65424e-05	0.00276077
SCRI_RS_159312	3H	51.2	SCRI_RS_129218	4H	91.7	7.65424e-05	0.00276077
SCRI_RS_164254	3H	51.2	SCRI_RS_129218	4H	91.7	7.6578e-05	0.00276077
SCRI_RS_238625	3H	51.2	SCRI_RS_129218	4H	91.7	7.6578e-05	0.00276077
SCRI_RS_222735	3H	51.2	SCRI_RS_129218	4H	91.7	7.90301e-05	0.00276077
SCRI_RS_173916	3H	51.2	SCRI_RS_129218	4H	91.7	7.53063e-05	0.00276077
SCRI_RS_223894	3H	51.2	SCRI_RS_129218	4H	91.7	6.9852e-05	0.00276077
SCRI_RS_207180	3H	51.2	SCRI_RS_129218	4H	91.7	7.2398e-05	0.00276077
SCRI_RS_165264	3H	51.3	SCRI_RS_129218	4H	91.7	7.1907e-05	0.00276077
SCRI_RS_178900	3H	51.3	SCRI_RS_129218	4H	91.7	7.29884e-05	0.00276077
SCRI_RS_906	3H	51.3	SCRI_RS_129218	4H	91.7	7.55533e-05	0.00276077
BOPA1_2588_229	3H	51.4	SCRI_RS_129218	4H	91.7	6.91094e-05	0.00276077
BOPA2_12_11482	3H	51.4	SCRI_RS_129218	4H	91.7	6.81213e-05	0.00276077
SCRI_RS_188912	3H	51.4	SCRI_RS_129218	4H	91.7	7.20074e-05	0.00276077
SCRI_RS_150800	3H	51.4	SCRI_RS_129218	4H	91.7	7.00253e-05	0.00276077
SCRI_RS_158967	3H	51.4	SCRI_RS_129218	4H	91.7	7.00253e-05	0.00276077
SCRI_RS_84470	3H	51.4	SCRI_RS_129218	4H	91.7	7.00253e-05	0.00276077
SCRI_RS_214259	3H	51.4	SCRI_RS_129218	4H	91.7	5.29221e-05	0.00435035
SCRI_RS_214259	3H	51.4	BOPA2_12_30719	5H	60.5	0.000514138	0.00329361
BOPA1_2288_126	3H	51.45	SCRI_RS_129218	4H	91.7	0.000134586	0.000318551
BOPA1_ABC05852_1_2_658	3H	51.45	SCRI_RS_129218	4H	91.7	7.29884e-05	0.00276077
BOPA1_ABC18582_1_2_417	3H	51.45	SCRI_RS_129218	4H	91.7	7.34823e-05	0.00276077
BOPA1_2861_1941	3H	51.45	SCRI_RS_129218	4H	91.7	7.14e-05	0.00276077
BOPA1_ABC04826_1_1_174	3H	51.45	SCRI_RS_129218	4H	91.7	6.64441e-05	0.00276077
BOPA1_5020_145	3H	51.45	SCRI_RS_129218	4H	91.7	7.53095e-05	0.00276077
BOPA1_ConsensusGBS0471_1	3H	51.45	SCRI_RS_129218	4H	91.7	7.70343e-05	0.00276077
BOPA1_3354_121	3H	51.45	SCRI_RS_129218	4H	91.7	7.52345e-05	0.00276077
BOPA2_12_10784	3H	51.45	SCRI_RS_129218	4H	91.7	7.00456e-05	0.00276077
BOPA2_12_30318	3H	51.45	SCRI_RS_129218	4H	91.7	7.55533e-05	0.00276077
BOPA1_2067_775	3H	51.45	SCRI_RS_129218	4H	91.7	8.08106e-05	0.00276077
SCRI_RS_151545	3H	51.45	SCRI_RS_129218	4H	91.7	7.00325e-05	0.00276077
SCRI_RS_176264	3H	51.45	SCRI_RS_129218	4H	91.7	7.14e-05	0.00276077
SCRI_RS_224702	3H	51.45	SCRI_RS_129218	4H	91.7	7.14e-05	0.00276077
SCRI_RS_229167	3H	51.45	SCRI_RS_129218	4H	91.7	7.14e-05	0.00276077
SCRI_RS_181360	3H	51.45	SCRI_RS_129218	4H	91.7	7.7237e-05	0.00276077
SCRI_RS_239403	3H	51.45	SCRI_RS_129218	4H	91.7	7.84687e-05	0.00276077
SCRI_RS_160464	3H	51.45	SCRI_RS_129218	4H	91.7	7.34266e-05	0.00276077
SCRI_RS_212864	3H	51.45	SCRI_RS_129218	4H	91.7	3.57194e-05	0.00488414
SCRI_RS_209249	3H	51.45	SCRI_RS_129218	4H	91.7	7.31409e-05	0.00276077
SCRI_RS_138918	3H	51.45	SCRI_RS_129218	4H	91.7	8.12307e-05	0.00276077
SCRI_RS_115769	3H	51.6	SCRI_RS_129218	4H	91.7	6.5833e-05	0.00276077
BOPA1_8383_349	3H	51.6	SCRI_RS_129218	4H	91.7	6.89468e-05	0.00276077
SCRI_RS_108473	3H	51.6	SCRI_RS_129218	4H	91.7	6.95166e-05	0.00276077
BOPA2_12_31012	3H	51.6	SCRI_RS_129218	4H	91.7	6.97872e-05	0.00276077
BOPA1_10012_1239	3H	51.6	SCRI_RS_129218	4H	91.7	7.07583e-05	0.00276077
SCRI_RS_12851	3H	51.6	SCRI_RS_129218	4H	91.7	7.37196e-05	0.00276077
BOPA1_3215_654	3H	51.6	SCRI_RS_129218	4H	91.7	7.29884e-05	0.00276077
BOPA1_9481_859	3H	51.6	SCRI_RS_129218	4H	91.7	6.67106e-05	0.00276077
BOPA2_12_31214	3H	51.6	SCRI_RS_129218	4H	91.7	7.46157e-05	0.00276077
BOPA1_2027_1307	3H	51.6	SCRI_RS_129218	4H	91.7	7.55533e-05	0.00276077
BOPA1_4213_2378	3H	51.6	SCRI_RS_129218	4H	91.7	7.47637e-05	0.00276077
BOPA2_12_31011	3H	51.6	SCRI_RS_129218	4H	91.7	7.98231e-05	0.00276077
BOPA1_1977_1385	3H	51.6	SCRI_RS_129218	4H	91.7	7.27636e-05	0.00276077
BOPA2_12_31393	3H	51.6	SCRI_RS_129218	4H	91.7	7.75307e-05	0.00276077
SCRI_RS_150883	3H	51.6	SCRI_RS_129218	4H	91.7	9.0942e-05	0.000318551
SCRI_RS_161083	3H	51.6	SCRI_RS_129218	4H	91.7	0.000145844	0.00029773
SCRI_RS_221896	3H	51.6	SCRI_RS_129218	4H	91.7	7.27815e-05	0.00276077
SCRI_RS_157988	3H	51.6	SCRI_RS_129218	4H	91.7	6.68796e-05	0.00276077
SCRI_RS_151799	3H	51.6	SCRI_RS_129218	4H	91.7	7.61605e-05	0.00276077
SCRI_RS_196189	3H	51.6	SCRI_RS_129218	4H	91.7	7.12412e-05	0.00276077
SCRI_RS_136921	3H	51.6	SCRI_RS_129218	4H	91.7	7.46157e-05	0.00276077
SCRI_RS_212974	3H	51.6	SCRI_RS_129218	4H	91.7	7.46157e-05	0.00276077
SCRI_RS_219354	3H	51.6	SCRI_RS_129218	4H	91.7	7.46157e-05	0.00276077
SCRI_RS_157545	3H	51.6	SCRI_RS_129218	4H	91.7	7.55533e-05	0.00276077
SCRI_RS_2523	3H	51.6	SCRI_RS_129218	4H	91.7	7.54393e-05	0.00276077
SCRI_RS_207066	3H	51.6	SCRI_RS_129218	4H	91.7	7.2902e-05	0.00276077
SCRI_RS_186923	3H	51.6	SCRI_RS_129218	4H	91.7	7.43802e-05	0.00276077
SCRI_RS_237716	3H	51.6	SCRI_RS_129218	4H	91.7	7.56008e-05	0.00276077
SCRI_RS_213902	3H	51.6	SCRI_RS_129218	4H	91.7	7.39058e-05	0.00276077
SCRI_RS_173348	3H	51.6	SCRI_RS_129218	4H	91.7	7.12793e-05	0.00276077
SCRI_RS_150883	3H	51.6	SCRI_RS_207238	7H	77.3	0.000282569	0.000318551
BOPA1_2231_557	3H	51.7	SCRI_RS_129218	4H	91.7	6.14842e-05	0.00276077
SCRI_RS_103211	3H	51.7	SCRI_RS_129218	4H	91.7	6.5333e-05	0.00276077
SCRI_RS_109716	3H	51.7	SCRI_RS_129218	4H	91.7	6.5333e-05	0.00276077
BOPA1_2231_557	3H	51.7	SCRI_RS_207238	7H	77.3	0.000199747	0.00276077
SCRI_RS_103211	3H	51.7	SCRI_RS_207238	7H	77.3	0.000212014	0.00276077
SCRI_RS_109716	3H	51.7	SCRI_RS_207238	7H	77.3	0.000212014	0.00276077
BOPA1_7728_341	3H	51.8	SCRI_RS_129218	4H	91.7	7.87964e-05	0.00276077
BOPA1_2066_1133	3H	51.8	SCRI_RS_129218	4H	91.7	7.43445e-05	0.00276077
BOPA1_2676_256	3H	51.8	SCRI_RS_129218	4H	91.7	7.42251e-05	0.00276077
BOPA2_12_31368	3H	51.8	SCRI_RS_129218	4H	91.7	7.46754e-05	0.00276077
BOPA2_12_10678	3H	51.8	SCRI_RS_129218	4H	91.7	0.000128022	0.00276077
BOPA2_12_30002	3H	51.8	SCRI_RS_129218	4H	91.7	7.55497e-05	0.00276077
SCRI_RS_238114	3H	51.8	SCRI_RS_129218	4H	91.7	0.00011181	0.00276077
SCRI_RS_6877	3H	51.8	SCRI_RS_129218	4H	91.7	6.26792e-05	0.00276077
SCRI_RS_8664	3H	51.8	SCRI_RS_129218	4H	91.7	7.60855e-05	0.00276077
SCRI_RS_219551	3H	51.8	SCRI_RS_129218	4H	91.7	7.34987e-05	0.00276077
SCRI_RS_144369	3H	51.8	SCRI_RS_129218	4H	91.7	8.6227e-05	0.00276077
SCRI_RS_238114	3H	51.8	SCRI_RS_121084	4H	92.8	0.0311414	0.00493079
BOPA2_12_10678	3H	51.8	SCRI_RS_205975	4H	97.3	0.000146224	0.00276077
SCRI_RS_144369	3H	51.8	SCRI_RS_169580	4H	97.3	6.55131e-05	0.00276077
SCRI_RS_238114	3H	51.8	SCRI_RS_169580	4H	97.3	8.59971e-05	0.00276077
SCRI_RS_6877	3H	51.8	SCRI_RS_169580	4H	97.3	4.66464e-05	0.00276077
SCRI_RS_238114	3H	51.8	SCRI_RS_144761	4H	98.9	9.54785e-05	0.00276077
SCRI_RS_238114	3H	51.8	SCRI_RS_14487	4H	99.1	0.00188307	0.0113663
BOPA2_12_10678	3H	51.8	BOPA1_299_163	4H	100.6	6.48811e-05	0.00276077
SCRI_RS_238114	3H	51.8	SCRI_RS_156130	4H	102	0.00195904	0.0113663
SCRI_RS_238114	3H	51.8	SCRI_RS_192689	4H	104	0.000112493	0.00276077
SCRI_RS_238114	3H	51.8	BOPA2_12_11194	4H	110.2	6.18626e-05	0.00276077
SCRI_RS_6877	3H	51.8	BOPA2_12_11194	4H	110.2	3.47109e-05	0.00276077
SCRI_RS_144369	3H	51.8	BOPA2_12_11194	4H	110.2	0.00398098	-0.000758173
BOPA2_12_10678	3H	51.8	SCRI_RS_157866	4H	110.7	0.000174583	0.00276077
SCRI_RS_144369	3H	51.8	SCRI_RS_157866	4H	110.7	0.000120405	0.00276077
BOPA2_12_30002	3H	51.8	SCRI_RS_157866	4H	110.7	0.000104539	0.00276077
SCRI_RS_238114	3H	51.8	SCRI_RS_157866	4H	110.7	0.000156972	0.00276077
BOPA2_12_10678	3H	51.8	SCRI_RS_151357	4H	114.9	6.45811e-05	0.00276077
SCRI_RS_238114	3H	51.8	SCRI_RS_151357	4H	114.9	5.67164e-05	0.00276077
SCRI_RS_238114	3H	51.8	BOPA2_12_30344	7H	69.3	0.000118503	0.00138039
SCRI_RS_238114	3H	51.8	SCRI_RS_207238	7H	77.3	0.000348859	0.00276077
SCRI_RS_114566	3H	52.6	SCRI_RS_129218	4H	91.7	3.22123e-05	0.00276077
BOPA1_4453_422	3H	52.6	SCRI_RS_129218	4H	91.7	7.49804e-05	0.00276077
SCRI_RS_114566	3H	52.6	SCRI_RS_169580	4H	97.3	2.58002e-05	0.00276077
SCRI_RS_114566	3H	52.6	SCRI_RS_151357	4H	114.9	0.00717237	0.0138153
BOPA1_4453_422	3H	52.6	SCRI_RS_151357	4H	114.9	0.020027	0.012017
SCRI_RS_114566	3H	52.6	BOPA2_12_30581	7H	71.1	5.40634e-05	0.00138039
SCRI_RS_114566	3H	52.6	BOPA2_12_30475	7H	71.1	3.21063e-05	0.00138039
SCRI_RS_114566	3H	52.6	SCRI_RS_207238	7H	77.3	0.000108926	0.00276077
BOPA1_10126_999	3H	53.3	SCRI_RS_129218	4H	91.7	8.03823e-05	0.00276077
SCRI_RS_221644	3H	54.8	SCRI_RS_129218	4H	91.7	8.57832e-05	0.00276077
BOPA1_1746_1527	3H	54.8	SCRI_RS_207238	7H	77.3	0.00028692	0.00276077
SCRI_RS_162862	3H	55.8	SCRI_RS_169580	4H	97.3	8.17605e-05	0.00276077
SCRI_RS_141109	3H	55.8	SCRI_RS_169580	4H	97.3	7.65976e-05	0.00276077
SCRI_RS_10387	3H	55.8	SCRI_RS_169580	4H	97.3	8.46911e-05	0.00276077
SCRI_RS_141109	3H	55.8	SCRI_RS_144761	4H	98.9	0.0069206	0.00795724
SCRI_RS_10387	3H	55.8	SCRI_RS_144761	4H	98.9	0.00771156	0.00795724
SCRI_RS_162862	3H	55.8	SCRI_RS_144761	4H	98.9	0.00750302	0.00795724
SCRI_RS_162862	3H	55.8	SCRI_RS_179398	4H	103.9	0.0121835	0.00795724
SCRI_RS_141109	3H	55.8	SCRI_RS_179398	4H	103.9	0.0112866	0.00795724
SCRI_RS_10387	3H	55.8	SCRI_RS_179398	4H	103.9	0.012527	0.00795724
SCRI_RS_162862	3H	55.8	BOPA1_ABC04352_pHv108_01	5H	133.8	0.0173088	0.00330051
SCRI_RS_141109	3H	55.8	BOPA1_ABC04352_pHv108_01	5H	133.8	0.0159867	0.00330051
SCRI_RS_10387	3H	55.8	BOPA1_ABC04352_pHv108_01	5H	133.8	0.0181369	0.00330051
SCRI_RS_124201	3H	55.8	BOPA1_ABC04352_pHv108_01	5H	133.8	0.045863	0.00923158
SCRI_RS_236448	3H	56.7	SCRI_RS_157866	4H	110.7	0.000120017	0.00276077
BOPA1_6364_645	3H	57.4	SCRI_RS_205975	4H	97.3	9.42593e-05	0.00276077
BOPA2_12_11152	3H	57.4	SCRI_RS_181163	4H	97.3	0.000329918	0.00711171
BOPA1_6364_645	3H	57.4	SCRI_RS_169580	4H	97.3	6.17127e-05	0.00276077
BOPA2_12_11152	3H	57.4	SCRI_RS_205975	4H	97.3	9.707e-05	0.00276077
BOPA2_12_11152	3H	57.4	SCRI_RS_169580	4H	97.3	6.24488e-05	0.00276077
BOPA1_6364_645	3H	57.4	SCRI_RS_144761	4H	98.9	6.93307e-05	0.00276077
BOPA2_12_11152	3H	57.4	SCRI_RS_144761	4H	98.9	7.0567e-05	0.00276077
BOPA2_12_11152	3H	57.4	SCRI_RS_131671	4H	100.6	0.000106972	0.00276077
BOPA2_12_11152	3H	57.4	SCRI_RS_207853	4H	100.6	9.88188e-05	0.00276077
BOPA2_12_11152	3H	57.4	BOPA2_12_30988	4H	100.6	8.20149e-05	0.00276077
BOPA1_6364_645	3H	57.4	BOPA1_299_163	4H	100.6	0.000315446	0.0113663
BOPA2_12_11152	3H	57.4	BOPA1_299_163	4H	100.6	4.46995e-05	0.00276077
BOPA1_6364_645	3H	57.4	SCRI_RS_157866	4H	110.7	0.000113761	0.00276077
BOPA2_12_11152	3H	57.4	SCRI_RS_157866	4H	110.7	0.000116911	0.00276077
SCRI_RS_174324	3H	57.4	SCRI_RS_157866	4H	110.7	0.000131662	0.00276077
BOPA1_6364_645	3H	57.4	SCRI_RS_151357	4H	114.9	4.06798e-05	0.00276077
BOPA2_12_11152	3H	57.4	SCRI_RS_151357	4H	114.9	4.18616e-05	0.00276077
SCRI_RS_174324	3H	57.4	SCRI_RS_151357	4H	114.9	4.89653e-05	0.00276077
BOPA1_6364_645	3H	57.4	BOPA2_12_11103	7H	68.1	0.0135901	0.012948
BOPA2_12_11152	3H	57.4	BOPA2_12_11103	7H	68.1	0.0121552	0.012948
BOPA2_12_11152	3H	57.4	SCRI_RS_132722	7H	68.4	0.0133508	0.012948
BOPA2_12_11152	3H	57.4	BOPA2_12_31120	7H	69.3	9.3419e-05	0.00138039
BOPA2_12_11152	3H	57.4	BOPA1_5_1593	7H	69.3	9.80427e-05	0.00138039
BOPA2_12_11152	3H	57.4	SCRI_RS_131323	7H	70.2	0.000154367	0.00138039
BOPA2_12_11152	3H	57.4	BOPA1_5138_265	7H	70.2	0.000125777	0.00138039
BOPA2_12_11152	3H	57.4	BOPA2_12_10268	7H	70.2	9.25634e-05	0.00138039
BOPA2_12_11152	3H	57.4	BOPA2_12_30581	7H	71.1	0.000137778	0.00138039
BOPA1_6364_645	3H	57.4	BOPA2_12_30581	7H	71.1	0.000132186	0.00138039
BOPA2_12_11152	3H	57.4	BOPA2_12_30475	7H	71.1	4.26638e-05	0.00244752
BOPA2_12_11152	3H	57.4	SCRI_RS_146847	7H	71.1	8.14955e-05	0.00138039
BOPA2_12_11152	3H	57.4	BOPA2_12_30574	7H	71.2	8.23036e-05	0.00138039
BOPA2_12_11152	3H	57.4	SCRI_RS_231916	7H	72.5	8.50342e-05	0.00138039
BOPA2_12_11152	3H	57.4	SCRI_RS_175859	7H	72.5	8.73506e-05	0.00138039
BOPA2_12_11152	3H	57.4	SCRI_RS_235584	7H	72.5	8.937e-05	0.00138039
BOPA2_12_11152	3H	57.4	BOPA2_12_30213	7H	73.6	9.30173e-05	0.00138039
BOPA2_12_11152	3H	57.4	SCRI_RS_136221	7H	75.2	5.44234e-05	0.00276077
BOPA1_6364_645	3H	57.4	SCRI_RS_207238	7H	77.3	0.000255309	0.00276077
BOPA2_12_11152	3H	57.4	SCRI_RS_207238	7H	77.3	0.000260922	0.00276077
SCRI_RS_220110	4H	14.9	BOPA1_ABC14350_1_2_242	5H	106.6	0.00416335	0.0454294
SCRI_RS_129218	4H	91.7	BOPA1_1674_468	7H	77	7.86472e-05	0.00276077
SCRI_RS_205975	4H	97.3	SCRI_RS_161471	5H	125.8	0.011453	0.012616
SCRI_RS_205975	4H	97.3	SCRI_RS_197881	5H	126.8	0.00628326	0.0155016
SCRI_RS_205975	4H	97.3	SCRI_RS_184066	5H	126.8	0.00189047	0.00744369
SCRI_RS_205975	4H	97.3	SCRI_RS_228463	5H	128.2	0.00890044	0.0155016
SCRI_RS_205975	4H	97.3	BOPA2_12_30635	5H	128.2	0.00887069	0.0155016
SCRI_RS_205975	4H	97.3	BOPA1_6553_328	5H	128.2	0.0266046	0.0155016
SCRI_RS_205975	4H	97.3	SCRI_RS_158089	5H	128.2	0.0238455	0.00543647
SCRI_RS_205975	4H	97.3	SCRI_RS_214130	5H	128.5	0.00108837	0.0306094
SCRI_RS_205975	4H	97.3	SCRI_RS_165578	5H	129.4	0.00141509	0.0258708
SCRI_RS_181163	4H	97.3	SCRI_RS_175672	5H	129.4	0.0171056	-0.00452009
SCRI_RS_181163	4H	97.3	SCRI_RS_165578	5H	129.4	0.0114208	0.00993968
SCRI_RS_205975	4H	97.3	SCRI_RS_140356	5H	129.7	0.00554409	0.00796273
SCRI_RS_144761	4H	98.9	SCRI_RS_235055	5H	125.6	0.0291892	0.0452454
BOPA1_ABC12093_1_2_231	4H	99.1	SCRI_RS_214130	5H	128.5	0.0304104	0.0161821
BOPA1_ABC12093_1_2_231	4H	99.1	SCRI_RS_140356	5H	129.7	0.00237676	0.0311978
SCRI_RS_188827	4H	99.2	SCRI_RS_159490	5H	120.3	0.0323987	0.0106841
SCRI_RS_188827	4H	99.2	SCRI_RS_140356	5H	129.7	0.030576	0.00703611
BOPA1_41_695	4H	100.6	SCRI_RS_138146	5H	121.5	0.0135232	0.0117351
BOPA2_12_30988	4H	100.6	SCRI_RS_226361	7H	2.5	0.0239224	0.0177455
SCRI_RS_131671	4H	100.6	SCRI_RS_207238	7H	77.3	0.000281087	0.00276077
SCRI_RS_197256	4H	101.3	SCRI_RS_157238	5H	129.8	0.0108327	0.0359648
SCRI_RS_167808	4H	101.7	SCRI_RS_138146	5H	121.5	0.0119637	-0.0019021
SCRI_RS_153700	4H	102.1	BOPA1_272_944	5H	118.8	0.00441583	0.004959
SCRI_RS_16715	4H	102.1	BOPA1_272_944	5H	118.8	0.0137431	0.0110511
SCRI_RS_10818	4H	102.1	BOPA1_272_944	5H	118.8	0.0173011	0.00273483
SCRI_RS_10818	4H	102.1	BOPA1_211_259	5H	119.4	0.0338876	0.0121017
SCRI_RS_10818	4H	102.1	SCRI_RS_159490	5H	120.3	0.000204479	0.0419435
SCRI_RS_153700	4H	102.1	SCRI_RS_159490	5H	120.3	0.00131624	0.0338681
SCRI_RS_16715	4H	102.1	SCRI_RS_159490	5H	120.3	0.00244651	0.0338681
SCRI_RS_10818	4H	102.1	SCRI_RS_138146	5H	121.5	0.0014565	0.018939
SCRI_RS_153700	4H	102.1	SCRI_RS_138146	5H	121.5	0.00564557	0.00839857
SCRI_RS_16715	4H	102.1	SCRI_RS_138146	5H	121.5	0.01752	0.0178338
SCRI_RS_153700	4H	102.1	BOPA1_6553_328	5H	128.2	0.0322079	0.000452687
SCRI_RS_170388	4H	102.6	BOPA1_272_944	5H	118.8	0.0295379	0.0134358
SCRI_RS_200445	4H	102.6	BOPA1_272_944	5H	118.8	0.0359045	-0.00335921
SCRI_RS_170388	4H	102.6	SCRI_RS_159490	5H	120.3	0.00127629	0.0398121
SCRI_RS_200445	4H	102.6	SCRI_RS_159490	5H	120.3	0.0028151	0.0230171
SCRI_RS_170388	4H	102.6	SCRI_RS_138146	5H	121.5	0.00286309	0.0227867
SCRI_RS_200445	4H	102.6	SCRI_RS_138146	5H	121.5	0.00537562	0.00599172
SCRI_RS_170388	4H	102.6	SCRI_RS_201248	5H	122.6	0.0441	0.0166904
SCRI_RS_200445	4H	102.6	SCRI_RS_217212	5H	125.8	0.030988	0.0245894
SCRI_RS_170388	4H	102.6	SCRI_RS_217212	5H	125.8	0.0324184	0.0362306
SCRI_RS_200445	4H	102.6	BOPA1_6553_328	5H	128.2	0.00256864	0.00915779
SCRI_RS_170388	4H	102.6	BOPA1_6553_328	5H	128.2	0.00259923	0.0204394
SCRI_RS_9549	4H	102.8	SCRI_RS_159490	5H	120.3	0.00410451	0.0318656
SCRI_RS_9549	4H	102.8	SCRI_RS_138146	5H	121.5	0.00888933	0.0129665
SCRI_RS_9549	4H	102.8	BOPA1_6553_328	5H	128.2	0.00779675	0.0110376
SCRI_RS_157611	4H	103.8	BOPA1_272_944	5H	118.8	0.00497713	0.0163983
SCRI_RS_157611	4H	103.8	SCRI_RS_159490	5H	120.3	0.015814	0.0127049
SCRI_RS_157611	4H	103.8	SCRI_RS_138146	5H	121.5	0.000267315	0.025524
SCRI_RS_157611	4H	103.8	BOPA1_2091_639	5H	122.4	0.016217	-0.00279669
SCRI_RS_157611	4H	103.8	SCRI_RS_201248	5H	122.6	0.0140306	0.0135248
SCRI_RS_157611	4H	103.8	SCRI_RS_193529	5H	122.6	0.0376226	-0.00084887
SCRI_RS_157611	4H	103.8	SCRI_RS_217212	5H	125.8	0.00364904	0.0397923
SCRI_RS_157611	4H	103.8	SCRI_RS_161471	5H	125.8	0.00564593	0.0245112
SCRI_RS_157611	4H	103.8	BOPA1_6553_328	5H	128.2	0.000261343	0.0224719
SCRI_RS_157611	4H	103.8	SCRI_RS_214130	5H	128.5	0.0150165	0.00312219
SCRI_RS_203870	4H	103.9	SCRI_RS_162590	5H	118.8	0.000237969	0.0230387
SCRI_RS_203870	4H	103.9	BOPA1_272_944	5H	118.8	0.00128285	-0.00685139
SCRI_RS_148330	4H	103.9	BOPA1_272_944	5H	118.8	0.0019139	-0.00160277
SCRI_RS_203870	4H	103.9	BOPA2_12_30590	5H	118.9	0.00368659	-0.00929213
SCRI_RS_203870	4H	103.9	BOPA1_5844_1011	5H	119.8	0.000452437	-0.0229496
SCRI_RS_203870	4H	103.9	SCRI_RS_238070	5H	120.1	0.00539253	-0.0179567
SCRI_RS_203870	4H	103.9	SCRI_RS_1501	5H	120.1	0.000180371	-0.00647275
SCRI_RS_203870	4H	103.9	SCRI_RS_150232	5H	120.2	0.000839162	-0.034001
SCRI_RS_148330	4H	103.9	SCRI_RS_159490	5H	120.3	0.0024872	0.0268677
SCRI_RS_203870	4H	103.9	SCRI_RS_158259	5H	120.3	0.00145066	-0.0150975
SCRI_RS_203870	4H	103.9	SCRI_RS_159474	5H	120.3	8.11294e-05	-0.0122153
SCRI_RS_203870	4H	103.9	SCRI_RS_159490	5H	120.3	0.00321248	0.0163434
SCRI_RS_203870	4H	103.9	SCRI_RS_166218	5H	120.8	9.61038e-05	-0.0129103
SCRI_RS_203870	4H	103.9	SCRI_RS_138146	5H	121.5	0.00019437	0.0191837
SCRI_RS_148330	4H	103.9	SCRI_RS_138146	5H	121.5	0.000481933	0.0223179
SCRI_RS_203870	4H	103.9	BOPA1_2091_639	5H	122.4	3.52183e-06	-0.00419959
SCRI_RS_148330	4H	103.9	BOPA1_2091_639	5H	122.4	0.00318027	-0.0175917
SCRI_RS_148330	4H	103.9	SCRI_RS_193529	5H	122.6	0.0171236	-0.0188499
SCRI_RS_148330	4H	103.9	SCRI_RS_201248	5H	122.6	0.00583915	-0.00560926
SCRI_RS_203870	4H	103.9	BOPA2_12_31202	5H	122.6	0.000400643	0.0377971
SCRI_RS_203870	4H	103.9	SCRI_RS_193529	5H	122.6	1.80427e-05	-0.00200168
SCRI_RS_203870	4H	103.9	SCRI_RS_201248	5H	122.6	5.12753e-06	0.011239
SCRI_RS_203870	4H	103.9	BOPA1_4795_782	5H	125.5	6.34721e-05	0.000150725
SCRI_RS_203870	4H	103.9	SCRI_RS_122458	5H	125.5	8.66668e-05	-0.00594451
SCRI_RS_148330	4H	103.9	BOPA1_4795_782	5H	125.5	0.049688	-0.0166975
SCRI_RS_203870	4H	103.9	SCRI_RS_138933	5H	125.6	0.000278842	0.00223706
SCRI_RS_203870	4H	103.9	SCRI_RS_217212	5H	125.8	1.95462e-06	0.0302014
SCRI_RS_148330	4H	103.9	SCRI_RS_217212	5H	125.8	0.00173713	0.0207432
SCRI_RS_148330	4H	103.9	SCRI_RS_161471	5H	125.8	0.012204	-0.00467749
SCRI_RS_203870	4H	103.9	SCRI_RS_161471	5H	125.8	7.94484e-06	0.0047807
SCRI_RS_203870	4H	103.9	SCRI_RS_184066	5H	126.8	0.000462285	-0.0246075
SCRI_RS_203870	4H	103.9	SCRI_RS_197881	5H	126.8	0.000262214	-0.0104071
SCRI_RS_203870	4H	103.9	SCRI_RS_228463	5H	128.2	0.000607052	-0.0259663
SCRI_RS_203870	4H	103.9	BOPA2_12_30635	5H	128.2	0.000227782	-0.0216763
SCRI_RS_203870	4H	103.9	BOPA1_6553_328	5H	128.2	0.000282504	-0.000834356
SCRI_RS_148330	4H	103.9	BOPA1_6553_328	5H	128.2	0.000148259	0.014754
SCRI_RS_203870	4H	103.9	SCRI_RS_158089	5H	128.2	0.000694171	-0.0064494
SCRI_RS_203870	4H	103.9	SCRI_RS_214130	5H	128.5	1.49799e-05	0.0104663
SCRI_RS_148330	4H	103.9	SCRI_RS_214130	5H	128.5	0.012283	0.00100809
SCRI_RS_203870	4H	103.9	SCRI_RS_165578	5H	129.4	0.0152732	5.92214e-06
SCRI_RS_203870	4H	103.9	SCRI_RS_206956	5H	129.7	0.00614785	-0.00406733
SCRI_RS_203870	4H	103.9	SCRI_RS_140356	5H	129.7	0.000217902	-0.000591637
SCRI_RS_203870	4H	103.9	SCRI_RS_196175	5H	129.7	0.0113213	-0.0289913
SCRI_RS_192689	4H	104	SCRI_RS_162590	5H	118.8	0.00929043	0.0493891
SCRI_RS_192689	4H	104	SCRI_RS_159490	5H	120.3	0.00278278	0.0507324
SCRI_RS_192689	4H	104	BOPA2_12_31202	5H	122.6	0.00351102	0.046454
SCRI_RS_192689	4H	104	SCRI_RS_207238	7H	77.3	0.000222669	0.00276077
BOPA2_12_11194	4H	110.2	BOPA2_12_30543	5H	0	4.60808e-05	0.00138039
BOPA2_12_11194	4H	110.2	BOPA2_12_30975	5H	1.6	3.35572e-05	0.00276077
BOPA2_12_11194	4H	110.2	SCRI_RS_162590	5H	118.8	0.00069465	0.0246186
BOPA1_4861_640	4H	110.2	BOPA1_971_682	5H	118.8	0.000217384	0.00809913
BOPA1_4861_640	4H	110.2	SCRI_RS_162590	5H	118.8	0.000790479	0.0261407
BOPA2_12_11194	4H	110.2	BOPA1_971_682	5H	118.8	9.40301e-05	0.00794518
BOPA2_12_11194	4H	110.2	BOPA1_272_944	5H	118.8	0.0084879	-0.00103002
BOPA1_4861_640	4H	110.2	BOPA1_272_944	5H	118.8	6.91625e-05	0.0119403
SCRI_RS_196076	4H	110.2	BOPA1_272_944	5H	118.8	1.40743e-05	-0.0229239
SCRI_RS_76975	4H	110.2	BOPA1_272_944	5H	118.8	0.000153556	-0.0356884
SCRI_RS_76975	4H	110.2	SCRI_RS_162590	5H	118.8	0.00986722	0.0206855
BOPA2_12_11194	4H	110.2	SCRI_RS_157896	5H	118.9	0.000296539	0.00972887
BOPA2_12_11194	4H	110.2	BOPA2_12_30590	5H	118.9	0.02254	0.0156434
BOPA1_4861_640	4H	110.2	SCRI_RS_157896	5H	118.9	2.54674e-06	0.0233091
BOPA1_4861_640	4H	110.2	BOPA2_12_30590	5H	118.9	0.0149381	0.00962876
SCRI_RS_196076	4H	110.2	SCRI_RS_157896	5H	118.9	1.24929e-05	0.00196941
SCRI_RS_76975	4H	110.2	SCRI_RS_157896	5H	118.9	0.00252042	-0.0237035
SCRI_RS_196076	4H	110.2	BOPA2_12_30590	5H	118.9	0.00732043	-0.0130854
SCRI_RS_76975	4H	110.2	BOPA2_12_30590	5H	118.9	0.0154765	-0.0215318
SCRI_RS_196076	4H	110.2	BOPA1_211_259	5H	119.4	2.71264e-05	-0.013728
BOPA1_4861_640	4H	110.2	BOPA1_211_259	5H	119.4	0.000216415	0.0222627
SCRI_RS_76975	4H	110.2	BOPA1_211_259	5H	119.4	0.00022763	-0.0207903
BOPA2_12_11194	4H	110.2	SCRI_RS_150691	5H	119.7	0.000194735	0.00319497
BOPA1_4861_640	4H	110.2	BOPA1_5844_1011	5H	119.8	1.92661e-05	0.00889762
BOPA2_12_11194	4H	110.2	BOPA1_5844_1011	5H	119.8	4.53865e-06	0.000439834
SCRI_RS_196076	4H	110.2	BOPA1_5844_1011	5H	119.8	3.34629e-07	-0.00963933
SCRI_RS_76975	4H	110.2	BOPA1_5844_1011	5H	119.8	1.16333e-06	-0.00237101
BOPA2_12_11194	4H	110.2	SCRI_RS_1501	5H	120.1	0.000252682	0.000735876
BOPA2_12_11194	4H	110.2	SCRI_RS_238070	5H	120.1	0.000264659	0.000735876
SCRI_RS_196076	4H	110.2	SCRI_RS_238070	5H	120.1	3.6332e-06	-0.00805656
BOPA1_4861_640	4H	110.2	SCRI_RS_1501	5H	120.1	3.0702e-05	0.0150378
BOPA1_4861_640	4H	110.2	SCRI_RS_238070	5H	120.1	0.00147598	0.0043023
SCRI_RS_196076	4H	110.2	SCRI_RS_1501	5H	120.1	4.15383e-07	-0.00372079
SCRI_RS_76975	4H	110.2	SCRI_RS_1501	5H	120.1	1.76987e-06	0.00156494
SCRI_RS_76975	4H	110.2	SCRI_RS_238070	5H	120.1	2.39632e-06	-0.000690229
BOPA2_12_11194	4H	110.2	SCRI_RS_150232	5H	120.2	0.000256994	0.000735876
BOPA1_4861_640	4H	110.2	SCRI_RS_150232	5H	120.2	0.00421352	-0.0109907
SCRI_RS_196076	4H	110.2	SCRI_RS_150232	5H	120.2	5.37717e-05	-0.0479455
SCRI_RS_76975	4H	110.2	SCRI_RS_150232	5H	120.2	4.62664e-06	-0.0272655
BOPA2_12_11194	4H	110.2	SCRI_RS_159490	5H	120.3	3.4283e-09	0.0136877
BOPA2_12_11194	4H	110.2	SCRI_RS_158259	5H	120.3	0.000378297	0.00423934
BOPA2_12_11194	4H	110.2	SCRI_RS_159474	5H	120.3	0.000290407	0.00423934
BOPA1_4861_640	4H	110.2	SCRI_RS_159490	5H	120.3	3.74118e-10	0.0464089
BOPA1_4861_640	4H	110.2	SCRI_RS_159474	5H	120.3	1.84986e-05	0.0188039
SCRI_RS_196076	4H	110.2	SCRI_RS_159490	5H	120.3	5.59606e-10	0.0553262
SCRI_RS_76975	4H	110.2	SCRI_RS_159490	5H	120.3	1.13994e-08	0.0351648
SCRI_RS_196076	4H	110.2	SCRI_RS_158259	5H	120.3	0.000103879	-0.025636
SCRI_RS_196076	4H	110.2	SCRI_RS_159474	5H	120.3	1.2078e-07	-0.00917238
SCRI_RS_76975	4H	110.2	SCRI_RS_158259	5H	120.3	1.43047e-06	-0.00708184
SCRI_RS_76975	4H	110.2	SCRI_RS_159474	5H	120.3	6.24801e-07	-0.00417761
BOPA2_12_11194	4H	110.2	SCRI_RS_166218	5H	120.8	0.000309177	0.00423934
BOPA1_4861_640	4H	110.2	SCRI_RS_166218	5H	120.8	1.99681e-05	0.0188039
SCRI_RS_196076	4H	110.2	SCRI_RS_166218	5H	120.8	1.39054e-07	-0.00986734
SCRI_RS_76975	4H	110.2	SCRI_RS_166218	5H	120.8	7.26436e-07	-0.00487257
BOPA2_12_11194	4H	110.2	SCRI_RS_138146	5H	121.5	1.91325e-08	0.0165616
BOPA1_4861_640	4H	110.2	SCRI_RS_138146	5H	121.5	6.8189e-07	0.0126123
SCRI_RS_196076	4H	110.2	SCRI_RS_138146	5H	121.5	7.15041e-10	0.0202826
SCRI_RS_76975	4H	110.2	SCRI_RS_138146	5H	121.5	1.60942e-10	0.0411539
BOPA1_4861_640	4H	110.2	SCRI_RS_154144	5H	122	0.00121659	0.0351311
BOPA2_12_11194	4H	110.2	BOPA1_2091_639	5H	122.4	0.000191707	0.00198615
BOPA2_12_11194	4H	110.2	BOPA1_1697_636	5H	122.4	0.000273041	0.00486008
SCRI_RS_196076	4H	110.2	BOPA1_1697_636	5H	122.4	4.24867e-08	0.00438235
BOPA1_4861_640	4H	110.2	BOPA1_1697_636	5H	122.4	0.000590001	0.00598731
SCRI_RS_196076	4H	110.2	BOPA1_2091_639	5H	122.4	2.51166e-07	-0.0214867
SCRI_RS_76975	4H	110.2	BOPA1_1697_636	5H	122.4	5.42057e-06	-0.0119118
BOPA1_4861_640	4H	110.2	BOPA1_2091_639	5H	122.4	0.000385549	-0.00536124
SCRI_RS_76975	4H	110.2	BOPA1_2091_639	5H	122.4	1.73911e-06	-0.0188724
BOPA2_12_11194	4H	110.2	SCRI_RS_193529	5H	122.6	0.000248594	0.00486008
BOPA2_12_11194	4H	110.2	SCRI_RS_201248	5H	122.6	0.000203166	0.00486008
BOPA2_12_11194	4H	110.2	BOPA2_12_31202	5H	122.6	1.16547e-05	0.021618
BOPA1_4861_640	4H	110.2	SCRI_RS_130992	5H	122.6	0.00408517	0.00993424
SCRI_RS_196076	4H	110.2	SCRI_RS_201248	5H	122.6	4.03113e-06	-0.0214402
BOPA1_4861_640	4H	110.2	SCRI_RS_193529	5H	122.6	0.00585563	-0.00949343
BOPA1_4861_640	4H	110.2	SCRI_RS_201248	5H	122.6	0.00943893	-0.00949343
BOPA2_12_11194	4H	110.2	BOPA1_3696_2238	5H	122.6	0.000184997	0.00486008
SCRI_RS_196076	4H	110.2	BOPA1_3696_2238	5H	122.6	5.10764e-06	0.0083506
BOPA1_4861_640	4H	110.2	BOPA1_3696_2238	5H	122.6	0.0214281	0.003924
SCRI_RS_196076	4H	110.2	SCRI_RS_193529	5H	122.6	7.88136e-07	-0.0212317
SCRI_RS_76975	4H	110.2	BOPA1_3696_2238	5H	122.6	0.000744667	-0.0066985
SCRI_RS_76975	4H	110.2	SCRI_RS_193529	5H	122.6	1.36977e-05	-0.0190614
SCRI_RS_76975	4H	110.2	SCRI_RS_201248	5H	122.6	2.99463e-05	-0.0282365
SCRI_RS_76975	4H	110.2	BOPA2_12_31202	5H	122.6	0.00909299	0.0227264
BOPA2_12_11194	4H	110.2	SCRI_RS_122458	5H	125.5	0.000195751	0.00486008
BOPA2_12_11194	4H	110.2	BOPA1_4795_782	5H	125.5	0.000206639	0.00486008
SCRI_RS_196076	4H	110.2	BOPA1_4795_782	5H	125.5	6.76462e-05	-0.0137905
SCRI_RS_196076	4H	110.2	SCRI_RS_122458	5H	125.5	5.87873e-05	-0.0193934
SCRI_RS_76975	4H	110.2	BOPA1_4795_782	5H	125.5	0.00012754	-0.0251791
SCRI_RS_76975	4H	110.2	SCRI_RS_122458	5H	125.5	0.000179412	-0.0312743
SCRI_RS_196076	4H	110.2	SCRI_RS_138933	5H	125.6	0.00738324	-0.0238333
SCRI_RS_76975	4H	110.2	SCRI_RS_138933	5H	125.6	0.0233718	-0.0203079
BOPA2_12_11194	4H	110.2	SCRI_RS_217212	5H	125.8	0.000754094	0.00203049
BOPA2_12_11194	4H	110.2	SCRI_RS_161471	5H	125.8	0.000195751	0.00486008
SCRI_RS_196076	4H	110.2	SCRI_RS_217212	5H	125.8	7.16391e-07	0.0107612
BOPA1_4861_640	4H	110.2	SCRI_RS_217212	5H	125.8	0.00102474	0.00860287
SCRI_RS_76975	4H	110.2	SCRI_RS_217212	5H	125.8	2.8316e-06	-0.00150984
SCRI_RS_76975	4H	110.2	SCRI_RS_161471	5H	125.8	8.12087e-06	-0.0179126
SCRI_RS_196076	4H	110.2	SCRI_RS_161471	5H	125.8	0.000211986	-0.00408404
SCRI_RS_196076	4H	110.2	SCRI_RS_197881	5H	126.8	4.11016e-05	-0.00273839
SCRI_RS_196076	4H	110.2	SCRI_RS_184066	5H	126.8	0.000179897	-0.0302153
SCRI_RS_196076	4H	110.2	SCRI_RS_149432	5H	126.8	0.00998716	-0.0101662
SCRI_RS_76975	4H	110.2	SCRI_RS_184066	5H	126.8	0.00134314	-0.0524764
SCRI_RS_76975	4H	110.2	SCRI_RS_197881	5H	126.8	0.000311014	-0.0298353
BOPA1_4861_640	4H	110.2	BOPA1_6553_328	5H	128.2	5.93606e-06	0.00481367
SCRI_RS_196076	4H	110.2	SCRI_RS_228463	5H	128.2	0.00277119	-0.0422889
SCRI_RS_196076	4H	110.2	BOPA1_6553_328	5H	128.2	5.51338e-09	0.0100349
SCRI_RS_76975	4H	110.2	BOPA1_6553_328	5H	128.2	6.69568e-08	-0.00603541
SCRI_RS_76975	4H	110.2	BOPA2_12_30635	5H	128.2	0.000277692	-0.0400352
SCRI_RS_196076	4H	110.2	BOPA2_12_30635	5H	128.2	0.00131977	-0.0460649
SCRI_RS_76975	4H	110.2	SCRI_RS_228463	5H	128.2	0.000702353	-0.0443252
SCRI_RS_196076	4H	110.2	SCRI_RS_158089	5H	128.2	0.000376263	-0.0166484
SCRI_RS_76975	4H	110.2	SCRI_RS_158089	5H	128.2	0.000984717	-0.0322899
SCRI_RS_196076	4H	110.2	SCRI_RS_214130	5H	128.5	3.63739e-05	-0.016973
SCRI_RS_76975	4H	110.2	SCRI_RS_214130	5H	128.5	8.35175e-06	-0.0112124
SCRI_RS_196076	4H	110.2	BOPA1_3412_579	5H	130.3	0.048828	-0.0495991
SCRI_RS_76975	4H	110.2	SCRI_RS_161534	5H	130.8	0.0328816	-0.0483265
SCRI_RS_196076	4H	110.2	SCRI_RS_157935	5H	131.2	0.0120378	-0.00879238
SCRI_RS_76975	4H	110.2	SCRI_RS_157935	5H	131.2	0.0277748	-0.0172845
SCRI_RS_196076	4H	110.2	BOPA2_12_30556	5H	131.2	0.010833	-0.0280709
SCRI_RS_76975	4H	110.2	BOPA2_12_30556	5H	131.2	0.0138604	-0.0285394
SCRI_RS_76975	4H	110.2	SCRI_RS_185613	5H	131.7	0.00806202	-0.00682905
SCRI_RS_196076	4H	110.2	SCRI_RS_185613	5H	131.7	0.0416432	-0.0110541
SCRI_RS_76975	4H	110.2	BOPA1_6260_183	5H	135.3	0.0203564	-0.00945072
SCRI_RS_76975	4H	110.2	SCRI_RS_155999	5H	135.4	0.0162623	-0.0115972
SCRI_RS_76975	4H	110.2	BOPA1_8037_282	5H	137.1	0.013814	0.0148684
BOPA2_12_11194	4H	110.2	SCRI_RS_204809	5H	140.1	0.0073018	0.00298118
BOPA2_12_11194	4H	110.2	SCRI_RS_138735	5H	142.7	5.09839e-05	0.00276077
BOPA2_12_11194	4H	110.2	SCRI_RS_230034	5H	143	4.81192e-05	0.00276077
BOPA1_4861_640	4H	110.2	BOPA1_ABC07987_1_6_270	5H	143.5	0.000111176	0.00276077
BOPA2_12_11194	4H	110.2	BOPA1_ABC07987_1_6_270	5H	143.5	4.52587e-05	0.00276077
BOPA2_12_11194	4H	110.2	SCRI_RS_202723	6H	16	0.00016173	0.00276077
BOPA1_4861_640	4H	110.2	SCRI_RS_202723	6H	16	0.000402261	0.00276077
BOPA2_12_11194	4H	110.2	SCRI_RS_20187	6H	16.1	0.000152947	0.00276077
BOPA1_4861_640	4H	110.2	SCRI_RS_20187	6H	16.1	0.000381705	0.00276077
BOPA2_12_11194	4H	110.2	SCRI_RS_154426	6H	24.8	4.48947e-05	0.00276077
BOPA2_12_11194	4H	110.2	SCRI_RS_189878	6H	28.5	3.39357e-05	0.00276077
BOPA2_12_11194	4H	110.2	SCRI_RS_139451	6H	46	6.624e-06	0.00381572
BOPA2_12_11194	4H	110.2	SCRI_RS_207238	7H	77.3	0.000125531	0.00276077
SCRI_RS_157866	4H	110.7	BOPA2_12_30543	5H	0	0.00061006	0.000765024
SCRI_RS_157866	4H	110.7	SCRI_RS_236640	5H	3.8	0.000230556	0.00214541
SCRI_RS_157866	4H	110.7	SCRI_RS_162590	5H	118.8	0.0021963	0.00494836
SCRI_RS_157866	4H	110.7	BOPA1_272_944	5H	118.8	0.0227653	-0.00228769
SCRI_RS_157866	4H	110.7	BOPA2_12_30590	5H	118.9	0.01933	-0.000119625
SCRI_RS_157866	4H	110.7	SCRI_RS_150691	5H	119.7	0.00105048	0.00434311
SCRI_RS_157866	4H	110.7	BOPA1_5844_1011	5H	119.8	4.56366e-06	-0.0016631
SCRI_RS_157866	4H	110.7	SCRI_RS_238070	5H	120.1	0.000162291	-0.00627025
SCRI_RS_157866	4H	110.7	SCRI_RS_1501	5H	120.1	0.000171698	-0.00584857
SCRI_RS_157866	4H	110.7	SCRI_RS_150232	5H	120.2	6.39611e-05	-0.00186748
SCRI_RS_157866	4H	110.7	SCRI_RS_158259	5H	120.3	8.76533e-06	-0.00728787
SCRI_RS_157866	4H	110.7	SCRI_RS_159474	5H	120.3	8.11415e-06	-0.00728787
SCRI_RS_157866	4H	110.7	SCRI_RS_159490	5H	120.3	4.56271e-05	-0.000710175
SCRI_RS_157866	4H	110.7	SCRI_RS_166218	5H	120.8	8.42988e-06	-0.00728787
SCRI_RS_157866	4H	110.7	SCRI_RS_138146	5H	121.5	0.000100114	-0.00114268
SCRI_RS_157866	4H	110.7	BOPA1_2091_639	5H	122.4	3.28603e-06	-0.00728787
SCRI_RS_157866	4H	110.7	SCRI_RS_193529	5H	122.6	0.000325088	-0.00832673
SCRI_RS_157866	4H	110.7	SCRI_RS_201248	5H	122.6	0.000465554	-0.00832673
SCRI_RS_157866	4H	110.7	BOPA1_4795_782	5H	125.5	0.000599883	-0.0123078
SCRI_RS_157866	4H	110.7	SCRI_RS_122458	5H	125.5	0.000633164	-0.0127431
SCRI_RS_157866	4H	110.7	SCRI_RS_138933	5H	125.6	0.000659692	-0.0123078
SCRI_RS_157866	4H	110.7	SCRI_RS_161471	5H	125.8	9.27281e-08	0.00545034
SCRI_RS_157866	4H	110.7	SCRI_RS_217212	5H	125.8	0.000273005	-0.0115146
SCRI_RS_157866	4H	110.7	SCRI_RS_184066	5H	126.8	6.70149e-08	0.00682313
SCRI_RS_157866	4H	110.7	SCRI_RS_197881	5H	126.8	9.85735e-08	0.00564968
SCRI_RS_157866	4H	110.7	SCRI_RS_149432	5H	126.8	0.00474569	0.0050172
SCRI_RS_157866	4H	110.7	SCRI_RS_158089	5H	128.2	5.90476e-07	0.00105165
SCRI_RS_157866	4H	110.7	SCRI_RS_228463	5H	128.2	5.94805e-07	0.00105165
SCRI_RS_157866	4H	110.7	BOPA2_12_30635	5H	128.2	2.09158e-08	0.00534161
SCRI_RS_157866	4H	110.7	BOPA1_6553_328	5H	128.2	1.59802e-06	0.00105165
SCRI_RS_157866	4H	110.7	SCRI_RS_214130	5H	128.5	2.34234e-09	0.0155251
SCRI_RS_157866	4H	110.7	SCRI_RS_175672	5H	129.4	1.06562e-07	0.0176338
SCRI_RS_157866	4H	110.7	SCRI_RS_165578	5H	129.4	5.94755e-08	0.0181175
SCRI_RS_157866	4H	110.7	SCRI_RS_206956	5H	129.7	0.00158564	-0.00487411
SCRI_RS_157866	4H	110.7	SCRI_RS_196175	5H	129.7	0.00486921	-0.00912884
SCRI_RS_157866	4H	110.7	SCRI_RS_140356	5H	129.7	5.28745e-09	0.00849044
SCRI_RS_157866	4H	110.7	SCRI_RS_78626	5H	129.9	0.0117432	-0.00912884
SCRI_RS_157866	4H	110.7	BOPA1_3412_579	5H	130.3	0.0045542	-0.00912884
SCRI_RS_157866	4H	110.7	SCRI_RS_161534	5H	130.8	0.000324311	-0.00491906
SCRI_RS_157866	4H	110.7	SCRI_RS_157935	5H	131.2	0.0352507	0.00163651
SCRI_RS_157866	4H	110.7	SCRI_RS_3429	5H	142	0.000109309	0.00245309
SCRI_RS_157866	4H	110.7	BOPA1_ABC07987_1_6_270	5H	143.5	0.000144655	0.00245309
SCRI_RS_157866	4H	110.7	SCRI_RS_229916	6H	13.2	0.000207582	0.00276077
SCRI_RS_157866	4H	110.7	SCRI_RS_202723	6H	16	0.00039882	0.00276077
SCRI_RS_157866	4H	110.7	SCRI_RS_20187	6H	16.1	0.000377605	0.00276077
SCRI_RS_157866	4H	110.7	BOPA1_6719_1166	6H	24.5	0.000121641	0.00276077
SCRI_RS_157866	4H	110.7	SCRI_RS_154426	6H	24.8	0.000112507	0.00276077
SCRI_RS_157866	4H	110.7	SCRI_RS_139451	6H	46	3.24838e-05	0.00320036
SCRI_RS_157866	4H	110.7	BOPA2_12_10199	6H	50.4	5.15813e-05	0.00320036
SCRI_RS_192456	4H	111.3	SCRI_RS_13766	5H	107.6	0.0343985	0.0250462
SCRI_RS_140963	4H	111.3	SCRI_RS_154288	5H	112.7	0.0263836	-0.0123608
SCRI_RS_140963	4H	111.3	SCRI_RS_165569	5H	114.9	0.000626957	0.0239861
BOPA1_4160_1365	4H	111.3	SCRI_RS_189371	5H	118.1	0.0262128	-0.0273928
BOPA1_4160_1365	4H	111.3	BOPA1_971_682	5H	118.8	0.00107236	0.0148099
SCRI_RS_140963	4H	111.3	SCRI_RS_162590	5H	118.8	3.51193e-06	0.0296143
BOPA1_4160_1365	4H	111.3	SCRI_RS_162590	5H	118.8	0.000620603	0.0135685
SCRI_RS_140963	4H	111.3	BOPA1_971_682	5H	118.8	2.153e-07	0.0183441
SCRI_RS_140963	4H	111.3	BOPA1_272_944	5H	118.8	1.59368e-10	0.0268152
SCRI_RS_192456	4H	111.3	BOPA1_272_944	5H	118.8	0.00136454	0.00138367
BOPA1_4160_1365	4H	111.3	BOPA1_272_944	5H	118.8	5.37571e-10	0.0143135
SCRI_RS_140963	4H	111.3	SCRI_RS_157896	5H	118.9	4.16202e-08	0.0185804
BOPA1_4160_1365	4H	111.3	SCRI_RS_157896	5H	118.9	7.98229e-08	0.00224429
BOPA1_4160_1365	4H	111.3	BOPA2_12_30590	5H	118.9	2.18068e-06	0.0145514
SCRI_RS_192456	4H	111.3	SCRI_RS_157896	5H	118.9	2.52277e-05	-0.000476472
SCRI_RS_140963	4H	111.3	BOPA2_12_30590	5H	118.9	5.0652e-05	0.0332214
BOPA1_4160_1365	4H	111.3	SCRI_RS_167563	5H	119.4	0.000485187	0.00451321
SCRI_RS_140963	4H	111.3	BOPA1_211_259	5H	119.4	3.95901e-05	0.00850603
BOPA1_4160_1365	4H	111.3	BOPA1_211_259	5H	119.4	0.000174197	-0.0290583
BOPA1_4160_1365	4H	111.3	SCRI_RS_150691	5H	119.7	2.02228e-06	0.0161978
BOPA1_4160_1365	4H	111.3	BOPA1_5844_1011	5H	119.8	2.37018e-13	0.0313077
SCRI_RS_140963	4H	111.3	BOPA1_5844_1011	5H	119.8	5.04733e-09	0.0093872
BOPA1_4160_1365	4H	111.3	SCRI_RS_170159	5H	120.1	0.00657033	0.0164992
BOPA1_4160_1365	4H	111.3	SCRI_RS_1501	5H	120.1	5.1024e-13	0.0358313
BOPA1_4160_1365	4H	111.3	SCRI_RS_238070	5H	120.1	5.03615e-11	0.0243474
SCRI_RS_140963	4H	111.3	SCRI_RS_1501	5H	120.1	7.26979e-09	0.0108984
SCRI_RS_140963	4H	111.3	SCRI_RS_238070	5H	120.1	1.07355e-06	-0.000158222
BOPA1_4160_1365	4H	111.3	SCRI_RS_150232	5H	120.2	6.32372e-14	0.0227745
SCRI_RS_140963	4H	111.3	SCRI_RS_150232	5H	120.2	4.34679e-09	0.0166778
SCRI_RS_140963	4H	111.3	SCRI_RS_159490	5H	120.3	1.38048e-12	0.00573954
BOPA1_4160_1365	4H	111.3	SCRI_RS_159490	5H	120.3	6.75482e-07	-0.00962132
BOPA1_4160_1365	4H	111.3	SCRI_RS_158259	5H	120.3	1.37723e-12	0.0218016
BOPA1_4160_1365	4H	111.3	SCRI_RS_159474	5H	120.3	1.03569e-14	0.0197524
SCRI_RS_140963	4H	111.3	SCRI_RS_159474	5H	120.3	5.7781e-10	0.00945909
SCRI_RS_140963	4H	111.3	SCRI_RS_158259	5H	120.3	7.85173e-08	0.0115596
SCRI_RS_192456	4H	111.3	SCRI_RS_159490	5H	120.3	4.09247e-05	0.00500263
SCRI_RS_192456	4H	111.3	SCRI_RS_158259	5H	120.3	0.0066168	-0.014062
BOPA1_4160_1365	4H	111.3	SCRI_RS_166218	5H	120.8	1.22177e-14	0.0190575
SCRI_RS_140963	4H	111.3	SCRI_RS_166218	5H	120.8	6.24114e-10	0.00945909
BOPA1_4160_1365	4H	111.3	SCRI_RS_138146	5H	121.5	1.13641e-10	0.020696
SCRI_RS_192456	4H	111.3	SCRI_RS_138146	5H	121.5	9.64786e-08	0.0152613
SCRI_RS_140963	4H	111.3	SCRI_RS_138146	5H	121.5	1.28891e-14	0.0128702
SCRI_RS_140963	4H	111.3	SCRI_RS_154144	5H	122	6.72342e-06	0.00287386
BOPA1_4160_1365	4H	111.3	SCRI_RS_154144	5H	122	0.0100871	0.00665721
SCRI_RS_140963	4H	111.3	BOPA1_1697_636	5H	122.4	1.62804e-13	0.0207014
SCRI_RS_192456	4H	111.3	BOPA1_1697_636	5H	122.4	1.08677e-08	-0.00784932
BOPA1_4160_1365	4H	111.3	BOPA1_1697_636	5H	122.4	5.5693e-16	0.0268686
BOPA1_4160_1365	4H	111.3	BOPA1_2091_639	5H	122.4	6.22912e-11	-0.0227328
SCRI_RS_140963	4H	111.3	BOPA1_2091_639	5H	122.4	8.02517e-08	-0.00191753
BOPA1_4160_1365	4H	111.3	SCRI_RS_130992	5H	122.6	9.47876e-05	-0.00543754
BOPA1_4160_1365	4H	111.3	SCRI_RS_193529	5H	122.6	2.05564e-12	0.00159622
BOPA1_4160_1365	4H	111.3	SCRI_RS_201248	5H	122.6	1.27616e-11	0.00836941
SCRI_RS_140963	4H	111.3	SCRI_RS_193529	5H	122.6	8.28484e-07	-0.00776173
SCRI_RS_140963	4H	111.3	SCRI_RS_201248	5H	122.6	4.35098e-06	-0.000988543
SCRI_RS_140963	4H	111.3	BOPA1_3696_2238	5H	122.6	2.01606e-10	0.0239017
BOPA1_4160_1365	4H	111.3	BOPA1_3696_2238	5H	122.6	1.92946e-15	0.0467913
SCRI_RS_140963	4H	111.3	SCRI_RS_130992	5H	122.6	4.64723e-07	-0.000155686
SCRI_RS_192456	4H	111.3	BOPA1_3696_2238	5H	122.6	4.80702e-06	0.00408184
BOPA1_4160_1365	4H	111.3	BOPA1_4795_782	5H	125.5	1.07991e-10	0.00225167
BOPA1_4160_1365	4H	111.3	SCRI_RS_122458	5H	125.5	1.13219e-10	-0.00384356
SCRI_RS_140963	4H	111.3	BOPA1_4795_782	5H	125.5	1.68159e-05	-0.00258337
SCRI_RS_140963	4H	111.3	SCRI_RS_122458	5H	125.5	1.74924e-05	-0.00291486
BOPA1_4160_1365	4H	111.3	BOPA2_12_31059	5H	125.6	1.12223e-07	0.0179774
BOPA1_4160_1365	4H	111.3	SCRI_RS_138933	5H	125.6	4.927e-08	0.00712292
BOPA1_4160_1365	4H	111.3	SCRI_RS_235055	5H	125.6	0.0149251	0.051851
SCRI_RS_140963	4H	111.3	BOPA2_12_31059	5H	125.6	3.41133e-05	0.0262606
BOPA1_4160_1365	4H	111.3	SCRI_RS_217212	5H	125.8	1.79559e-13	0.0249614
SCRI_RS_140963	4H	111.3	SCRI_RS_161471	5H	125.8	6.69257e-07	0.00445313
SCRI_RS_140963	4H	111.3	SCRI_RS_217212	5H	125.8	1.5165e-05	-0.00645933
BOPA1_4160_1365	4H	111.3	SCRI_RS_161471	5H	125.8	1.86214e-09	-0.00179338
BOPA1_4160_1365	4H	111.3	SCRI_RS_184066	5H	126.8	3.92877e-10	-0.00559967
BOPA1_4160_1365	4H	111.3	SCRI_RS_197881	5H	126.8	4.33226e-11	0.00873638
BOPA1_4160_1365	4H	111.3	SCRI_RS_149432	5H	126.8	1.29361e-07	0.00493532
SCRI_RS_140963	4H	111.3	SCRI_RS_184066	5H	126.8	0.00206316	-0.0269373
SCRI_RS_140963	4H	111.3	SCRI_RS_197881	5H	126.8	0.000365295	-0.0112505
BOPA1_4160_1365	4H	111.3	BOPA1_1394_1222	5H	126.8	4.5611e-10	0.0508988
SCRI_RS_140963	4H	111.3	BOPA1_1394_1222	5H	126.8	1.27692e-05	0.0135434
SCRI_RS_140963	4H	111.3	SCRI_RS_166857	5H	128.1	0.0446558	0.015222
SCRI_RS_140963	4H	111.3	SCRI_RS_237494	5H	128.2	0.00322424	0.0185166
BOPA1_4160_1365	4H	111.3	BOPA1_6553_328	5H	128.2	5.66313e-17	0.0286036
BOPA1_4160_1365	4H	111.3	BOPA2_12_30635	5H	128.2	2.76282e-10	-0.00133489
BOPA1_4160_1365	4H	111.3	SCRI_RS_228463	5H	128.2	2.94812e-10	-0.00133489
BOPA1_4160_1365	4H	111.3	SCRI_RS_158089	5H	128.2	1.89542e-07	-0.0225113
SCRI_RS_140963	4H	111.3	SCRI_RS_158089	5H	128.2	0.00282904	-0.0202742
SCRI_RS_140963	4H	111.3	SCRI_RS_228463	5H	128.2	0.00118453	-0.0251372
SCRI_RS_140963	4H	111.3	BOPA1_6553_328	5H	128.2	1.2101e-12	0.00861674
SCRI_RS_140963	4H	111.3	BOPA2_12_30635	5H	128.2	0.00117629	-0.0251372
BOPA1_4160_1365	4H	111.3	SCRI_RS_214130	5H	128.5	7.85813e-12	0.026367
SCRI_RS_140963	4H	111.3	SCRI_RS_214130	5H	128.5	0.000244379	-0.0139751
BOPA1_4160_1365	4H	111.3	SCRI_RS_165578	5H	129.4	4.6002e-06	0.0293737
BOPA1_4160_1365	4H	111.3	SCRI_RS_175672	5H	129.4	0.000278702	0.0254574
BOPA1_4160_1365	4H	111.3	SCRI_RS_148120	5H	129.4	1.63837e-05	-0.00570736
SCRI_RS_140963	4H	111.3	SCRI_RS_165578	5H	129.4	0.0255827	-0.0110448
BOPA1_4160_1365	4H	111.3	SCRI_RS_140356	5H	129.7	1.29611e-07	0.00114588
BOPA1_4160_1365	4H	111.3	SCRI_RS_196175	5H	129.7	1.19472e-05	-0.0180702
BOPA1_4160_1365	4H	111.3	SCRI_RS_206956	5H	129.7	0.000292833	-0.00673522
BOPA1_4160_1365	4H	111.3	SCRI_RS_78626	5H	129.9	0.0247869	-0.0452172
BOPA1_4160_1365	4H	111.3	BOPA1_3412_579	5H	130.3	1.02543e-05	-0.0200553
BOPA1_4160_1365	4H	111.3	SCRI_RS_188141	5H	130.7	0.000159959	-0.00740693
BOPA1_4160_1365	4H	111.3	SCRI_RS_161534	5H	130.8	0.00138647	-0.0292471
BOPA1_4160_1365	4H	111.3	BOPA2_12_30556	5H	131.2	4.35177e-09	0.0271457
BOPA1_4160_1365	4H	111.3	SCRI_RS_157935	5H	131.2	7.10752e-07	0.0354994
SCRI_RS_140963	4H	111.3	BOPA2_12_30556	5H	131.2	0.0035324	-0.0085016
BOPA1_4160_1365	4H	111.3	SCRI_RS_185613	5H	131.7	1.27827e-08	0.0382491
SCRI_RS_140963	4H	111.3	SCRI_RS_185613	5H	131.7	0.047226	-0.00508682
BOPA1_4160_1365	4H	111.3	SCRI_RS_168544	5H	131.7	0.000784261	-0.01684
BOPA1_4160_1365	4H	111.3	SCRI_RS_175848	5H	131.7	0.000660885	-0.01684
BOPA1_4160_1365	4H	111.3	BOPA2_12_31234	5H	134.3	0.000858644	0.00974426
BOPA1_4160_1365	4H	111.3	SCRI_RS_149936	5H	134.3	0.00158426	-0.00432886
BOPA1_4160_1365	4H	111.3	BOPA1_6260_183	5H	135.3	4.28987e-05	-0.000940863
BOPA1_4160_1365	4H	111.3	BOPA2_12_31050	5H	135.4	0.00285411	0.0203372
BOPA1_4160_1365	4H	111.3	SCRI_RS_155999	5H	135.4	7.552e-07	0.0175657
BOPA1_4160_1365	4H	111.3	BK_04	5H	135.4	0.00285411	0.0203372
BOPA1_4160_1365	4H	111.3	BOPA1_1198_537	5H	135.4	0.00192792	0.00694074
BOPA1_4160_1365	4H	111.3	SCRI_RS_236610	5H	136.1	3.95878e-05	0.00905891
BOPA1_4160_1365	4H	111.3	BOPA1_8037_282	5H	137.1	0.00512081	0.0117513
SCRI_RS_192456	4H	111.3	SCRI_RS_204809	5H	140.1	0.0182722	0.00298118
BOPA1_4160_1365	4H	111.3	BOPA1_ABC07987_1_6_270	5H	143.5	0.000103762	0.00276077
SCRI_RS_140963	4H	111.3	BOPA1_ABC07987_1_6_270	5H	143.5	0.000133545	0.00276077
SCRI_RS_192456	4H	111.3	BOPA1_ABC07987_1_6_270	5H	143.5	9.79292e-05	0.00276077
SCRI_RS_140963	4H	111.3	SCRI_RS_202723	6H	16	0.000664731	0.00613695
SCRI_RS_140963	4H	111.3	SCRI_RS_20187	6H	16.1	0.000628999	0.00613695
SCRI_RS_140963	4H	111.3	SCRI_RS_139451	6H	46	2.68258e-05	0.00381572
BOPA2_12_30146	4H	113.4	BOPA2_12_30975	5H	1.6	9.06354e-05	0.00276077
BOPA1_2297_1250	4H	113.4	SCRI_RS_165569	5H	114.9	0.0157423	-0.0164005
SCRI_RS_149172	4H	113.4	SCRI_RS_165569	5H	114.9	0.0427896	-0.0375214
SCRI_RS_222936	4H	113.4	SCRI_RS_165569	5H	114.9	2.71371e-05	0.0165196
SCRI_RS_198507	4H	113.4	SCRI_RS_165569	5H	114.9	0.0148122	-0.0112138
SCRI_RS_222936	4H	113.4	SCRI_RS_237805	5H	115.3	0.00834879	0.0198628
SCRI_RS_222936	4H	113.4	BOPA1_9566_1214	5H	115.3	0.0471472	-0.0241387
SCRI_RS_8250	4H	113.4	SCRI_RS_237805	5H	115.3	0.014857	-0.0128595
SCRI_RS_222936	4H	113.4	SCRI_RS_189371	5H	118.1	0.00910889	0.00108518
SCRI_RS_8250	4H	113.4	SCRI_RS_189371	5H	118.1	0.0125975	-0.0331272
SCRI_RS_216897	4H	113.4	SCRI_RS_189371	5H	118.1	0.0333055	-0.0296174
BOPA1_2297_1250	4H	113.4	BOPA1_272_944	5H	118.8	1.07053e-09	0.00832701
BOPA1_1954_1198	4H	113.4	BOPA1_272_944	5H	118.8	4.37246e-06	-0.0126203
SCRI_RS_157277	4H	113.4	SCRI_RS_162590	5H	118.8	0.00801169	0.0265773
BOPA1_2297_1250	4H	113.4	SCRI_RS_162590	5H	118.8	0.00348253	0.00218601
SCRI_RS_110912	4H	113.4	BOPA1_272_944	5H	118.8	0.0450487	0.0187913
SCRI_RS_7809	4H	113.4	BOPA1_971_682	5H	118.8	0.0100668	0.00926257
BOPA2_12_30476	4H	113.4	BOPA1_971_682	5H	118.8	0.00123815	-0.00278771
SCRI_RS_222936	4H	113.4	BOPA1_272_944	5H	118.8	6.9757e-09	0.0230701
SCRI_RS_222936	4H	113.4	BOPA1_971_682	5H	118.8	0.0106338	0.0156408
SCRI_RS_113536	4H	113.4	BOPA1_971_682	5H	118.8	1.64276e-05	0.0261564
BOPA2_12_30476	4H	113.4	BOPA1_272_944	5H	118.8	4.16669e-07	0.010379
BOPA1_4152_573	4H	113.4	BOPA1_272_944	5H	118.8	7.84755e-07	0.0254841
BOPA1_4773_1009	4H	113.4	BOPA1_272_944	5H	118.8	6.39979e-07	-0.00573462
SCRI_RS_171481	4H	113.4	BOPA1_971_682	5H	118.8	0.00164924	0.0142843
SCRI_RS_171481	4H	113.4	BOPA1_272_944	5H	118.8	0.000330262	0.0170762
SCRI_RS_149172	4H	113.4	BOPA1_272_944	5H	118.8	3.44933e-06	-0.019239
SCRI_RS_113536	4H	113.4	BOPA1_272_944	5H	118.8	1.18769e-06	0.0267388
SCRI_RS_2513	4H	113.4	BOPA1_272_944	5H	118.8	0.00377049	-0.0139672
SCRI_RS_198507	4H	113.4	BOPA1_272_944	5H	118.8	1.54287e-09	0.00797768
SCRI_RS_142924	4H	113.4	BOPA1_272_944	5H	118.8	0.000601067	0.0117886
SCRI_RS_216897	4H	113.4	BOPA1_272_944	5H	118.8	5.35598e-08	0.00726168
SCRI_RS_8250	4H	113.4	BOPA1_272_944	5H	118.8	1.45747e-06	-0.00665057
SCRI_RS_7809	4H	113.4	BOPA1_272_944	5H	118.8	0.0018079	0.0201919
SCRI_RS_142792	4H	113.4	BOPA1_272_944	5H	118.8	3.88701e-06	-0.0118411
SCRI_RS_216897	4H	113.4	SCRI_RS_162590	5H	118.8	0.00170219	0.0113698
SCRI_RS_198507	4H	113.4	SCRI_RS_162590	5H	118.8	0.0023433	0.00218601
SCRI_RS_136981	4H	113.4	BOPA1_272_944	5H	118.8	0.0380986	-0.005921
SCRI_RS_188943	4H	113.4	BOPA1_272_944	5H	118.8	0.0468345	-0.00674824
BOPA1_2878_574	4H	113.4	BOPA1_272_944	5H	118.8	0.0359574	-0.0221649
SCRI_RS_188329	4H	113.4	BOPA1_272_944	5H	118.8	0.0435856	-0.00673367
SCRI_RS_133334	4H	113.4	BOPA1_272_944	5H	118.8	0.0198923	-0.0147916
BOPA2_12_30239	4H	113.4	SCRI_RS_157896	5H	118.9	0.0200473	0.0129473
SCRI_RS_142924	4H	113.4	SCRI_RS_157896	5H	118.9	0.00152524	0.0114734
BOPA1_4152_573	4H	113.4	SCRI_RS_157896	5H	118.9	1.54125e-06	0.0106984
BOPA2_12_30476	4H	113.4	SCRI_RS_157896	5H	118.9	7.05427e-09	-0.0102358
BOPA2_12_30146	4H	113.4	SCRI_RS_157896	5H	118.9	0.0117044	-0.00288086
SCRI_RS_113536	4H	113.4	SCRI_RS_157896	5H	118.9	4.26378e-12	0.0142068
SCRI_RS_149172	4H	113.4	SCRI_RS_157896	5H	118.9	1.38011e-07	-0.0246069
BOPA1_2297_1250	4H	113.4	SCRI_RS_157896	5H	118.9	4.2135e-08	-0.0119131
BOPA1_4773_1009	4H	113.4	SCRI_RS_157896	5H	118.9	3.48273e-07	-0.015805
BOPA1_1954_1198	4H	113.4	SCRI_RS_157896	5H	118.9	0.000822711	-0.026908
SCRI_RS_142792	4H	113.4	SCRI_RS_157896	5H	118.9	0.000458291	-0.0289651
BOPA1_4152_573	4H	113.4	BOPA2_12_30590	5H	118.9	0.000557079	0.0233983
BOPA1_4773_1009	4H	113.4	BOPA2_12_30590	5H	118.9	0.0018237	-0.00348904
BOPA1_2297_1250	4H	113.4	BOPA2_12_30590	5H	118.9	2.37502e-06	0.00521662
BOPA2_12_30476	4H	113.4	BOPA2_12_30590	5H	118.9	0.000597758	-0.00869717
BOPA1_1954_1198	4H	113.4	BOPA2_12_30590	5H	118.9	0.000890109	-0.0197569
SCRI_RS_136981	4H	113.4	SCRI_RS_157896	5H	118.9	0.00435698	0.010614
SCRI_RS_111	4H	113.4	SCRI_RS_157896	5H	118.9	0.000781239	0.00909644
BOPA1_954_1377	4H	113.4	SCRI_RS_157896	5H	118.9	0.000707717	0.010614
SCRI_RS_145343	4H	113.4	SCRI_RS_157896	5H	118.9	0.0177808	0.0130549
SCRI_RS_7809	4H	113.4	SCRI_RS_157896	5H	118.9	0.000297539	0.0125258
SCRI_RS_222936	4H	113.4	SCRI_RS_157896	5H	118.9	6.52345e-10	0.0105641
SCRI_RS_171481	4H	113.4	SCRI_RS_157896	5H	118.9	3.77207e-09	0.0124612
SCRI_RS_198507	4H	113.4	SCRI_RS_157896	5H	118.9	1.61423e-08	-0.00684496
SCRI_RS_216897	4H	113.4	SCRI_RS_157896	5H	118.9	8.04576e-07	-0.0145961
SCRI_RS_8250	4H	113.4	SCRI_RS_157896	5H	118.9	0.000180649	-0.0318753
SCRI_RS_142924	4H	113.4	BOPA2_12_30590	5H	118.9	0.000487084	0.00177055
SCRI_RS_222936	4H	113.4	BOPA2_12_30590	5H	118.9	0.000257157	0.0199313
SCRI_RS_2513	4H	113.4	BOPA2_12_30590	5H	118.9	0.0432798	-0.00604698
SCRI_RS_149172	4H	113.4	BOPA2_12_30590	5H	118.9	0.00265855	-0.0314871
SCRI_RS_216897	4H	113.4	BOPA2_12_30590	5H	118.9	9.32912e-07	0.00548941
SCRI_RS_8250	4H	113.4	BOPA2_12_30590	5H	118.9	3.24735e-05	-0.00842284
SCRI_RS_198507	4H	113.4	BOPA2_12_30590	5H	118.9	1.33759e-06	0.00964325
SCRI_RS_113536	4H	113.4	BOPA2_12_30590	5H	118.9	0.00375528	0.0251256
SCRI_RS_171481	4H	113.4	BOPA2_12_30590	5H	118.9	0.00459511	0.0165589
SCRI_RS_142792	4H	113.4	BOPA2_12_30590	5H	118.9	0.000442215	-0.00213121
SCRI_RS_188943	4H	113.4	SCRI_RS_157896	5H	118.9	0.00499703	0.010614
SCRI_RS_188329	4H	113.4	SCRI_RS_157896	5H	118.9	0.00753427	0.00980132
SCRI_RS_149172	4H	113.4	SCRI_RS_167563	5H	119.4	5.49474e-06	0.0206648
BOPA2_12_30476	4H	113.4	SCRI_RS_167563	5H	119.4	3.00923e-06	0.0217529
BOPA1_4152_573	4H	113.4	SCRI_RS_167563	5H	119.4	6.81899e-06	0.0218989
BOPA1_2297_1250	4H	113.4	SCRI_RS_167563	5H	119.4	2.95722e-06	0.0233581
BOPA1_1954_1198	4H	113.4	SCRI_RS_167563	5H	119.4	4.86072e-06	0.0219667
SCRI_RS_142792	4H	113.4	SCRI_RS_167563	5H	119.4	5.05071e-06	0.0217529
SCRI_RS_110912	4H	113.4	SCRI_RS_167563	5H	119.4	0.00333398	0.0157272
BOPA2_12_31151	4H	113.4	SCRI_RS_167563	5H	119.4	7.65647e-06	0.0117522
SCRI_RS_142924	4H	113.4	SCRI_RS_167563	5H	119.4	0.00383451	-0.00491074
SCRI_RS_119390	4H	113.4	SCRI_RS_167563	5H	119.4	0.00656213	-0.00491074
SCRI_RS_111	4H	113.4	SCRI_RS_167563	5H	119.4	0.00533462	-0.0060018
BOPA1_954_1377	4H	113.4	SCRI_RS_167563	5H	119.4	0.00574532	-0.005623
SCRI_RS_113536	4H	113.4	SCRI_RS_167563	5H	119.4	0.000421045	0.00191519
BOPA1_4773_1009	4H	113.4	SCRI_RS_167563	5H	119.4	0.000103394	0.0122747
SCRI_RS_133334	4H	113.4	SCRI_RS_167563	5H	119.4	0.040237	0.00631213
SCRI_RS_136981	4H	113.4	SCRI_RS_167563	5H	119.4	0.0381549	0.00622426
BOPA1_2878_574	4H	113.4	SCRI_RS_167563	5H	119.4	0.0399288	0.00232483
BOPA1_1954_1198	4H	113.4	BOPA1_211_259	5H	119.4	2.2363e-06	0.00530692
SCRI_RS_222936	4H	113.4	SCRI_RS_167563	5H	119.4	2.95316e-06	0.0183606
SCRI_RS_198507	4H	113.4	SCRI_RS_167563	5H	119.4	1.19117e-06	0.0250584
SCRI_RS_189599	4H	113.4	SCRI_RS_167563	5H	119.4	0.012944	-0.0132075
SCRI_RS_8250	4H	113.4	SCRI_RS_167563	5H	119.4	2.00539e-06	0.0260009
SCRI_RS_216897	4H	113.4	SCRI_RS_167563	5H	119.4	3.29877e-06	0.0260009
SCRI_RS_2513	4H	113.4	SCRI_RS_167563	5H	119.4	4.94352e-05	0.0263552
SCRI_RS_110912	4H	113.4	BOPA1_211_259	5H	119.4	0.0357358	0.0098675
BOPA2_12_30239	4H	113.4	BOPA1_211_259	5H	119.4	0.0116718	0.00876267
SCRI_RS_171481	4H	113.4	SCRI_RS_167563	5H	119.4	0.00748913	0.010809
SCRI_RS_222936	4H	113.4	BOPA1_211_259	5H	119.4	7.77561e-06	-0.00779617
BOPA2_12_31151	4H	113.4	BOPA1_211_259	5H	119.4	9.78844e-05	0.0180434
SCRI_RS_188329	4H	113.4	SCRI_RS_167563	5H	119.4	0.0356279	0.00622426
SCRI_RS_188943	4H	113.4	SCRI_RS_167563	5H	119.4	0.0415914	0.00611733
SCRI_RS_119390	4H	113.4	BOPA1_211_259	5H	119.4	0.000201687	0.0186736
BOPA2_12_30476	4H	113.4	BOPA1_211_259	5H	119.4	0.000171081	0.0119561
BOPA1_4152_573	4H	113.4	BOPA1_211_259	5H	119.4	1.21662e-06	0.00627309
SCRI_RS_142924	4H	113.4	BOPA1_211_259	5H	119.4	9.26625e-09	0.0214199
SCRI_RS_149172	4H	113.4	BOPA1_211_259	5H	119.4	0.00268937	-0.0214927
SCRI_RS_8250	4H	113.4	BOPA1_211_259	5H	119.4	5.26369e-07	0.0120655
SCRI_RS_2513	4H	113.4	BOPA1_211_259	5H	119.4	2.38128e-05	-0.0079655
SCRI_RS_216897	4H	113.4	BOPA1_211_259	5H	119.4	3.25286e-06	0.00958041
SCRI_RS_142792	4H	113.4	BOPA1_211_259	5H	119.4	1.10914e-05	0.0096429
BOPA1_2297_1250	4H	113.4	BOPA1_211_259	5H	119.4	1.62867e-06	-0.00394913
BOPA1_4773_1009	4H	113.4	BOPA1_211_259	5H	119.4	0.0199386	-0.00849849
SCRI_RS_198507	4H	113.4	BOPA1_211_259	5H	119.4	1.82882e-06	0.000489109
SCRI_RS_157277	4H	113.4	BOPA1_211_259	5H	119.4	0.000111244	0.0240352
BOPA1_2878_574	4H	113.4	BOPA1_211_259	5H	119.4	0.00153401	0.0242444
SCRI_RS_188329	4H	113.4	BOPA1_211_259	5H	119.4	0.0337975	0.0212848
SCRI_RS_136981	4H	113.4	BOPA1_211_259	5H	119.4	0.037163	0.0212848
SCRI_RS_188943	4H	113.4	BOPA1_211_259	5H	119.4	0.0413253	0.021261
SCRI_RS_133334	4H	113.4	BOPA1_211_259	5H	119.4	0.000239943	0.0226929
BOPA2_12_30476	4H	113.4	SCRI_RS_150691	5H	119.7	9.20526e-08	0.0229439
SCRI_RS_149172	4H	113.4	SCRI_RS_150691	5H	119.7	2.99611e-05	0.00649251
BOPA1_2297_1250	4H	113.4	SCRI_RS_150691	5H	119.7	3.28063e-05	0.0125164
BOPA1_1954_1198	4H	113.4	SCRI_RS_150691	5H	119.7	0.00102842	0.00638078
SCRI_RS_142792	4H	113.4	SCRI_RS_150691	5H	119.7	0.00194006	0.00943096
SCRI_RS_113536	4H	113.4	SCRI_RS_150691	5H	119.7	6.25512e-05	0.00839309
BOPA1_4773_1009	4H	113.4	SCRI_RS_150691	5H	119.7	5.31048e-05	0.018054
SCRI_RS_222936	4H	113.4	SCRI_RS_150691	5H	119.7	1.55223e-05	0.0125164
SCRI_RS_198507	4H	113.4	SCRI_RS_150691	5H	119.7	1.39695e-05	0.0175846
SCRI_RS_8250	4H	113.4	SCRI_RS_150691	5H	119.7	0.000179218	0.0112892
SCRI_RS_216897	4H	113.4	SCRI_RS_150691	5H	119.7	0.0015296	0.0125556
BOPA1_4773_1009	4H	113.4	BOPA1_5844_1011	5H	119.8	5.17566e-09	0.0148344
BOPA1_4152_573	4H	113.4	BOPA1_5844_1011	5H	119.8	2.40245e-06	-0.00704773
BOPA1_2297_1250	4H	113.4	BOPA1_5844_1011	5H	119.8	2.87208e-13	0.0215919
BOPA1_1954_1198	4H	113.4	BOPA1_5844_1011	5H	119.8	1.21898e-09	3.44853e-05
BOPA1_2878_574	4H	113.4	BOPA1_5844_1011	5H	119.8	2.93207e-05	-0.0243683
SCRI_RS_110912	4H	113.4	BOPA1_5844_1011	5H	119.8	0.00400215	0.0139765
SCRI_RS_142924	4H	113.4	BOPA1_5844_1011	5H	119.8	5.16754e-08	0.00150971
BOPA2_12_30146	4H	113.4	BOPA1_5844_1011	5H	119.8	0.000191052	0.0082566
SCRI_RS_157277	4H	113.4	BOPA1_5844_1011	5H	119.8	0.000725881	0.0125458
SCRI_RS_2513	4H	113.4	BOPA1_5844_1011	5H	119.8	1.71589e-06	-0.0113922
SCRI_RS_222936	4H	113.4	BOPA1_5844_1011	5H	119.8	5.97128e-09	0.0103647
BOPA2_12_30476	4H	113.4	BOPA1_5844_1011	5H	119.8	2.92567e-10	0.00882916
SCRI_RS_216897	4H	113.4	BOPA1_5844_1011	5H	119.8	9.73713e-13	0.0125307
SCRI_RS_149172	4H	113.4	BOPA1_5844_1011	5H	119.8	1.48434e-09	-0.00577834
SCRI_RS_8250	4H	113.4	BOPA1_5844_1011	5H	119.8	1.16796e-11	0.00498634
SCRI_RS_142177	4H	113.4	BOPA1_5844_1011	5H	119.8	5.76721e-05	-0.0145345
SCRI_RS_119390	4H	113.4	BOPA1_5844_1011	5H	119.8	0.000685225	0.00483168
SCRI_RS_198507	4H	113.4	BOPA1_5844_1011	5H	119.8	3.17414e-13	0.0260301
SCRI_RS_142792	4H	113.4	BOPA1_5844_1011	5H	119.8	1.23305e-09	0.000980015
SCRI_RS_113536	4H	113.4	BOPA1_5844_1011	5H	119.8	5.17129e-07	0.00908017
SCRI_RS_149609	4H	113.4	BOPA1_5844_1011	5H	119.8	0.0332918	-0.00464031
BOPA2_12_31151	4H	113.4	BOPA1_5844_1011	5H	119.8	0.00081778	-0.00496584
SCRI_RS_171481	4H	113.4	BOPA1_5844_1011	5H	119.8	0.000626474	-0.0149145
SCRI_RS_111	4H	113.4	BOPA1_5844_1011	5H	119.8	0.00146422	-0.003081
BOPA1_954_1377	4H	113.4	BOPA1_5844_1011	5H	119.8	0.00135675	-0.00259921
SCRI_RS_136981	4H	113.4	BOPA1_5844_1011	5H	119.8	1.41141e-05	0.00146703
SCRI_RS_188943	4H	113.4	BOPA1_5844_1011	5H	119.8	1.82917e-05	0.00072295
SCRI_RS_133334	4H	113.4	BOPA1_5844_1011	5H	119.8	1.26587e-05	-0.000617401
SCRI_RS_188329	4H	113.4	BOPA1_5844_1011	5H	119.8	1.69672e-05	0.000654357
SCRI_RS_145343	4H	113.4	BOPA1_5844_1011	5H	119.8	5.7239e-05	0.00805954
SCRI_RS_110912	4H	113.4	SCRI_RS_1501	5H	120.1	0.00344826	0.0154877
SCRI_RS_110912	4H	113.4	SCRI_RS_238070	5H	120.1	0.00520547	0.0139908
SCRI_RS_142924	4H	113.4	SCRI_RS_1501	5H	120.1	2.67534e-07	0.00831173
SCRI_RS_142924	4H	113.4	SCRI_RS_238070	5H	120.1	2.63809e-07	0.00681487
BOPA2_12_30476	4H	113.4	SCRI_RS_170159	5H	120.1	0.00592547	0.00908056
SCRI_RS_157277	4H	113.4	SCRI_RS_238070	5H	120.1	0.000764916	0.014057
BOPA2_12_30146	4H	113.4	SCRI_RS_1501	5H	120.1	0.00114227	0.00704145
BOPA2_12_30476	4H	113.4	SCRI_RS_1501	5H	120.1	7.83845e-10	0.0228951
BOPA2_12_30146	4H	113.4	SCRI_RS_238070	5H	120.1	0.00104173	0.00704145
SCRI_RS_222936	4H	113.4	SCRI_RS_238070	5H	120.1	6.40288e-09	0.0114896
BOPA2_12_30476	4H	113.4	SCRI_RS_238070	5H	120.1	1.08074e-07	0.0117795
SCRI_RS_142177	4H	113.4	SCRI_RS_1501	5H	120.1	0.000455169	-0.00774831
SCRI_RS_119390	4H	113.4	SCRI_RS_1501	5H	120.1	0.00417826	0.013129
SCRI_RS_216897	4H	113.4	SCRI_RS_238070	5H	120.1	1.01541e-09	0.00934414
SCRI_RS_119390	4H	113.4	SCRI_RS_238070	5H	120.1	0.00400577	0.0116322
SCRI_RS_142177	4H	113.4	SCRI_RS_238070	5H	120.1	0.0371926	-0.0184838
BOPA1_4152_573	4H	113.4	SCRI_RS_1501	5H	120.1	3.95774e-06	0.00701824
BOPA1_4152_573	4H	113.4	SCRI_RS_238070	5H	120.1	0.000232085	-0.00409743
SCRI_RS_149172	4H	113.4	SCRI_RS_1501	5H	120.1	6.41599e-09	-0.00383859
BOPA1_1954_1198	4H	113.4	SCRI_RS_1501	5H	120.1	2.56684e-09	0.0141005
BOPA1_4773_1009	4H	113.4	SCRI_RS_1501	5H	120.1	1.1777e-08	0.0184232
SCRI_RS_149172	4H	113.4	SCRI_RS_238070	5H	120.1	3.00659e-07	-0.0110004
SCRI_RS_142792	4H	113.4	SCRI_RS_1501	5H	120.1	3.00776e-09	0.015046
BOPA1_1954_1198	4H	113.4	SCRI_RS_238070	5H	120.1	2.27127e-07	0.00256949
BOPA1_4773_1009	4H	113.4	SCRI_RS_238070	5H	120.1	9.54792e-07	0.00693924
BOPA1_2297_1250	4H	113.4	SCRI_RS_1501	5H	120.1	2.43824e-12	0.0229826
SCRI_RS_142792	4H	113.4	SCRI_RS_238070	5H	120.1	2.10521e-07	0.00393032
BOPA1_2297_1250	4H	113.4	SCRI_RS_238070	5H	120.1	2.65194e-10	0.0107502
SCRI_RS_198507	4H	113.4	SCRI_RS_238070	5H	120.1	2.08904e-10	0.0159369
BOPA2_12_31151	4H	113.4	SCRI_RS_1501	5H	120.1	0.00338746	0.00333153
BOPA2_12_31151	4H	113.4	SCRI_RS_238070	5H	120.1	0.00283354	0.0029395
SCRI_RS_113536	4H	113.4	SCRI_RS_1501	5H	120.1	2.96352e-07	0.0150629
SCRI_RS_113536	4H	113.4	SCRI_RS_238070	5H	120.1	2.00021e-05	0.00357896
SCRI_RS_111	4H	113.4	SCRI_RS_1501	5H	120.1	0.00499331	0.00521637
BOPA1_954_1377	4H	113.4	SCRI_RS_1501	5H	120.1	0.00469679	0.00569816
SCRI_RS_136981	4H	113.4	SCRI_RS_1501	5H	120.1	4.98101e-05	0.0097644
SCRI_RS_136981	4H	113.4	SCRI_RS_238070	5H	120.1	0.00175879	-0.00136315
SCRI_RS_188943	4H	113.4	SCRI_RS_238070	5H	120.1	0.00220217	-0.00208347
SCRI_RS_145343	4H	113.4	SCRI_RS_1501	5H	120.1	0.000194228	0.0163569
BOPA1_2878_574	4H	113.4	SCRI_RS_238070	5H	120.1	0.00157398	-0.0159568
BOPA1_2878_574	4H	113.4	SCRI_RS_1501	5H	120.1	0.000110786	-0.0160709
SCRI_RS_188329	4H	113.4	SCRI_RS_238070	5H	120.1	0.00205416	-0.00217582
SCRI_RS_145343	4H	113.4	SCRI_RS_238070	5H	120.1	0.00661907	0.00487297
SCRI_RS_133334	4H	113.4	SCRI_RS_1501	5H	120.1	1.86542e-05	0.000893786
SCRI_RS_133334	4H	113.4	SCRI_RS_238070	5H	120.1	0.000847411	-0.0102338
SCRI_RS_157277	4H	113.4	SCRI_RS_1501	5H	120.1	0.000907521	0.014057
SCRI_RS_216897	4H	113.4	SCRI_RS_170159	5H	120.1	0.0266757	0.0131652
SCRI_RS_2513	4H	113.4	SCRI_RS_1501	5H	120.1	4.15758e-06	-0.00494061
SCRI_RS_222936	4H	113.4	SCRI_RS_1501	5H	120.1	7.90923e-09	0.0118759
SCRI_RS_216897	4H	113.4	SCRI_RS_1501	5H	120.1	9.50849e-12	0.0208281
SCRI_RS_2513	4H	113.4	SCRI_RS_238070	5H	120.1	2.16802e-05	-0.00795929
SCRI_RS_8250	4H	113.4	SCRI_RS_1501	5H	120.1	7.07434e-11	0.0132837
SCRI_RS_8250	4H	113.4	SCRI_RS_238070	5H	120.1	1.2064e-10	0.0109886
SCRI_RS_198507	4H	113.4	SCRI_RS_1501	5H	120.1	2.23136e-12	0.0274208
SCRI_RS_171481	4H	113.4	SCRI_RS_1501	5H	120.1	0.00521626	-0.00661709
SCRI_RS_188943	4H	113.4	SCRI_RS_1501	5H	120.1	6.33027e-05	0.00902032
SCRI_RS_188329	4H	113.4	SCRI_RS_1501	5H	120.1	5.9311e-05	0.00895173
SCRI_RS_110912	4H	113.4	SCRI_RS_150232	5H	120.2	0.00378164	0.0153808
BOPA1_2297_1250	4H	113.4	SCRI_RS_124472	5H	120.2	0.008397	0.00392638
BOPA1_4152_573	4H	113.4	SCRI_RS_124472	5H	120.2	0.00834951	0.00392638
SCRI_RS_142924	4H	113.4	SCRI_RS_150232	5H	120.2	8.16398e-08	0.00776576
BOPA1_1954_1198	4H	113.4	SCRI_RS_124472	5H	120.2	0.0481834	0.00626469
BOPA2_12_30146	4H	113.4	SCRI_RS_150232	5H	120.2	0.000537181	-0.000648848
BOPA2_12_30476	4H	113.4	SCRI_RS_150232	5H	120.2	2.33253e-10	0.0125559
SCRI_RS_142177	4H	113.4	SCRI_RS_150232	5H	120.2	0.000106055	-0.00818736
SCRI_RS_119390	4H	113.4	SCRI_RS_150232	5H	120.2	0.00161759	0.00441266
BOPA1_4152_573	4H	113.4	SCRI_RS_150232	5H	120.2	1.5574e-06	0.00484938
SCRI_RS_142924	4H	113.4	SCRI_RS_234330	5H	120.2	0.0243588	0.0217509
SCRI_RS_149172	4H	113.4	SCRI_RS_150232	5H	120.2	3.30182e-09	-0.00591335
BOPA1_4773_1009	4H	113.4	SCRI_RS_150232	5H	120.2	2.92306e-09	0.00976025
BOPA1_1954_1198	4H	113.4	SCRI_RS_150232	5H	120.2	7.31241e-10	0.00504327
SCRI_RS_142792	4H	113.4	SCRI_RS_150232	5H	120.2	2.92343e-10	0.00465888
BOPA1_2297_1250	4H	113.4	SCRI_RS_150232	5H	120.2	5.61583e-13	0.0125635
BOPA2_12_31151	4H	113.4	SCRI_RS_150232	5H	120.2	0.00130009	0.00286448
SCRI_RS_113536	4H	113.4	SCRI_RS_150232	5H	120.2	1.22104e-07	0.00230192
SCRI_RS_111	4H	113.4	SCRI_RS_150232	5H	120.2	0.00180703	-0.00343011
BOPA1_954_1377	4H	113.4	SCRI_RS_150232	5H	120.2	0.00162604	-0.00296477
SCRI_RS_136981	4H	113.4	SCRI_RS_150232	5H	120.2	9.48929e-06	0.00112692
SCRI_RS_145343	4H	113.4	SCRI_RS_150232	5H	120.2	4.12684e-05	0.00769398
BOPA1_2878_574	4H	113.4	SCRI_RS_150232	5H	120.2	1.85859e-05	-0.0247339
SCRI_RS_133334	4H	113.4	SCRI_RS_150232	5H	120.2	3.71821e-06	-0.00332355
SCRI_RS_198507	4H	113.4	SCRI_RS_124472	5H	120.2	0.00398938	0.00899452
SCRI_RS_157277	4H	113.4	SCRI_RS_150232	5H	120.2	0.000376243	0.0180381
SCRI_RS_8250	4H	113.4	SCRI_RS_124472	5H	120.2	0.0100288	0.0084382
SCRI_RS_216897	4H	113.4	SCRI_RS_124472	5H	120.2	0.0437557	0.00282123
SCRI_RS_2513	4H	113.4	SCRI_RS_150232	5H	120.2	3.88882e-06	-0.0109892
SCRI_RS_222936	4H	113.4	SCRI_RS_150232	5H	120.2	3.95293e-09	0.00595631
SCRI_RS_216897	4H	113.4	SCRI_RS_150232	5H	120.2	2.41464e-12	0.0139635
SCRI_RS_8250	4H	113.4	SCRI_RS_150232	5H	120.2	2.44541e-11	0.0145895
SCRI_RS_142924	4H	113.4	SCRI_RS_124472	5H	120.2	0.00314487	0.0137105
SCRI_RS_198507	4H	113.4	SCRI_RS_150232	5H	120.2	4.47986e-13	0.0170552
SCRI_RS_171481	4H	113.4	SCRI_RS_150232	5H	120.2	0.00268642	-0.0110661
SCRI_RS_188943	4H	113.4	SCRI_RS_150232	5H	120.2	1.23242e-05	0.000384543
SCRI_RS_188329	4H	113.4	SCRI_RS_150232	5H	120.2	1.29968e-05	-8.49626e-05
BOPA2_12_30146	4H	113.4	SCRI_RS_159490	5H	120.3	6.72963e-07	0.0203456
SCRI_RS_110912	4H	113.4	SCRI_RS_158259	5H	120.3	0.00476055	0.0153808
SCRI_RS_110912	4H	113.4	SCRI_RS_159474	5H	120.3	0.00377668	0.0153808
BOPA2_12_30146	4H	113.4	SCRI_RS_158259	5H	120.3	1.37478e-06	0.00676183
SCRI_RS_142924	4H	113.4	SCRI_RS_158259	5H	120.3	3.19955e-09	0.00147468
BOPA2_12_30476	4H	113.4	SCRI_RS_159490	5H	120.3	2.91546e-06	0.0231282
SCRI_RS_142924	4H	113.4	SCRI_RS_159474	5H	120.3	2.37843e-08	0.00234537
SCRI_RS_157277	4H	113.4	SCRI_RS_158259	5H	120.3	8.36326e-05	0.0126177
SCRI_RS_157277	4H	113.4	SCRI_RS_159474	5H	120.3	8.13632e-05	0.0126177
BOPA1_4152_573	4H	113.4	SCRI_RS_159490	5H	120.3	0.00670204	0.0208408
BOPA1_4773_1009	4H	113.4	SCRI_RS_159490	5H	120.3	7.05752e-06	0.011557
SCRI_RS_113536	4H	113.4	SCRI_RS_159490	5H	120.3	0.0257769	-0.00124179
SCRI_RS_119390	4H	113.4	SCRI_RS_158259	5H	120.3	0.000107776	-0.00875126
BOPA2_12_30476	4H	113.4	SCRI_RS_158259	5H	120.3	1.9084e-09	-0.00166366
SCRI_RS_119390	4H	113.4	SCRI_RS_159474	5H	120.3	0.00066369	-0.00100773
SCRI_RS_142177	4H	113.4	SCRI_RS_159474	5H	120.3	7.74419e-05	-0.0136077
BOPA2_12_30476	4H	113.4	SCRI_RS_159474	5H	120.3	1.6538e-11	0.00953384
SCRI_RS_142177	4H	113.4	SCRI_RS_158259	5H	120.3	0.00175866	-0.023433
BOPA1_2297_1250	4H	113.4	SCRI_RS_159490	5H	120.3	6.36552e-08	-0.00400601
BOPA1_4152_573	4H	113.4	SCRI_RS_158259	5H	120.3	4.73527e-06	-0.00699876
SCRI_RS_149172	4H	113.4	SCRI_RS_159490	5H	120.3	0.000788166	-0.0082729
BOPA1_2297_1250	4H	113.4	SCRI_RS_158259	5H	120.3	1.29717e-13	0.0133906
BOPA1_4152_573	4H	113.4	SCRI_RS_159474	5H	120.3	2.56455e-07	0.00182737
BOPA1_4773_1009	4H	113.4	SCRI_RS_158259	5H	120.3	2.92231e-08	0.00639839
BOPA2_12_31151	4H	113.4	SCRI_RS_159474	5H	120.3	0.000624762	-0.00255591
SCRI_RS_142924	4H	113.4	SCRI_RS_159490	5H	120.3	0.0266894	0.0225612
SCRI_RS_157277	4H	113.4	SCRI_RS_159490	5H	120.3	0.00154444	0.017453
BOPA2_12_30146	4H	113.4	SCRI_RS_159474	5H	120.3	0.000600213	-0.000622061
BOPA1_1954_1198	4H	113.4	SCRI_RS_158259	5H	120.3	2.30673e-09	-0.00375469
BOPA2_12_31151	4H	113.4	SCRI_RS_158259	5H	120.3	4.4524e-05	-0.00232391
SCRI_RS_149172	4H	113.4	SCRI_RS_158259	5H	120.3	1.58679e-09	0.00985804
SCRI_RS_142792	4H	113.4	SCRI_RS_158259	5H	120.3	6.18647e-10	-0.00718926
BOPA1_1954_1198	4H	113.4	SCRI_RS_159474	5H	120.3	8.36856e-11	0.00248626
BOPA1_1954_1198	4H	113.4	SCRI_RS_159490	5H	120.3	1.55845e-05	0.011953
SCRI_RS_142792	4H	113.4	SCRI_RS_159490	5H	120.3	5.53151e-05	0.0132863
SCRI_RS_142792	4H	113.4	SCRI_RS_159474	5H	120.3	1.16577e-10	0.00343518
BOPA1_2297_1250	4H	113.4	SCRI_RS_159474	5H	120.3	6.55111e-14	0.00954152
SCRI_RS_113536	4H	113.4	SCRI_RS_158259	5H	120.3	6.02694e-07	0.00996339
SCRI_RS_149172	4H	113.4	SCRI_RS_159474	5H	120.3	2.02252e-09	-0.00785874
BOPA1_4773_1009	4H	113.4	SCRI_RS_159474	5H	120.3	1.37157e-08	0.00559035
SCRI_RS_113536	4H	113.4	SCRI_RS_159474	5H	120.3	6.05968e-08	0.00470029
SCRI_RS_111	4H	113.4	SCRI_RS_159474	5H	120.3	0.00365952	-0.00344656
BOPA1_954_1377	4H	113.4	SCRI_RS_159474	5H	120.3	0.00351259	-0.00296477
SCRI_RS_133334	4H	113.4	SCRI_RS_159490	5H	120.3	0.00934258	0.0111823
SCRI_RS_136981	4H	113.4	SCRI_RS_159474	5H	120.3	1.19733e-05	-0.00429346
SCRI_RS_145343	4H	113.4	SCRI_RS_159474	5H	120.3	5.03457e-05	0.00227359
SCRI_RS_136981	4H	113.4	SCRI_RS_158259	5H	120.3	0.000226145	-0.0153726
BOPA1_2878_574	4H	113.4	SCRI_RS_159474	5H	120.3	2.79221e-05	-0.0301542
SCRI_RS_133334	4H	113.4	SCRI_RS_159474	5H	120.3	3.53745e-06	-0.00874393
SCRI_RS_133334	4H	113.4	SCRI_RS_158259	5H	120.3	0.000237806	-0.017457
SCRI_RS_145343	4H	113.4	SCRI_RS_158259	5H	120.3	0.00167964	-0.0129459
BOPA1_2878_574	4H	113.4	SCRI_RS_158259	5H	120.3	0.000450562	-0.0385319
SCRI_RS_7809	4H	113.4	SCRI_RS_159490	5H	120.3	7.86424e-10	0.00749639
SCRI_RS_222936	4H	113.4	SCRI_RS_159490	5H	120.3	3.00593e-08	-0.000855594
SCRI_RS_2513	4H	113.4	SCRI_RS_158259	5H	120.3	7.27763e-07	-0.00415243
SCRI_RS_8250	4H	113.4	SCRI_RS_158259	5H	120.3	3.27367e-13	0.0121177
SCRI_RS_216897	4H	113.4	SCRI_RS_158259	5H	120.3	2.32786e-12	0.00368724
SCRI_RS_2513	4H	113.4	SCRI_RS_159474	5H	120.3	5.37793e-07	-0.0181399
SCRI_RS_198507	4H	113.4	SCRI_RS_159490	5H	120.3	4.50042e-08	-0.00400601
SCRI_RS_216897	4H	113.4	SCRI_RS_159474	5H	120.3	7.86199e-13	0.00674476
SCRI_RS_8250	4H	113.4	SCRI_RS_159474	5H	120.3	7.19873e-12	0.00737081
SCRI_RS_222936	4H	113.4	SCRI_RS_158259	5H	120.3	1.52485e-10	0.0151224
SCRI_RS_198507	4H	113.4	SCRI_RS_158259	5H	120.3	2.58322e-13	0.0154842
SCRI_RS_8250	4H	113.4	SCRI_RS_159490	5H	120.3	7.78182e-06	0.0101347
SCRI_RS_216897	4H	113.4	SCRI_RS_159490	5H	120.3	3.67175e-05	0.00227597
SCRI_RS_222936	4H	113.4	SCRI_RS_159474	5H	120.3	1.38695e-09	0.00835469
SCRI_RS_198507	4H	113.4	SCRI_RS_159474	5H	120.3	1.86138e-13	0.00746521
SCRI_RS_99798	4H	113.4	SCRI_RS_159490	5H	120.3	0.0359382	-0.0115836
SCRI_RS_171481	4H	113.4	SCRI_RS_159474	5H	120.3	0.00477257	-0.0110661
SCRI_RS_171481	4H	113.4	SCRI_RS_158259	5H	120.3	0.012542	-0.01852
SCRI_RS_188943	4H	113.4	SCRI_RS_159474	5H	120.3	1.53591e-05	-0.00503584
SCRI_RS_188329	4H	113.4	SCRI_RS_159474	5H	120.3	1.60141e-05	-0.00550535
SCRI_RS_188943	4H	113.4	SCRI_RS_158259	5H	120.3	0.000293514	-0.016115
SCRI_RS_7809	4H	113.4	SCRI_RS_158259	5H	120.3	0.00229514	-0.0021574
SCRI_RS_188329	4H	113.4	SCRI_RS_158259	5H	120.3	0.000306804	-0.0165845
SCRI_RS_7809	4H	113.4	SCRI_RS_159474	5H	120.3	0.0184102	-0.00452877
SCRI_RS_110912	4H	113.4	SCRI_RS_166218	5H	120.8	0.00530676	0.0139908
SCRI_RS_142924	4H	113.4	SCRI_RS_166218	5H	120.8	3.46282e-08	0.000955432
SCRI_RS_157277	4H	113.4	SCRI_RS_166218	5H	120.8	8.7301e-05	0.0126177
SCRI_RS_119390	4H	113.4	SCRI_RS_166218	5H	120.8	0.000861594	-0.00239767
SCRI_RS_142177	4H	113.4	SCRI_RS_166218	5H	120.8	8.83148e-05	-0.0136077
BOPA2_12_30476	4H	113.4	SCRI_RS_166218	5H	120.8	1.85178e-11	0.00918084
BOPA1_4152_573	4H	113.4	SCRI_RS_166218	5H	120.8	2.85235e-07	0.00147437
BOPA2_12_31151	4H	113.4	SCRI_RS_166218	5H	120.8	0.000724822	-0.00291994
BOPA2_12_30146	4H	113.4	SCRI_RS_166218	5H	120.8	0.000645971	-0.000622061
BOPA1_1954_1198	4H	113.4	SCRI_RS_166218	5H	120.8	9.968e-11	0.00208913
SCRI_RS_142792	4H	113.4	SCRI_RS_166218	5H	120.8	1.35224e-10	0.00308218
BOPA1_2297_1250	4H	113.4	SCRI_RS_166218	5H	120.8	8.68484e-14	0.00815159
SCRI_RS_149172	4H	113.4	SCRI_RS_166218	5H	120.8	2.74709e-09	-0.00924868
BOPA1_4773_1009	4H	113.4	SCRI_RS_166218	5H	120.8	1.68559e-08	0.00489538
SCRI_RS_113536	4H	113.4	SCRI_RS_166218	5H	120.8	7.15256e-08	0.00400532
SCRI_RS_111	4H	113.4	SCRI_RS_166218	5H	120.8	0.0041154	-0.00414153
BOPA1_954_1377	4H	113.4	SCRI_RS_166218	5H	120.8	0.00393434	-0.00365974
SCRI_RS_136981	4H	113.4	SCRI_RS_166218	5H	120.8	1.89915e-05	-0.0181085
SCRI_RS_145343	4H	113.4	SCRI_RS_166218	5H	120.8	6.71998e-05	-0.0118724
BOPA1_2878_574	4H	113.4	SCRI_RS_166218	5H	120.8	4.7807e-05	-0.0443002
SCRI_RS_133334	4H	113.4	SCRI_RS_166218	5H	120.8	4.83214e-06	-0.022559
SCRI_RS_2513	4H	113.4	SCRI_RS_166218	5H	120.8	6.36925e-07	-0.0188349
SCRI_RS_216897	4H	113.4	SCRI_RS_166218	5H	120.8	9.78768e-13	0.0060498
SCRI_RS_8250	4H	113.4	SCRI_RS_166218	5H	120.8	9.02786e-12	0.00667584
SCRI_RS_222936	4H	113.4	SCRI_RS_166218	5H	120.8	1.59118e-09	0.00799599
SCRI_RS_198507	4H	113.4	SCRI_RS_166218	5H	120.8	2.24046e-13	0.00677024
SCRI_RS_171481	4H	113.4	SCRI_RS_166218	5H	120.8	0.00543007	-0.0114411
SCRI_RS_188943	4H	113.4	SCRI_RS_166218	5H	120.8	2.35661e-05	-0.0188288
SCRI_RS_188329	4H	113.4	SCRI_RS_166218	5H	120.8	2.7236e-05	-0.0193204
SCRI_RS_7809	4H	113.4	SCRI_RS_166218	5H	120.8	0.0195493	-0.00452877
BOPA1_4152_573	4H	113.4	SCRI_RS_188785	5H	121.3	0.000585544	0.00470051
BOPA1_1954_1198	4H	113.4	SCRI_RS_188785	5H	121.3	0.00241974	0.00725265
SCRI_RS_142792	4H	113.4	SCRI_RS_188785	5H	121.3	0.00345569	0.00703881
SCRI_RS_142924	4H	113.4	SCRI_RS_188785	5H	121.3	0.000133302	0.00964776
BOPA1_2297_1250	4H	113.4	SCRI_RS_188785	5H	121.3	0.00184882	-0.00294958
SCRI_RS_8250	4H	113.4	SCRI_RS_188785	5H	121.3	0.00124456	0.00250291
SCRI_RS_216897	4H	113.4	SCRI_RS_188785	5H	121.3	0.00394807	-0.000516009
SCRI_RS_198507	4H	113.4	SCRI_RS_188785	5H	121.3	0.00105778	-0.00124936
BOPA2_12_30146	4H	113.4	SCRI_RS_138146	5H	121.5	3.62808e-08	0.017576
BOPA2_12_30476	4H	113.4	SCRI_RS_138146	5H	121.5	5.1364e-09	0.0106663
BOPA2_12_31151	4H	113.4	SCRI_RS_138146	5H	121.5	0.0135635	0.0174018
BOPA1_4152_573	4H	113.4	SCRI_RS_138146	5H	121.5	5.20229e-05	0.0053312
BOPA1_4773_1009	4H	113.4	SCRI_RS_138146	5H	121.5	6.04671e-09	0.0182198
BOPA1_2297_1250	4H	113.4	SCRI_RS_138146	5H	121.5	2.22471e-13	0.016738
SCRI_RS_113536	4H	113.4	SCRI_RS_138146	5H	121.5	5.51071e-06	0.020082
BOPA1_1954_1198	4H	113.4	SCRI_RS_138146	5H	121.5	4.46969e-07	0.000777124
SCRI_RS_136981	4H	113.4	SCRI_RS_138146	5H	121.5	0.0289886	0.0137385
SCRI_RS_133334	4H	113.4	SCRI_RS_138146	5H	121.5	0.0039549	0.00928801
SCRI_RS_7809	4H	113.4	SCRI_RS_138146	5H	121.5	2.70247e-12	0.015059
SCRI_RS_222936	4H	113.4	SCRI_RS_138146	5H	121.5	7.27023e-14	0.0269128
SCRI_RS_2513	4H	113.4	SCRI_RS_138146	5H	121.5	0.000219429	-0.0100863
SCRI_RS_216897	4H	113.4	SCRI_RS_138146	5H	121.5	2.87465e-08	0.00147042
SCRI_RS_8250	4H	113.4	SCRI_RS_138146	5H	121.5	1.66644e-06	-0.00233221
SCRI_RS_142924	4H	113.4	SCRI_RS_138146	5H	121.5	0.0084593	0.0166237
SCRI_RS_198507	4H	113.4	SCRI_RS_138146	5H	121.5	2.90803e-12	0.0102885
SCRI_RS_157277	4H	113.4	SCRI_RS_138146	5H	121.5	0.000292101	0.023713
SCRI_RS_149172	4H	113.4	SCRI_RS_138146	5H	121.5	2.58911e-08	0.00683973
SCRI_RS_99798	4H	113.4	SCRI_RS_138146	5H	121.5	0.000206739	-0.000200556
SCRI_RS_142792	4H	113.4	SCRI_RS_138146	5H	121.5	1.86811e-07	-0.00603429
SCRI_RS_188943	4H	113.4	SCRI_RS_138146	5H	121.5	0.0343616	0.0137385
SCRI_RS_188329	4H	113.4	SCRI_RS_138146	5H	121.5	0.0476981	0.0125266
BOPA2_12_31151	4H	113.4	SCRI_RS_154144	5H	122	0.00747727	0.0111507
BOPA2_12_30476	4H	113.4	SCRI_RS_154144	5H	122	0.0464862	0.00310349
BOPA1_2297_1250	4H	113.4	SCRI_RS_154144	5H	122	0.000156649	-0.0115016
BOPA1_4152_573	4H	113.4	SCRI_RS_154144	5H	122	4.97404e-05	-0.000354173
BOPA1_1954_1198	4H	113.4	SCRI_RS_154144	5H	122	0.00185951	0.00926055
SCRI_RS_142792	4H	113.4	SCRI_RS_154144	5H	122	0.00139276	0.00378245
SCRI_RS_142924	4H	113.4	SCRI_RS_154144	5H	122	0.00163517	0.0154416
SCRI_RS_198507	4H	113.4	SCRI_RS_154144	5H	122	0.000136168	-0.0115016
SCRI_RS_2513	4H	113.4	SCRI_RS_154144	5H	122	0.0184755	0.0148012
SCRI_RS_8250	4H	113.4	SCRI_RS_154144	5H	122	0.000340491	0.0015596
SCRI_RS_216897	4H	113.4	SCRI_RS_154144	5H	122	0.000676118	-0.00145932
SCRI_RS_157277	4H	113.4	SCRI_RS_154144	5H	122	0.00438633	0.0112041
BOPA1_1954_1198	4H	113.4	BOPA1_2091_639	5H	122.4	4.14236e-11	-0.0047539
SCRI_RS_7809	4H	113.4	BOPA1_1697_636	5H	122.4	5.88127e-10	0.00154493
SCRI_RS_222936	4H	113.4	BOPA1_1697_636	5H	122.4	1.11432e-15	0.0185857
BOPA2_12_30476	4H	113.4	BOPA1_1697_636	5H	122.4	6.23988e-17	0.0139672
BOPA1_4152_573	4H	113.4	BOPA1_1697_636	5H	122.4	1.08603e-08	0.0120034
BOPA2_12_31151	4H	113.4	BOPA1_1697_636	5H	122.4	4.95797e-07	0.0132708
SCRI_RS_2513	4H	113.4	BOPA1_1697_636	5H	122.4	2.90859e-06	0.00176048
BOPA1_4773_1009	4H	113.4	BOPA1_1697_636	5H	122.4	2.41026e-12	0.012888
BOPA1_2297_1250	4H	113.4	BOPA1_1697_636	5H	122.4	1.98152e-16	0.0178063
SCRI_RS_8250	4H	113.4	BOPA1_1697_636	5H	122.4	4.76686e-09	-5.64279e-05
SCRI_RS_216897	4H	113.4	BOPA1_1697_636	5H	122.4	1.92396e-12	0.0125596
BOPA2_12_30146	4H	113.4	BOPA1_1697_636	5H	122.4	5.24801e-07	0.00490305
SCRI_RS_142792	4H	113.4	BOPA1_1697_636	5H	122.4	8.44928e-12	0.000184325
SCRI_RS_198507	4H	113.4	BOPA1_1697_636	5H	122.4	1.48435e-15	0.013057
BOPA2_12_31151	4H	113.4	BOPA1_2091_639	5H	122.4	0.000435612	-0.000748632
SCRI_RS_149172	4H	113.4	BOPA1_1697_636	5H	122.4	9.32085e-14	0.0187218
SCRI_RS_171481	4H	113.4	BOPA1_1697_636	5H	122.4	1.6777e-06	-0.000697584
SCRI_RS_119390	4H	113.4	BOPA1_2091_639	5H	122.4	3.82898e-06	0.0163428
SCRI_RS_113536	4H	113.4	BOPA1_1697_636	5H	122.4	4.0172e-13	0.00765283
BOPA2_12_30476	4H	113.4	BOPA1_2091_639	5H	122.4	3.32397e-11	0.00608598
BOPA1_1954_1198	4H	113.4	BOPA1_1697_636	5H	122.4	4.84132e-11	0.00485367
SCRI_RS_142924	4H	113.4	BOPA1_2091_639	5H	122.4	1.52881e-07	-0.012233
SCRI_RS_2513	4H	113.4	BOPA1_2091_639	5H	122.4	3.4252e-06	-0.0177963
BOPA1_4152_573	4H	113.4	BOPA1_2091_639	5H	122.4	3.82057e-07	-0.0106009
SCRI_RS_99798	4H	113.4	BOPA1_1697_636	5H	122.4	0.00027583	0.00458738
SCRI_RS_142177	4H	113.4	BOPA1_2091_639	5H	122.4	5.82872e-05	-0.0278433
SCRI_RS_8250	4H	113.4	BOPA1_2091_639	5H	122.4	5.5991e-09	-0.019264
SCRI_RS_216897	4H	113.4	BOPA1_2091_639	5H	122.4	2.04835e-12	0.00236121
SCRI_RS_157277	4H	113.4	BOPA1_2091_639	5H	122.4	0.00103111	-0.00201968
SCRI_RS_222936	4H	113.4	BOPA1_2091_639	5H	122.4	2.70046e-09	0.00552757
SCRI_RS_142792	4H	113.4	BOPA1_2091_639	5H	122.4	1.08981e-10	0.000608062
BOPA1_2297_1250	4H	113.4	BOPA1_2091_639	5H	122.4	8.07267e-14	0.00671441
SCRI_RS_198507	4H	113.4	BOPA1_2091_639	5H	122.4	1.6939e-13	0.00463809
BOPA2_12_30146	4H	113.4	BOPA1_2091_639	5H	122.4	1.62728e-05	0.0261742
SCRI_RS_149172	4H	113.4	BOPA1_2091_639	5H	122.4	2.46539e-09	-0.0179201
BOPA1_4773_1009	4H	113.4	BOPA1_2091_639	5H	122.4	1.69308e-08	0.00333948
SCRI_RS_119390	4H	113.4	BOPA1_1697_636	5H	122.4	0.0148237	-0.0088958
SCRI_RS_149609	4H	113.4	BOPA1_2091_639	5H	122.4	0.00373877	0.00781446
SCRI_RS_113536	4H	113.4	BOPA1_2091_639	5H	122.4	7.3703e-06	-0.0119315
SCRI_RS_99798	4H	113.4	BOPA1_2091_639	5H	122.4	0.00607754	-0.00974949
SCRI_RS_111	4H	113.4	BOPA1_2091_639	5H	122.4	0.00724861	-0.0054803
BOPA1_954_1377	4H	113.4	BOPA1_2091_639	5H	122.4	0.00660583	-0.00502079
SCRI_RS_111	4H	113.4	BOPA1_1697_636	5H	122.4	4.46588e-05	0.00479205
BOPA1_954_1377	4H	113.4	BOPA1_1697_636	5H	122.4	4.18545e-05	0.00527384
SCRI_RS_149609	4H	113.4	BOPA1_1697_636	5H	122.4	0.0365196	-0.00949174
SCRI_RS_136981	4H	113.4	BOPA1_1697_636	5H	122.4	6.57605e-05	0.0116594
SCRI_RS_188943	4H	113.4	BOPA1_1697_636	5H	122.4	7.86686e-05	0.0115525
SCRI_RS_188329	4H	113.4	BOPA1_2091_639	5H	122.4	1.33025e-05	-0.0067487
SCRI_RS_133334	4H	113.4	BOPA1_2091_639	5H	122.4	1.10366e-06	-0.00678122
SCRI_RS_136981	4H	113.4	BOPA1_2091_639	5H	122.4	1.42001e-05	-0.00634948
SCRI_RS_188943	4H	113.4	BOPA1_2091_639	5H	122.4	1.70259e-05	-0.00637155
SCRI_RS_145343	4H	113.4	BOPA1_2091_639	5H	122.4	4.47243e-05	-0.000709118
BOPA1_2878_574	4H	113.4	BOPA1_2091_639	5H	122.4	8.42994e-06	-0.0287406
SCRI_RS_188329	4H	113.4	BOPA1_1697_636	5H	122.4	0.000110149	0.0104476
SCRI_RS_145343	4H	113.4	BOPA1_1697_636	5H	122.4	0.000367129	0.01776
BOPA1_2878_574	4H	113.4	BOPA1_1697_636	5H	122.4	0.000652178	-0.0142803
SCRI_RS_133334	4H	113.4	BOPA1_1697_636	5H	122.4	3.77355e-05	0.00315576
BOPA2_12_30476	4H	113.4	SCRI_RS_130992	5H	122.6	1.66287e-08	0.0143691
BOPA2_12_30146	4H	113.4	BOPA2_12_31202	5H	122.6	4.42012e-06	0.036029
BOPA1_2297_1250	4H	113.4	SCRI_RS_130992	5H	122.6	2.06022e-06	0.00669018
BOPA2_12_31151	4H	113.4	SCRI_RS_193529	5H	122.6	3.02489e-05	0.000345808
BOPA2_12_30476	4H	113.4	SCRI_RS_193529	5H	122.6	1.31824e-12	0.00569385
BOPA1_1954_1198	4H	113.4	BOPA1_3696_2238	5H	122.6	2.64081e-09	0.00916888
BOPA1_2297_1250	4H	113.4	BOPA1_3696_2238	5H	122.6	7.82641e-12	0.0218721
BOPA2_12_30476	4H	113.4	SCRI_RS_201248	5H	122.6	1.04476e-11	0.012467
BOPA2_12_31151	4H	113.4	SCRI_RS_201248	5H	122.6	0.00018948	0.00711899
SCRI_RS_142177	4H	113.4	SCRI_RS_201248	5H	122.6	3.77091e-05	-0.0208049
BOPA2_12_30146	4H	113.4	SCRI_RS_193529	5H	122.6	5.84405e-07	0.0306313
BOPA2_12_30146	4H	113.4	SCRI_RS_201248	5H	122.6	9.59459e-07	0.0306313
BOPA1_4152_573	4H	113.4	SCRI_RS_193529	5H	122.6	1.17392e-06	-0.012989
SCRI_RS_142924	4H	113.4	SCRI_RS_193529	5H	122.6	4.43787e-06	-0.014229
SCRI_RS_142924	4H	113.4	SCRI_RS_201248	5H	122.6	9.61125e-06	-0.014229
SCRI_RS_171481	4H	113.4	SCRI_RS_201248	5H	122.6	0.00348375	-0.00616152
BOPA1_4152_573	4H	113.4	SCRI_RS_201248	5H	122.6	4.97163e-06	-0.00621577
SCRI_RS_119390	4H	113.4	SCRI_RS_193529	5H	122.6	1.97491e-05	0.0116248
SCRI_RS_149172	4H	113.4	SCRI_RS_193529	5H	122.6	5.38181e-09	-0.0204016
SCRI_RS_119390	4H	113.4	SCRI_RS_201248	5H	122.6	4.64527e-05	0.0116248
BOPA1_2297_1250	4H	113.4	SCRI_RS_193529	5H	122.6	2.77549e-13	0.000870204
SCRI_RS_142792	4H	113.4	SCRI_RS_201248	5H	122.6	2.6892e-11	0.0155141
SCRI_RS_142177	4H	113.4	SCRI_RS_193529	5H	122.6	0.000771515	-0.0313258
BOPA1_1954_1198	4H	113.4	SCRI_RS_130992	5H	122.6	0.00658362	-0.00524622
SCRI_RS_142792	4H	113.4	SCRI_RS_193529	5H	122.6	1.65128e-10	-0.00177999
SCRI_RS_198507	4H	113.4	SCRI_RS_201248	5H	122.6	2.28028e-12	0.00892977
SCRI_RS_171481	4H	113.4	SCRI_RS_193529	5H	122.6	0.030004	-0.0234556
BOPA1_1954_1198	4H	113.4	SCRI_RS_201248	5H	122.6	9.84381e-11	0.00905765
SCRI_RS_157277	4H	113.4	SCRI_RS_193529	5H	122.6	0.0361792	-0.0040156
BOPA1_2297_1250	4H	113.4	SCRI_RS_201248	5H	122.6	2.05489e-12	0.00764339
SCRI_RS_149172	4H	113.4	SCRI_RS_201248	5H	122.6	2.53474e-08	-0.0136284
SCRI_RS_113536	4H	113.4	SCRI_RS_193529	5H	122.6	5.30631e-07	-0.0124171
BOPA1_4773_1009	4H	113.4	SCRI_RS_193529	5H	122.6	6.46618e-08	-0.00250472
BOPA1_1954_1198	4H	113.4	SCRI_RS_193529	5H	122.6	5.10056e-10	-0.00823639
SCRI_RS_113536	4H	113.4	SCRI_RS_201248	5H	122.6	2.15403e-06	-0.00410546
BOPA1_4773_1009	4H	113.4	SCRI_RS_201248	5H	122.6	2.56421e-07	0.00426847
SCRI_RS_111	4H	113.4	SCRI_RS_193529	5H	122.6	0.00185043	-0.00767196
BOPA1_954_1377	4H	113.4	SCRI_RS_193529	5H	122.6	0.00162715	-0.00720662
SCRI_RS_149609	4H	113.4	SCRI_RS_193529	5H	122.6	0.0037638	0.002159
SCRI_RS_149609	4H	113.4	SCRI_RS_201248	5H	122.6	0.000533231	0.0113649
SCRI_RS_111	4H	113.4	SCRI_RS_201248	5H	122.6	0.00060308	0.00830708
BOPA1_954_1377	4H	113.4	SCRI_RS_201248	5H	122.6	0.000524305	0.00877242
BOPA1_2878_574	4H	113.4	BOPA1_3696_2238	5H	122.6	0.00403475	0.00516652
SCRI_RS_136981	4H	113.4	SCRI_RS_193529	5H	122.6	4.83505e-05	-0.0105312
SCRI_RS_188943	4H	113.4	SCRI_RS_193529	5H	122.6	5.86997e-05	-0.0105533
SCRI_RS_136981	4H	113.4	SCRI_RS_201248	5H	122.6	1.8624e-05	0.0054478
SCRI_RS_188943	4H	113.4	SCRI_RS_201248	5H	122.6	2.26434e-05	0.00542574
SCRI_RS_188329	4H	113.4	SCRI_RS_193529	5H	122.6	6.30834e-05	-0.0117431
BOPA1_2878_574	4H	113.4	SCRI_RS_201248	5H	122.6	1.0132e-05	-0.00134766
SCRI_RS_145343	4H	113.4	SCRI_RS_193529	5H	122.6	0.000256396	-0.00570353
BOPA1_2878_574	4H	113.4	SCRI_RS_193529	5H	122.6	6.76792e-05	-0.036392
SCRI_RS_188329	4H	113.4	SCRI_RS_201248	5H	122.6	2.40968e-05	0.00423592
SCRI_RS_145343	4H	113.4	SCRI_RS_201248	5H	122.6	0.000104461	0.0102755
SCRI_RS_133334	4H	113.4	SCRI_RS_193529	5H	122.6	3.06841e-05	-0.0149817
SCRI_RS_133334	4H	113.4	SCRI_RS_201248	5H	122.6	8.75552e-06	0.000997334
BOPA2_12_30476	4H	113.4	BOPA1_3696_2238	5H	122.6	5.05458e-13	0.0212587
BOPA2_12_31151	4H	113.4	BOPA1_3696_2238	5H	122.6	0.00253636	0.00997838
SCRI_RS_222936	4H	113.4	BOPA1_3696_2238	5H	122.6	3.96677e-12	0.0235621
SCRI_RS_13970	4H	113.4	BOPA2_12_31202	5H	122.6	0.0246875	0.0520875
BOPA1_4152_573	4H	113.4	BOPA1_3696_2238	5H	122.6	8.28764e-05	0.00802949
SCRI_RS_8250	4H	113.4	BOPA1_3696_2238	5H	122.6	4.62911e-09	0.0132478
SCRI_RS_198507	4H	113.4	SCRI_RS_130992	5H	122.6	1.75432e-06	0.00669018
SCRI_RS_7809	4H	113.4	SCRI_RS_130992	5H	122.6	0.0234911	0.00283453
SCRI_RS_171481	4H	113.4	BOPA1_3696_2238	5H	122.6	1.26406e-08	0.0124286
SCRI_RS_216897	4H	113.4	BOPA1_3696_2238	5H	122.6	1.58832e-10	0.0266853
SCRI_RS_7809	4H	113.4	BOPA1_3696_2238	5H	122.6	7.62396e-05	0.0116218
SCRI_RS_142792	4H	113.4	BOPA1_3696_2238	5H	122.6	4.87016e-10	0.0156253
SCRI_RS_2513	4H	113.4	BOPA1_3696_2238	5H	122.6	0.0136408	-0.0016488
SCRI_RS_149172	4H	113.4	BOPA1_3696_2238	5H	122.6	9.92879e-12	0.0059883
SCRI_RS_198507	4H	113.4	BOPA1_3696_2238	5H	122.6	4.18583e-12	0.0273284
SCRI_RS_119390	4H	113.4	BOPA2_12_31202	5H	122.6	0.00729654	0.0539421
BOPA1_4773_1009	4H	113.4	BOPA1_3696_2238	5H	122.6	1.90734e-10	0.023926
SCRI_RS_113536	4H	113.4	BOPA1_3696_2238	5H	122.6	3.43855e-13	0.0188621
SCRI_RS_8250	4H	113.4	SCRI_RS_201248	5H	122.6	4.33366e-11	-0.00260811
SCRI_RS_8250	4H	113.4	SCRI_RS_193529	5H	122.6	3.53406e-10	-0.0199022
SCRI_RS_8250	4H	113.4	SCRI_RS_130992	5H	122.6	0.0143209	-0.00914741
SCRI_RS_2513	4H	113.4	SCRI_RS_193529	5H	122.6	2.8349e-06	-0.0201844
SCRI_RS_222936	4H	113.4	SCRI_RS_193529	5H	122.6	1.59158e-08	0.00116993
SCRI_RS_216897	4H	113.4	SCRI_RS_201248	5H	122.6	5.46743e-13	0.0172672
SCRI_RS_142792	4H	113.4	SCRI_RS_130992	5H	122.6	0.00644009	0.000159867
BOPA2_12_30146	4H	113.4	BOPA1_3696_2238	5H	122.6	2.95589e-05	0.0235946
SCRI_RS_216897	4H	113.4	SCRI_RS_193529	5H	122.6	3.10741e-12	-2.68424e-05
SCRI_RS_198507	4H	113.4	SCRI_RS_193529	5H	122.6	3.03342e-13	0.00215658
SCRI_RS_2513	4H	113.4	SCRI_RS_201248	5H	122.6	1.99294e-05	-0.0118263
SCRI_RS_222936	4H	113.4	SCRI_RS_201248	5H	122.6	6.99632e-08	0.00794312
SCRI_RS_216897	4H	113.4	SCRI_RS_130992	5H	122.6	0.00812421	-0.00351369
SCRI_RS_111	4H	113.4	BOPA1_3696_2238	5H	122.6	3.83633e-05	0.00648297
BOPA1_954_1377	4H	113.4	BOPA1_3696_2238	5H	122.6	3.41103e-05	0.00694831
SCRI_RS_99798	4H	113.4	SCRI_RS_201248	5H	122.6	0.0135464	0.00406207
SCRI_RS_136981	4H	113.4	BOPA1_3696_2238	5H	122.6	0.00027895	0.0200684
SCRI_RS_188943	4H	113.4	BOPA1_3696_2238	5H	122.6	0.000338625	0.0198821
SCRI_RS_149609	4H	113.4	BOPA1_3696_2238	5H	122.6	0.0420091	-0.00781728
SCRI_RS_157277	4H	113.4	BOPA2_12_31202	5H	122.6	0.0414204	0.0286757
SCRI_RS_188329	4H	113.4	BOPA1_3696_2238	5H	122.6	0.000420316	0.0188565
SCRI_RS_145343	4H	113.4	BOPA1_3696_2238	5H	122.6	0.00147903	0.0248961
SCRI_RS_133334	4H	113.4	BOPA1_3696_2238	5H	122.6	0.00199717	0.00751151
BOPA2_12_30476	4H	113.4	SCRI_RS_122458	5H	125.5	1.21153e-12	0.01253
BOPA2_12_31151	4H	113.4	SCRI_RS_122458	5H	125.5	3.33764e-05	0.0161641
BOPA2_12_30146	4H	113.4	SCRI_RS_122458	5H	125.5	6.13398e-07	0.0176698
SCRI_RS_119390	4H	113.4	SCRI_RS_122458	5H	125.5	6.76999e-06	0.0118473
BOPA1_1954_1198	4H	113.4	BOPA1_4795_782	5H	125.5	4.63793e-12	0.0129707
BOPA1_1954_1198	4H	113.4	SCRI_RS_122458	5H	125.5	5.8018e-12	0.00957433
BOPA1_4152_573	4H	113.4	BOPA1_4795_782	5H	125.5	1.31691e-06	0.00282759
BOPA1_4152_573	4H	113.4	SCRI_RS_122458	5H	125.5	1.30159e-06	0.00282759
BOPA1_2297_1250	4H	113.4	BOPA1_4795_782	5H	125.5	5.35633e-13	0.0109135
BOPA1_2297_1250	4H	113.4	SCRI_RS_122458	5H	125.5	6.27807e-13	0.00786587
SCRI_RS_113536	4H	113.4	SCRI_RS_122458	5H	125.5	7.24637e-06	-0.00274866
BOPA1_4773_1009	4H	113.4	BOPA1_4795_782	5H	125.5	5.0374e-07	-0.00273165
BOPA1_4773_1009	4H	113.4	SCRI_RS_122458	5H	125.5	5.4026e-07	-0.00882688
SCRI_RS_111	4H	113.4	SCRI_RS_122458	5H	125.5	0.000221671	0.00842264
BOPA1_954_1377	4H	113.4	SCRI_RS_122458	5H	125.5	0.00018831	0.00888798
BOPA1_2878_574	4H	113.4	BOPA1_4795_782	5H	125.5	1.38251e-06	0.00261121
BOPA1_2878_574	4H	113.4	SCRI_RS_122458	5H	125.5	1.67822e-06	-0.00043641
SCRI_RS_142177	4H	113.4	BOPA1_4795_782	5H	125.5	1.73186e-06	-0.0110202
SCRI_RS_142177	4H	113.4	SCRI_RS_122458	5H	125.5	1.43607e-06	-0.0110202
SCRI_RS_8250	4H	113.4	BOPA1_4795_782	5H	125.5	1.30046e-12	0.00728356
SCRI_RS_8250	4H	113.4	SCRI_RS_122458	5H	125.5	1.3292e-12	0.00728356
BOPA2_12_30476	4H	113.4	BOPA1_4795_782	5H	125.5	1.10927e-12	0.0155776
BOPA2_12_31151	4H	113.4	BOPA1_4795_782	5H	125.5	3.31261e-05	0.0161641
SCRI_RS_142924	4H	113.4	BOPA1_4795_782	5H	125.5	5.80384e-07	-0.00273503
SCRI_RS_142924	4H	113.4	SCRI_RS_122458	5H	125.5	5.29998e-07	-0.00273503
SCRI_RS_216897	4H	113.4	BOPA1_4795_782	5H	125.5	1.31038e-14	0.0212261
SCRI_RS_216897	4H	113.4	SCRI_RS_122458	5H	125.5	1.59452e-14	0.0181785
BOPA2_12_30146	4H	113.4	BOPA1_4795_782	5H	125.5	8.00625e-07	0.023765
SCRI_RS_2513	4H	113.4	BOPA1_4795_782	5H	125.5	9.99994e-06	-0.00339073
SCRI_RS_2513	4H	113.4	SCRI_RS_122458	5H	125.5	7.1229e-06	-0.00644152
SCRI_RS_142792	4H	113.4	BOPA1_4795_782	5H	125.5	1.01013e-12	0.0194203
SCRI_RS_142792	4H	113.4	SCRI_RS_122458	5H	125.5	1.15741e-12	0.0163727
SCRI_RS_171481	4H	113.4	BOPA1_4795_782	5H	125.5	0.0004542	0.00686632
SCRI_RS_171481	4H	113.4	SCRI_RS_122458	5H	125.5	0.000441788	0.00686632
SCRI_RS_119390	4H	113.4	BOPA1_4795_782	5H	125.5	5.61201e-06	0.0148949
SCRI_RS_157277	4H	113.4	BOPA1_4795_782	5H	125.5	0.0142943	-0.007201
SCRI_RS_157277	4H	113.4	SCRI_RS_122458	5H	125.5	0.014096	-0.007201
SCRI_RS_222936	4H	113.4	BOPA1_4795_782	5H	125.5	5.25054e-08	-0.00191558
SCRI_RS_222936	4H	113.4	SCRI_RS_122458	5H	125.5	6.55698e-08	-0.0049632
SCRI_RS_198507	4H	113.4	BOPA1_4795_782	5H	125.5	5.90839e-13	0.0120929
SCRI_RS_198507	4H	113.4	SCRI_RS_122458	5H	125.5	7.04143e-13	0.00904533
SCRI_RS_149172	4H	113.4	SCRI_RS_122458	5H	125.5	3.57632e-08	-0.00194419
SCRI_RS_149172	4H	113.4	BOPA1_4795_782	5H	125.5	4.23157e-08	-0.00190072
SCRI_RS_113536	4H	113.4	BOPA1_4795_782	5H	125.5	6.58207e-06	0.00334658
SCRI_RS_99798	4H	113.4	BOPA1_4795_782	5H	125.5	0.00278622	-0.00505612
SCRI_RS_99798	4H	113.4	SCRI_RS_122458	5H	125.5	0.00312686	-0.00810374
SCRI_RS_149609	4H	113.4	BOPA1_4795_782	5H	125.5	9.15265e-05	0.0185091
SCRI_RS_149609	4H	113.4	SCRI_RS_122458	5H	125.5	0.000107194	0.0154615
SCRI_RS_111	4H	113.4	BOPA1_4795_782	5H	125.5	0.000187738	0.0114703
BOPA1_954_1377	4H	113.4	BOPA1_4795_782	5H	125.5	0.000159393	0.0119356
SCRI_RS_136981	4H	113.4	BOPA1_4795_782	5H	125.5	2.70016e-06	0.00935576
SCRI_RS_188943	4H	113.4	BOPA1_4795_782	5H	125.5	3.35219e-06	0.0093303
SCRI_RS_136981	4H	113.4	SCRI_RS_122458	5H	125.5	3.31174e-06	0.00630814
SCRI_RS_188943	4H	113.4	SCRI_RS_122458	5H	125.5	4.10668e-06	0.00628268
SCRI_RS_188329	4H	113.4	BOPA1_4795_782	5H	125.5	3.6345e-06	0.00814388
SCRI_RS_188329	4H	113.4	SCRI_RS_122458	5H	125.5	4.42489e-06	0.00509626
SCRI_RS_145343	4H	113.4	BOPA1_4795_782	5H	125.5	1.82658e-05	0.0142344
SCRI_RS_145343	4H	113.4	SCRI_RS_122458	5H	125.5	2.18365e-05	0.0111868
SCRI_RS_133334	4H	113.4	BOPA1_4795_782	5H	125.5	3.75828e-06	-0.00806485
SCRI_RS_133334	4H	113.4	SCRI_RS_122458	5H	125.5	4.74788e-06	-0.0111125
SCRI_RS_142177	4H	113.4	SCRI_RS_235055	5H	125.6	9.89926e-06	0.0216575
BOPA2_12_30873	4H	113.4	BOPA2_12_31059	5H	125.6	1.63272e-06	0.0460005
BOPA2_12_30476	4H	113.4	BOPA2_12_31059	5H	125.6	7.29218e-11	0.0294745
BOPA1_4152_573	4H	113.4	BOPA2_12_31059	5H	125.6	2.1553e-14	0.0356838
BOPA1_1954_1198	4H	113.4	BOPA2_12_31059	5H	125.6	7.81761e-15	0.0398527
BOPA1_2297_1250	4H	113.4	BOPA2_12_31059	5H	125.6	1.25303e-15	0.0547283
BOPA1_4773_1009	4H	113.4	BOPA2_12_31059	5H	125.6	4.04861e-07	0.0363873
BOPA2_12_30476	4H	113.4	SCRI_RS_138933	5H	125.6	2.82391e-10	0.00606657
BOPA2_12_30146	4H	113.4	SCRI_RS_138933	5H	125.6	0.011317	0.0138931
BOPA1_1954_1198	4H	113.4	SCRI_RS_138933	5H	125.6	1.91882e-09	0.00362259
BOPA1_4152_573	4H	113.4	SCRI_RS_138933	5H	125.6	0.000293252	-0.00668345
SCRI_RS_119390	4H	113.4	SCRI_RS_138933	5H	125.6	0.000399463	0.00921256
BOPA1_2878_574	4H	113.4	BOPA2_12_31059	5H	125.6	4.48245e-07	0.00975329
BOPA1_2297_1250	4H	113.4	SCRI_RS_138933	5H	125.6	2.98231e-10	0.00879709
SCRI_RS_113536	4H	113.4	SCRI_RS_138933	5H	125.6	0.00135569	0.00821783
BOPA1_4773_1009	4H	113.4	SCRI_RS_138933	5H	125.6	0.000113662	0.0021396
SCRI_RS_111	4H	113.4	SCRI_RS_138933	5H	125.6	0.0195342	0.000332257
BOPA1_954_1377	4H	113.4	SCRI_RS_138933	5H	125.6	0.0169018	0.000797596
SCRI_RS_136981	4H	113.4	SCRI_RS_138933	5H	125.6	0.000353089	-0.00300416
BOPA1_2878_574	4H	113.4	SCRI_RS_138933	5H	125.6	0.000140259	-0.00563717
SCRI_RS_133334	4H	113.4	SCRI_RS_138933	5H	125.6	0.000176417	-0.0037844
SCRI_RS_8250	4H	113.4	BOPA2_12_31059	5H	125.6	7.38787e-12	0.0311185
SCRI_RS_2513	4H	113.4	BOPA2_12_31059	5H	125.6	2.7495e-12	0.0206506
SCRI_RS_216897	4H	113.4	BOPA2_12_31059	5H	125.6	1.32461e-16	0.0533917
SCRI_RS_222936	4H	113.4	BOPA2_12_31059	5H	125.6	9.50972e-12	0.0597295
SCRI_RS_119390	4H	113.4	BOPA2_12_31059	5H	125.6	1.96969e-06	0.0117792
BOPA2_12_31151	4H	113.4	BOPA2_12_31059	5H	125.6	6.7158e-05	0.00202964
SCRI_RS_142792	4H	113.4	BOPA2_12_31059	5H	125.6	1.78031e-14	0.0398527
SCRI_RS_142924	4H	113.4	BOPA2_12_31059	5H	125.6	2.13355e-08	0.00283352
SCRI_RS_142177	4H	113.4	BOPA2_12_31059	5H	125.6	2.57163e-06	0.0101902
SCRI_RS_157277	4H	113.4	BOPA2_12_31059	5H	125.6	9.25026e-05	0.0208492
SCRI_RS_99798	4H	113.4	BOPA2_12_31059	5H	125.6	6.73629e-08	0.0368532
SCRI_RS_198507	4H	113.4	BOPA2_12_31059	5H	125.6	1.08352e-15	0.0567096
SCRI_RS_149172	4H	113.4	BOPA2_12_31059	5H	125.6	1.2369e-08	0.0370783
SCRI_RS_142177	4H	113.4	SCRI_RS_138933	5H	125.6	6.91694e-09	-0.0083967
SCRI_RS_113536	4H	113.4	BOPA2_12_31059	5H	125.6	0.0123241	0.0169702
SCRI_RS_8250	4H	113.4	SCRI_RS_138933	5H	125.6	4.0637e-10	-0.000964824
SCRI_RS_216897	4H	113.4	SCRI_RS_138933	5H	125.6	3.74618e-12	0.0129777
SCRI_RS_142924	4H	113.4	SCRI_RS_138933	5H	125.6	0.000144346	-0.00841737
SCRI_RS_2513	4H	113.4	SCRI_RS_138933	5H	125.6	0.000910381	-0.020598
SCRI_RS_142792	4H	113.4	SCRI_RS_138933	5H	125.6	3.23831e-10	0.00990929
SCRI_RS_222936	4H	113.4	SCRI_RS_138933	5H	125.6	3.92522e-06	0.00880073
SCRI_RS_133334	4H	113.4	BOPA2_12_31059	5H	125.6	2.17643e-07	0.0137589
SCRI_RS_198507	4H	113.4	SCRI_RS_138933	5H	125.6	4.06699e-10	0.00741051
SCRI_RS_188329	4H	113.4	BOPA2_12_31059	5H	125.6	5.5575e-06	0.0102091
SCRI_RS_136981	4H	113.4	BOPA2_12_31059	5H	125.6	5.42833e-06	0.0106083
SCRI_RS_188943	4H	113.4	BOPA2_12_31059	5H	125.6	6.26213e-06	0.0106083
SCRI_RS_165088	4H	113.4	BOPA2_12_31059	5H	125.6	0.000104249	-0.0133912
SCRI_RS_145343	4H	113.4	BOPA2_12_31059	5H	125.6	1.10975e-05	0.0168045
SCRI_RS_149172	4H	113.4	SCRI_RS_138933	5H	125.6	1.73116e-05	-0.00401712
SCRI_RS_99798	4H	113.4	SCRI_RS_138933	5H	125.6	0.00245051	-0.00505612
SCRI_RS_149609	4H	113.4	SCRI_RS_138933	5H	125.6	0.011272	0.00737112
SCRI_RS_188943	4H	113.4	SCRI_RS_138933	5H	125.6	0.000432702	-0.00311108
SCRI_RS_188329	4H	113.4	SCRI_RS_138933	5H	125.6	0.000462922	-0.00421605
SCRI_RS_145343	4H	113.4	SCRI_RS_138933	5H	125.6	0.00192965	0.00309637
SCRI_RS_110912	4H	113.4	SCRI_RS_161471	5H	125.8	0.0214153	0.0150874
BOPA2_12_30239	4H	113.4	SCRI_RS_161471	5H	125.8	0.00677997	0.0101157
SCRI_RS_13970	4H	113.4	SCRI_RS_161471	5H	125.8	4.88751e-05	0.0342696
BOPA2_12_30239	4H	113.4	SCRI_RS_217212	5H	125.8	0.0186165	0.0147339
SCRI_RS_13970	4H	113.4	SCRI_RS_217212	5H	125.8	0.000354261	0.0388877
SCRI_RS_142924	4H	113.4	SCRI_RS_161471	5H	125.8	1.80044e-12	0.0326936
SCRI_RS_142177	4H	113.4	SCRI_RS_161471	5H	125.8	6.22709e-13	0.0261935
SCRI_RS_142177	4H	113.4	SCRI_RS_217212	5H	125.8	2.17043e-10	0.00131936
BOPA2_12_30476	4H	113.4	SCRI_RS_217212	5H	125.8	2.44558e-15	0.016306
SCRI_RS_157277	4H	113.4	SCRI_RS_161471	5H	125.8	2.46495e-08	0.0323483
SCRI_RS_142924	4H	113.4	SCRI_RS_217212	5H	125.8	3.78637e-10	0.0111715
SCRI_RS_216897	4H	113.4	SCRI_RS_217212	5H	125.8	1.61797e-17	0.0310908
BOPA2_12_31151	4H	113.4	SCRI_RS_217212	5H	125.8	5.24897e-05	-0.00205431
BOPA2_12_30146	4H	113.4	SCRI_RS_217212	5H	125.8	6.77097e-07	0.0187727
BOPA2_12_31151	4H	113.4	SCRI_RS_161471	5H	125.8	0.00049984	0.00367524
SCRI_RS_157277	4H	113.4	SCRI_RS_217212	5H	125.8	1.01916e-05	0.0210651
SCRI_RS_142792	4H	113.4	SCRI_RS_217212	5H	125.8	5.91773e-15	0.0215279
BOPA2_12_30146	4H	113.4	SCRI_RS_161471	5H	125.8	2.77998e-05	0.0129339
SCRI_RS_198507	4H	113.4	SCRI_RS_217212	5H	125.8	4.39844e-16	0.0252418
SCRI_RS_119390	4H	113.4	SCRI_RS_217212	5H	125.8	2.7513e-09	0.0286479
BOPA1_2297_1250	4H	113.4	SCRI_RS_217212	5H	125.8	3.30537e-16	0.0266426
SCRI_RS_149172	4H	113.4	SCRI_RS_217212	5H	125.8	8.92097e-11	0.0145668
BOPA1_1954_1198	4H	113.4	SCRI_RS_217212	5H	125.8	2.95783e-14	0.0159749
BOPA1_4152_573	4H	113.4	SCRI_RS_217212	5H	125.8	3.41659e-08	0.00393865
BOPA1_1954_1198	4H	113.4	SCRI_RS_161471	5H	125.8	3.09635e-13	0.0230899
SCRI_RS_142792	4H	113.4	SCRI_RS_161471	5H	125.8	1.0926e-13	0.0270207
SCRI_RS_171481	4H	113.4	SCRI_RS_217212	5H	125.8	0.00142791	-0.0126537
SCRI_RS_113536	4H	113.4	SCRI_RS_217212	5H	125.8	1.92104e-08	0.0270366
SCRI_RS_119390	4H	113.4	SCRI_RS_161471	5H	125.8	2.26254e-07	0.0247065
BOPA1_4773_1009	4H	113.4	SCRI_RS_217212	5H	125.8	1.4226e-09	0.0201917
BOPA2_12_30476	4H	113.4	SCRI_RS_161471	5H	125.8	7.57432e-10	0.00215777
BOPA1_4152_573	4H	113.4	SCRI_RS_161471	5H	125.8	1.14032e-06	0.0132611
BOPA1_2297_1250	4H	113.4	SCRI_RS_161471	5H	125.8	5.45994e-11	-0.00654395
SCRI_RS_149172	4H	113.4	SCRI_RS_161471	5H	125.8	2.27085e-06	-0.010709
SCRI_RS_149609	4H	113.4	SCRI_RS_217212	5H	125.8	4.40938e-07	0.0268547
SCRI_RS_111	4H	113.4	SCRI_RS_217212	5H	125.8	1.20973e-06	0.0209919
BOPA1_954_1377	4H	113.4	SCRI_RS_217212	5H	125.8	8.46953e-07	0.0220062
BOPA1_4773_1009	4H	113.4	SCRI_RS_161471	5H	125.8	2.7581e-07	-0.00993438
SCRI_RS_136981	4H	113.4	SCRI_RS_217212	5H	125.8	2.10876e-08	0.0182044
SCRI_RS_188943	4H	113.4	SCRI_RS_217212	5H	125.8	2.67394e-08	0.0180975
BOPA1_2878_574	4H	113.4	SCRI_RS_217212	5H	125.8	8.5161e-09	0.0126818
SCRI_RS_133334	4H	113.4	SCRI_RS_217212	5H	125.8	1.94499e-08	0.0161496
SCRI_RS_188329	4H	113.4	SCRI_RS_217212	5H	125.8	2.97019e-08	0.0169926
SCRI_RS_111	4H	113.4	SCRI_RS_161471	5H	125.8	0.000504815	0.0125365
BOPA1_954_1377	4H	113.4	SCRI_RS_161471	5H	125.8	0.000414945	0.0129211
SCRI_RS_149609	4H	113.4	SCRI_RS_161471	5H	125.8	3.07082e-05	0.0257546
SCRI_RS_145343	4H	113.4	SCRI_RS_217212	5H	125.8	1.54435e-07	0.0242616
SCRI_RS_136981	4H	113.4	SCRI_RS_161471	5H	125.8	5.71999e-08	0.030321
BOPA1_2878_574	4H	113.4	SCRI_RS_161471	5H	125.8	5.74667e-09	0.0310583
SCRI_RS_133334	4H	113.4	SCRI_RS_161471	5H	125.8	7.56285e-09	0.0358007
SCRI_RS_145343	4H	113.4	SCRI_RS_161471	5H	125.8	4.79963e-07	0.0358092
SCRI_RS_8250	4H	113.4	SCRI_RS_217212	5H	125.8	1.27336e-15	0.0173542
SCRI_RS_2513	4H	113.4	SCRI_RS_217212	5H	125.8	4.31752e-08	0.0113907
SCRI_RS_216897	4H	113.4	SCRI_RS_161471	5H	125.8	1.01643e-15	0.0170459
SCRI_RS_8250	4H	113.4	SCRI_RS_161471	5H	125.8	5.84769e-12	0.00442984
SCRI_RS_222936	4H	113.4	SCRI_RS_217212	5H	125.8	8.47622e-11	0.0195412
SCRI_RS_2513	4H	113.4	SCRI_RS_161471	5H	125.8	1.31986e-05	0.00521717
SCRI_RS_99798	4H	113.4	SCRI_RS_161471	5H	125.8	7.00119e-06	0.0100502
SCRI_RS_171481	4H	113.4	SCRI_RS_161471	5H	125.8	0.0052454	-0.00558176
SCRI_RS_99798	4H	113.4	SCRI_RS_217212	5H	125.8	0.00137917	-0.00406479
SCRI_RS_222936	4H	113.4	SCRI_RS_161471	5H	125.8	1.58111e-06	-0.00654031
SCRI_RS_198507	4H	113.4	SCRI_RS_161471	5H	125.8	5.08449e-11	-0.00901364
SCRI_RS_188943	4H	113.4	SCRI_RS_161471	5H	125.8	7.24041e-08	0.0302141
SCRI_RS_188329	4H	113.4	SCRI_RS_161471	5H	125.8	9.02742e-08	0.0291091
SCRI_RS_142177	4H	113.4	SCRI_RS_149432	5H	126.8	1.38505e-07	0.00868935
SCRI_RS_142177	4H	113.4	SCRI_RS_184066	5H	126.8	1.176e-12	0.0145863
SCRI_RS_142177	4H	113.4	SCRI_RS_197881	5H	126.8	1.38803e-12	0.0132135
SCRI_RS_142924	4H	113.4	SCRI_RS_184066	5H	126.8	1.59004e-06	-0.0144294
SCRI_RS_142924	4H	113.4	SCRI_RS_197881	5H	126.8	2.82352e-07	-0.00367227
SCRI_RS_157277	4H	113.4	SCRI_RS_184066	5H	126.8	0.00200539	0.00510162
SCRI_RS_157277	4H	113.4	SCRI_RS_197881	5H	126.8	0.000712759	0.0120277
SCRI_RS_142924	4H	113.4	SCRI_RS_149432	5H	126.8	0.00472474	-0.0149323
BOPA2_12_30476	4H	113.4	SCRI_RS_184066	5H	126.8	8.08022e-09	-0.0232185
BOPA2_12_30476	4H	113.4	SCRI_RS_197881	5H	126.8	4.55305e-10	-0.00779007
BOPA2_12_30476	4H	113.4	SCRI_RS_149432	5H	126.8	1.96576e-06	-0.014025
SCRI_RS_142792	4H	113.4	SCRI_RS_184066	5H	126.8	8.16024e-12	0.00242926
SCRI_RS_142792	4H	113.4	SCRI_RS_197881	5H	126.8	4.92822e-13	0.0138108
SCRI_RS_142792	4H	113.4	SCRI_RS_149432	5H	126.8	2.62028e-09	0.00757592
BOPA1_1954_1198	4H	113.4	SCRI_RS_184066	5H	126.8	6.96267e-11	-0.00490342
BOPA1_1954_1198	4H	113.4	SCRI_RS_197881	5H	126.8	2.78939e-12	0.00788381
BOPA1_4152_573	4H	113.4	SCRI_RS_184066	5H	126.8	2.98332e-05	-0.020947
BOPA1_4152_573	4H	113.4	SCRI_RS_197881	5H	126.8	1.50766e-06	-0.00278193
BOPA1_1954_1198	4H	113.4	SCRI_RS_149432	5H	126.8	1.41394e-08	0.0014351
BOPA2_12_30146	4H	113.4	SCRI_RS_184066	5H	126.8	0.0114692	-0.00848567
BOPA2_12_30146	4H	113.4	SCRI_RS_197881	5H	126.8	0.0106749	-0.00393813
BOPA2_12_30146	4H	113.4	SCRI_RS_149432	5H	126.8	0.00587643	-0.00393813
BOPA1_4152_573	4H	113.4	SCRI_RS_149432	5H	126.8	0.00173768	-0.00588281
BOPA1_2297_1250	4H	113.4	SCRI_RS_184066	5H	126.8	6.75898e-12	-0.00621305
BOPA1_2297_1250	4H	113.4	SCRI_RS_197881	5H	126.8	3.00016e-13	0.00913266
SCRI_RS_149172	4H	113.4	SCRI_RS_184066	5H	126.8	5.32941e-07	-0.0223849
SCRI_RS_149172	4H	113.4	SCRI_RS_197881	5H	126.8	4.06047e-08	-0.00252444
SCRI_RS_149172	4H	113.4	SCRI_RS_149432	5H	126.8	1.31573e-08	-0.0104174
BOPA1_2297_1250	4H	113.4	SCRI_RS_149432	5H	126.8	1.5043e-09	0.00100662
SCRI_RS_119390	4H	113.4	SCRI_RS_184066	5H	126.8	0.0085987	-0.0183444
SCRI_RS_119390	4H	113.4	SCRI_RS_197881	5H	126.8	0.000537634	-0.00513077
BOPA1_4773_1009	4H	113.4	SCRI_RS_184066	5H	126.8	9.36028e-07	-0.00522421
BOPA1_4773_1009	4H	113.4	SCRI_RS_149432	5H	126.8	9.90054e-08	-0.00102411
BOPA1_4773_1009	4H	113.4	SCRI_RS_197881	5H	126.8	2.78811e-07	0.00247517
SCRI_RS_113536	4H	113.4	SCRI_RS_149432	5H	126.8	0.000169895	-0.0112948
SCRI_RS_113536	4H	113.4	SCRI_RS_197881	5H	126.8	0.000394429	-0.00792687
SCRI_RS_113536	4H	113.4	SCRI_RS_184066	5H	126.8	0.00296883	-0.0237731
SCRI_RS_136981	4H	113.4	SCRI_RS_149432	5H	126.8	7.17143e-05	-0.00804533
SCRI_RS_133334	4H	113.4	SCRI_RS_184066	5H	126.8	4.92909e-06	-0.00211816
BOPA1_2878_574	4H	113.4	SCRI_RS_184066	5H	126.8	5.76444e-06	-0.0126096
SCRI_RS_136981	4H	113.4	SCRI_RS_197881	5H	126.8	1.51026e-06	0.00358762
SCRI_RS_188943	4H	113.4	SCRI_RS_197881	5H	126.8	1.9323e-06	0.0034807
SCRI_RS_111	4H	113.4	SCRI_RS_149432	5H	126.8	0.0047704	-0.0175648
SCRI_RS_111	4H	113.4	SCRI_RS_197881	5H	126.8	0.0103007	-0.0141969
BOPA1_2878_574	4H	113.4	SCRI_RS_149432	5H	126.8	0.00128219	-0.0227915
BOPA1_954_1377	4H	113.4	SCRI_RS_149432	5H	126.8	0.00405641	-0.0171802
BOPA1_954_1377	4H	113.4	SCRI_RS_197881	5H	126.8	0.00878748	-0.0138122
SCRI_RS_149609	4H	113.4	SCRI_RS_197881	5H	126.8	0.00944386	-0.00675203
SCRI_RS_133334	4H	113.4	SCRI_RS_149432	5H	126.8	0.000888246	-0.0120252
SCRI_RS_133334	4H	113.4	SCRI_RS_197881	5H	126.8	6.65144e-07	0.00771421
BOPA1_2878_574	4H	113.4	SCRI_RS_197881	5H	126.8	8.18026e-07	-0.00144833
SCRI_RS_145343	4H	113.4	SCRI_RS_149432	5H	126.8	0.000432916	-0.00354857
SCRI_RS_188329	4H	113.4	SCRI_RS_197881	5H	126.8	2.03514e-06	0.00237574
SCRI_RS_145343	4H	113.4	SCRI_RS_197881	5H	126.8	1.1272e-05	0.00968816
SCRI_RS_136981	4H	113.4	SCRI_RS_184066	5H	126.8	1.28568e-05	-0.00673143
SCRI_RS_145343	4H	113.4	SCRI_RS_184066	5H	126.8	7.78664e-05	0.000603339
BOPA2_12_30476	4H	113.4	BOPA1_1394_1222	5H	126.8	5.50351e-08	0.0178975
SCRI_RS_142177	4H	113.4	BOPA1_1394_1222	5H	126.8	0.00365374	-0.0066688
SCRI_RS_8250	4H	113.4	BOPA1_1394_1222	5H	126.8	5.48679e-06	0.0350995
SCRI_RS_216897	4H	113.4	BOPA1_1394_1222	5H	126.8	9.40207e-06	0.0322017
SCRI_RS_222936	4H	113.4	BOPA1_1394_1222	5H	126.8	0.000539961	0.0409256
SCRI_RS_149172	4H	113.4	BOPA1_1394_1222	5H	126.8	0.00718436	0.03206
SCRI_RS_198507	4H	113.4	BOPA1_1394_1222	5H	126.8	3.39069e-07	0.0392457
BOPA1_2297_1250	4H	113.4	BOPA1_1394_1222	5H	126.8	4.34774e-07	0.0381626
BOPA1_1954_1198	4H	113.4	BOPA1_1394_1222	5H	126.8	7.28392e-05	0.00984392
SCRI_RS_142792	4H	113.4	BOPA1_1394_1222	5H	126.8	0.000355732	0.0128941
SCRI_RS_113536	4H	113.4	BOPA1_1394_1222	5H	126.8	0.000874018	0.0551254
SCRI_RS_216897	4H	113.4	SCRI_RS_184066	5H	126.8	1.66139e-13	0.00937375
SCRI_RS_216897	4H	113.4	SCRI_RS_197881	5H	126.8	2.93268e-15	0.0203227
SCRI_RS_7809	4H	113.4	BOPA1_1394_1222	5H	126.8	0.00088527	0.00981263
SCRI_RS_8250	4H	113.4	SCRI_RS_184066	5H	126.8	1.19687e-09	-0.0131953
SCRI_RS_216897	4H	113.4	SCRI_RS_149432	5H	126.8	4.33001e-11	0.0124306
SCRI_RS_8250	4H	113.4	SCRI_RS_197881	5H	126.8	3.22979e-11	0.00288926
SCRI_RS_8250	4H	113.4	SCRI_RS_149432	5H	126.8	3.12564e-07	-0.00500284
SCRI_RS_2513	4H	113.4	SCRI_RS_184066	5H	126.8	5.1142e-05	-0.0175147
SCRI_RS_2513	4H	113.4	SCRI_RS_197881	5H	126.8	3.32546e-06	0.000715422
SCRI_RS_2513	4H	113.4	SCRI_RS_149432	5H	126.8	0.00235591	-0.0108034
SCRI_RS_222936	4H	113.4	SCRI_RS_184066	5H	126.8	7.22885e-08	-0.00178927
SCRI_RS_222936	4H	113.4	SCRI_RS_197881	5H	126.8	3.94471e-09	0.0135564
SCRI_RS_222936	4H	113.4	SCRI_RS_149432	5H	126.8	1.40182e-09	0.0118182
SCRI_RS_99798	4H	113.4	SCRI_RS_184066	5H	126.8	1.37458e-05	0.0132823
SCRI_RS_99798	4H	113.4	SCRI_RS_197881	5H	126.8	3.07779e-06	0.0148676
SCRI_RS_198507	4H	113.4	SCRI_RS_184066	5H	126.8	8.94148e-12	-0.00759963
SCRI_RS_198507	4H	113.4	SCRI_RS_197881	5H	126.8	3.89679e-13	0.00774608
SCRI_RS_99798	4H	113.4	SCRI_RS_149432	5H	126.8	0.0200121	0.0103434
SCRI_RS_198507	4H	113.4	SCRI_RS_149432	5H	126.8	1.57688e-09	0.00298796
SCRI_RS_188943	4H	113.4	SCRI_RS_149432	5H	126.8	8.79978e-05	-0.00820952
SCRI_RS_149609	4H	113.4	SCRI_RS_149432	5H	126.8	0.00545073	-0.01012
SCRI_RS_188329	4H	113.4	SCRI_RS_149432	5H	126.8	9.98144e-05	-0.00925721
SCRI_RS_188943	4H	113.4	SCRI_RS_184066	5H	126.8	1.64299e-05	-0.00700752
SCRI_RS_188329	4H	113.4	SCRI_RS_184066	5H	126.8	1.66027e-05	-0.00794332
SCRI_RS_222936	4H	113.4	SCRI_RS_237494	5H	128.2	0.000534453	0.0169131
BOPA2_12_31151	4H	113.4	SCRI_RS_237494	5H	128.2	0.00586179	0.00654913
SCRI_RS_119390	4H	113.4	SCRI_RS_237494	5H	128.2	0.00151949	0.0194964
SCRI_RS_216897	4H	113.4	SCRI_RS_237494	5H	128.2	8.23828e-07	0.0173426
BOPA1_4152_573	4H	113.4	BOPA1_6553_328	5H	128.2	4.84632e-11	0.0111575
BOPA1_4152_573	4H	113.4	SCRI_RS_237494	5H	128.2	3.23121e-06	0.01832
BOPA1_1954_1198	4H	113.4	SCRI_RS_237494	5H	128.2	1.58406e-06	0.0216678
SCRI_RS_142792	4H	113.4	SCRI_RS_237494	5H	128.2	2.27669e-06	0.021454
BOPA2_12_30476	4H	113.4	SCRI_RS_237494	5H	128.2	0.0362929	0.00601541
SCRI_RS_142177	4H	113.4	SCRI_RS_158089	5H	128.2	8.99901e-13	0.0167699
SCRI_RS_142177	4H	113.4	SCRI_RS_228463	5H	128.2	4.94037e-11	0.0111437
SCRI_RS_142924	4H	113.4	SCRI_RS_237494	5H	128.2	6.0619e-06	0.0148356
SCRI_RS_157277	4H	113.4	SCRI_RS_237494	5H	128.2	0.00851368	0.0189104
BOPA1_1954_1198	4H	113.4	BOPA1_6553_328	5H	128.2	2.59472e-17	0.0162119
BOPA1_2297_1250	4H	113.4	BOPA1_6553_328	5H	128.2	1.46913e-18	0.0230556
SCRI_RS_157277	4H	113.4	SCRI_RS_228463	5H	128.2	0.00319015	0.00762897
SCRI_RS_198507	4H	113.4	SCRI_RS_237494	5H	128.2	8.15854e-05	0.00820021
SCRI_RS_216897	4H	113.4	SCRI_RS_228463	5H	128.2	1.57961e-13	0.0120686
BOPA1_4773_1009	4H	113.4	BOPA1_6553_328	5H	128.2	1.98821e-11	0.0162668
BOPA1_2297_1250	4H	113.4	SCRI_RS_237494	5H	128.2	7.26555e-05	0.0106699
SCRI_RS_142924	4H	113.4	SCRI_RS_228463	5H	128.2	2.14629e-06	-0.0042555
BOPA2_12_30476	4H	113.4	BOPA2_12_30635	5H	128.2	1.18544e-08	-0.0160442
BOPA2_12_30476	4H	113.4	SCRI_RS_228463	5H	128.2	1.22301e-08	-0.0160442
SCRI_RS_142792	4H	113.4	SCRI_RS_228463	5H	128.2	1.7242e-11	0.00555669
SCRI_RS_142924	4H	113.4	SCRI_RS_158089	5H	128.2	3.5358e-06	-0.00845166
SCRI_RS_222936	4H	113.4	SCRI_RS_228463	5H	128.2	8.77692e-08	0.0067889
BOPA1_1954_1198	4H	113.4	BOPA2_12_30635	5H	128.2	2.18684e-11	0.00581402
BOPA1_1954_1198	4H	113.4	SCRI_RS_228463	5H	128.2	2.28554e-11	0.00581402
BOPA2_12_30146	4H	113.4	BOPA2_12_30635	5H	128.2	0.0310067	-0.0064157
SCRI_RS_133334	4H	113.4	SCRI_RS_237494	5H	128.2	7.50086e-05	0.036586
BOPA1_4152_573	4H	113.4	BOPA2_12_30635	5H	128.2	1.90409e-05	-0.011036
BOPA1_4152_573	4H	113.4	SCRI_RS_228463	5H	128.2	1.94707e-05	-0.011036
SCRI_RS_198507	4H	113.4	SCRI_RS_228463	5H	128.2	1.18983e-11	-0.000508031
BOPA1_2297_1250	4H	113.4	BOPA2_12_30635	5H	128.2	8.68273e-12	0.000878552
BOPA1_2297_1250	4H	113.4	SCRI_RS_228463	5H	128.2	9.31831e-12	0.000878552
SCRI_RS_149172	4H	113.4	SCRI_RS_228463	5H	128.2	1.70706e-07	-0.0125668
BOPA1_2878_574	4H	113.4	SCRI_RS_237494	5H	128.2	0.000680992	0.0324654
SCRI_RS_188329	4H	113.4	SCRI_RS_237494	5H	128.2	0.0357972	0.0227552
SCRI_RS_136981	4H	113.4	SCRI_RS_237494	5H	128.2	0.0380393	0.0227552
SCRI_RS_188943	4H	113.4	SCRI_RS_237494	5H	128.2	0.0415899	0.0226483
SCRI_RS_157277	4H	113.4	SCRI_RS_158089	5H	128.2	0.0278026	0.00712141
SCRI_RS_142792	4H	113.4	SCRI_RS_158089	5H	128.2	1.65833e-08	-0.0288758
BOPA1_4773_1009	4H	113.4	BOPA2_12_30635	5H	128.2	2.63609e-06	-0.0095944
BOPA1_4773_1009	4H	113.4	SCRI_RS_228463	5H	128.2	2.76977e-06	-0.0095944
BOPA1_1954_1198	4H	113.4	BOPA2_12_11164	5H	128.2	0.0235541	-0.0138761
BOPA2_12_30476	4H	113.4	SCRI_RS_158089	5H	128.2	1.15551e-05	-0.0504767
BOPA1_2297_1250	4H	113.4	SCRI_RS_158089	5H	128.2	1.89362e-09	-0.0246276
SCRI_RS_119390	4H	113.4	SCRI_RS_228463	5H	128.2	0.0067945	-0.0118983
BOPA1_1954_1198	4H	113.4	SCRI_RS_158089	5H	128.2	2.73916e-08	-0.028778
SCRI_RS_149172	4H	113.4	SCRI_RS_158089	5H	128.2	0.000134937	-0.0392347
BOPA1_4152_573	4H	113.4	SCRI_RS_158089	5H	128.2	0.00993667	-0.0454685
SCRI_RS_113536	4H	113.4	SCRI_RS_228463	5H	128.2	0.00130733	-0.0179981
BOPA1_4773_1009	4H	113.4	SCRI_RS_158089	5H	128.2	0.000468852	-0.0275936
SCRI_RS_119390	4H	113.4	SCRI_RS_158089	5H	128.2	0.0219653	-0.0167011
BOPA1_2878_574	4H	113.4	BOPA1_6553_328	5H	128.2	5.67683e-09	0.0157061
SCRI_RS_136981	4H	113.4	SCRI_RS_228463	5H	128.2	1.24625e-05	-0.00466649
SCRI_RS_188943	4H	113.4	SCRI_RS_228463	5H	128.2	1.57309e-05	-0.00477341
BOPA1_2878_574	4H	113.4	BOPA2_12_30635	5H	128.2	2.62674e-06	-0.00202444
SCRI_RS_133334	4H	113.4	SCRI_RS_228463	5H	128.2	5.64904e-06	-0.0005399
BOPA1_2878_574	4H	113.4	SCRI_RS_228463	5H	128.2	2.70047e-06	-0.00202444
SCRI_RS_188329	4H	113.4	SCRI_RS_228463	5H	128.2	1.60074e-05	-0.00587837
SCRI_RS_145343	4H	113.4	SCRI_RS_228463	5H	128.2	8.23908e-05	0.00143405
SCRI_RS_136981	4H	113.4	SCRI_RS_158089	5H	128.2	8.08331e-05	-0.00310007
BOPA1_2878_574	4H	113.4	SCRI_RS_158089	5H	128.2	1.82961e-05	-0.0016545
SCRI_RS_133334	4H	113.4	SCRI_RS_158089	5H	128.2	8.11208e-05	-0.00469782
SCRI_RS_145343	4H	113.4	SCRI_RS_158089	5H	128.2	0.000579907	0.00119168
BOPA2_12_30476	4H	113.4	BOPA1_6553_328	5H	128.2	1.10107e-15	0.00614938
SCRI_RS_222936	4H	113.4	BOPA1_6553_328	5H	128.2	2.71743e-15	0.0274794
SCRI_RS_99798	4H	113.4	SCRI_RS_237494	5H	128.2	0.000733354	0.0247853
SCRI_RS_142177	4H	113.4	BOPA1_5156_737	5H	128.2	0.000607301	0.0158581
SCRI_RS_2513	4H	113.4	SCRI_RS_237494	5H	128.2	1.96473e-05	0.0131368
SCRI_RS_8250	4H	113.4	SCRI_RS_237494	5H	128.2	2.17025e-05	0.00741391
SCRI_RS_142177	4H	113.4	BOPA1_6553_328	5H	128.2	8.24201e-11	0.00881484
SCRI_RS_216897	4H	113.4	BOPA1_6553_328	5H	128.2	1.63381e-18	0.0283298
SCRI_RS_8250	4H	113.4	BOPA1_6553_328	5H	128.2	2.19942e-14	0.0108964
SCRI_RS_142177	4H	113.4	BOPA2_12_30635	5H	128.2	4.867e-11	0.0111437
SCRI_RS_142792	4H	113.4	BOPA1_6553_328	5H	128.2	2.1531e-17	0.0159545
SCRI_RS_2513	4H	113.4	BOPA1_6553_328	5H	128.2	2.08558e-08	0.0101098
SCRI_RS_198507	4H	113.4	BOPA1_6553_328	5H	128.2	1.64763e-18	0.021669
SCRI_RS_99798	4H	113.4	BOPA1_6553_328	5H	128.2	8.27829e-12	0.0290591
SCRI_RS_149172	4H	113.4	BOPA1_6553_328	5H	128.2	8.03756e-14	0.0161857
SCRI_RS_119390	4H	113.4	BOPA2_12_11164	5H	128.2	0.000150514	-0.000502185
BOPA2_12_30873	4H	113.4	BOPA1_6553_328	5H	128.2	0.00974772	0.0366721
BOPA2_12_31151	4H	113.4	BOPA1_6553_328	5H	128.2	0.00388793	-0.0232484
SCRI_RS_142924	4H	113.4	BOPA2_12_11164	5H	128.2	2.99661e-07	-0.00500936
SCRI_RS_171481	4H	113.4	BOPA1_6553_328	5H	128.2	0.00492539	-0.0268288
SCRI_RS_7809	4H	113.4	BOPA1_6553_328	5H	128.2	0.0155761	-0.0195976
SCRI_RS_157277	4H	113.4	BOPA2_12_30635	5H	128.2	0.00316663	0.00762897
SCRI_RS_142924	4H	113.4	BOPA1_6553_328	5H	128.2	8.27513e-06	-0.00807096
SCRI_RS_216897	4H	113.4	BOPA2_12_30635	5H	128.2	1.51568e-13	0.0120686
SCRI_RS_157277	4H	113.4	BOPA1_6553_328	5H	128.2	0.0117324	0.00762897
SCRI_RS_157277	4H	113.4	BOPA2_12_11164	5H	128.2	0.00295809	0.00813288
SCRI_RS_8250	4H	113.4	BOPA2_12_30635	5H	128.2	9.79951e-10	-0.00536485
SCRI_RS_142924	4H	113.4	BOPA2_12_30635	5H	128.2	2.11848e-06	-0.0042555
SCRI_RS_8250	4H	113.4	SCRI_RS_228463	5H	128.2	1.01266e-09	-0.00536485
SCRI_RS_2513	4H	113.4	BOPA2_12_30635	5H	128.2	1.92241e-05	-0.0103758
SCRI_RS_2513	4H	113.4	SCRI_RS_228463	5H	128.2	1.95232e-05	-0.0103758
SCRI_RS_113536	4H	113.4	BOPA1_6553_328	5H	128.2	8.95556e-09	0.0145384
SCRI_RS_142792	4H	113.4	BOPA2_12_30635	5H	128.2	1.63773e-11	0.00555669
SCRI_RS_222936	4H	113.4	BOPA2_12_30635	5H	128.2	8.57502e-08	0.0067889
SCRI_RS_142177	4H	113.4	BOPA2_12_11164	5H	128.2	0.0127015	0.00596879
SCRI_RS_99798	4H	113.4	SCRI_RS_158089	5H	128.2	9.99479e-06	0.0120282
SCRI_RS_99798	4H	113.4	BOPA2_12_30635	5H	128.2	1.38963e-05	0.00898234
SCRI_RS_99798	4H	113.4	SCRI_RS_228463	5H	128.2	1.396e-05	0.00898234
SCRI_RS_198507	4H	113.4	BOPA2_12_30635	5H	128.2	1.10911e-11	-0.000508031
SCRI_RS_216897	4H	113.4	SCRI_RS_158089	5H	128.2	1.6831e-10	-0.0204225
SCRI_RS_149172	4H	113.4	BOPA2_12_30635	5H	128.2	1.62283e-07	-0.0125668
SCRI_RS_216897	4H	113.4	BOPA2_12_11164	5H	128.2	0.00789326	-0.0173686
SCRI_RS_8250	4H	113.4	SCRI_RS_158089	5H	128.2	7.89401e-07	-0.0378559
SCRI_RS_2513	4H	113.4	SCRI_RS_158089	5H	128.2	0.0164024	-0.0460055
SCRI_RS_198507	4H	113.4	SCRI_RS_158089	5H	128.2	2.1737e-09	-0.0235016
SCRI_RS_119390	4H	113.4	BOPA1_6553_328	5H	128.2	0.0251782	-0.0157138
SCRI_RS_119390	4H	113.4	BOPA2_12_30635	5H	128.2	0.00669626	-0.0118983
SCRI_RS_142792	4H	113.4	BOPA2_12_11164	5H	128.2	0.0359308	-0.0110397
SCRI_RS_113536	4H	113.4	BOPA2_12_30635	5H	128.2	0.00125714	-0.0179981
SCRI_RS_222936	4H	113.4	SCRI_RS_158089	5H	128.2	0.00021369	-0.0318447
SCRI_RS_133334	4H	113.4	BOPA2_12_11164	5H	128.2	0.0241	0.0042443
SCRI_RS_111	4H	113.4	BOPA1_6553_328	5H	128.2	0.000372986	-0.00742184
BOPA1_954_1377	4H	113.4	BOPA1_6553_328	5H	128.2	0.000302355	-0.00703721
SCRI_RS_136981	4H	113.4	BOPA1_6553_328	5H	128.2	4.83128e-08	0.0103626
SCRI_RS_188943	4H	113.4	BOPA1_6553_328	5H	128.2	6.35612e-08	0.0100915
SCRI_RS_133334	4H	113.4	BOPA1_6553_328	5H	128.2	1.25042e-08	0.0144892
SCRI_RS_188329	4H	113.4	BOPA1_6553_328	5H	128.2	7.28353e-08	0.00915075
SCRI_RS_145343	4H	113.4	BOPA1_6553_328	5H	128.2	4.45254e-07	0.0164632
SCRI_RS_136981	4H	113.4	BOPA2_12_30635	5H	128.2	1.21707e-05	-0.00466649
SCRI_RS_188943	4H	113.4	BOPA2_12_30635	5H	128.2	1.53657e-05	-0.00477341
SCRI_RS_133334	4H	113.4	BOPA2_12_30635	5H	128.2	5.51078e-06	-0.0005399
SCRI_RS_165088	4H	113.4	BOPA1_6553_328	5H	128.2	0.00829852	-0.0118382
SCRI_RS_188329	4H	113.4	BOPA2_12_30635	5H	128.2	1.56288e-05	-0.00587837
SCRI_RS_145343	4H	113.4	BOPA2_12_30635	5H	128.2	8.05605e-05	0.00143405
SCRI_RS_188943	4H	113.4	SCRI_RS_158089	5H	128.2	9.9711e-05	-0.00312723
SCRI_RS_188329	4H	113.4	SCRI_RS_158089	5H	128.2	0.000106067	-0.00431196
SCRI_RS_142177	4H	113.4	SCRI_RS_214130	5H	128.5	3.78187e-13	0.0309055
BOPA1_4152_573	4H	113.4	BOPA2_12_11252	5H	128.5	0.0220275	0.0111217
BOPA1_1954_1198	4H	113.4	BOPA2_12_11252	5H	128.5	0.0182222	0.0111217
SCRI_RS_157277	4H	113.4	SCRI_RS_214130	5H	128.5	0.000139067	0.0299054
SCRI_RS_142924	4H	113.4	SCRI_RS_214130	5H	128.5	8.24783e-08	0.0166179
BOPA2_12_30476	4H	113.4	SCRI_RS_214130	5H	128.5	4.15913e-11	0.0196738
SCRI_RS_142792	4H	113.4	SCRI_RS_214130	5H	128.5	4.77082e-14	0.0412747
BOPA1_1954_1198	4H	113.4	SCRI_RS_214130	5H	128.5	1.7984e-13	0.0330374
BOPA1_4152_573	4H	113.4	SCRI_RS_214130	5H	128.5	2.08872e-07	0.0246819
BOPA2_12_30146	4H	113.4	SCRI_RS_214130	5H	128.5	0.00596573	0.00983901
SCRI_RS_198507	4H	113.4	SCRI_RS_214130	5H	128.5	5.95277e-14	0.0347253
BOPA1_2297_1250	4H	113.4	SCRI_RS_214130	5H	128.5	4.59872e-14	0.0366677
SCRI_RS_149172	4H	113.4	SCRI_RS_214130	5H	128.5	4.04727e-09	0.0151434
BOPA1_4773_1009	4H	113.4	SCRI_RS_214130	5H	128.5	3.24737e-08	0.0213327
SCRI_RS_119390	4H	113.4	SCRI_RS_214130	5H	128.5	0.000292877	0.0126982
SCRI_RS_113536	4H	113.4	SCRI_RS_214130	5H	128.5	6.10469e-05	0.0129809
SCRI_RS_136981	4H	113.4	SCRI_RS_214130	5H	128.5	3.11428e-07	0.0281624
SCRI_RS_188943	4H	113.4	SCRI_RS_214130	5H	128.5	3.99931e-07	0.0281624
BOPA1_2878_574	4H	113.4	SCRI_RS_214130	5H	128.5	7.51109e-08	0.0291498
SCRI_RS_149609	4H	113.4	SCRI_RS_214130	5H	128.5	0.00332241	0.0186817
SCRI_RS_133334	4H	113.4	SCRI_RS_214130	5H	128.5	2.19602e-07	0.0347528
BOPA1_954_1377	4H	113.4	SCRI_RS_214130	5H	128.5	0.00325097	0.00579932
SCRI_RS_111	4H	113.4	SCRI_RS_214130	5H	128.5	0.00413505	0.00637577
SCRI_RS_188329	4H	113.4	SCRI_RS_214130	5H	128.5	4.27513e-07	0.0270416
SCRI_RS_145343	4H	113.4	SCRI_RS_214130	5H	128.5	3.01054e-06	0.0324068
SCRI_RS_165088	4H	113.4	SCRI_RS_214130	5H	128.5	0.0451427	0.00688729
SCRI_RS_222936	4H	113.4	BOPA2_12_11252	5H	128.5	0.00435358	0.00349593
SCRI_RS_8250	4H	113.4	BOPA2_12_11252	5H	128.5	0.0148266	0.00535307
SCRI_RS_216897	4H	113.4	BOPA2_12_11252	5H	128.5	0.0244156	0.00535307
SCRI_RS_142792	4H	113.4	BOPA2_12_11252	5H	128.5	0.0246211	0.0111217
SCRI_RS_142924	4H	113.4	BOPA2_12_11252	5H	128.5	0.00635582	0.0094068
SCRI_RS_216897	4H	113.4	SCRI_RS_214130	5H	128.5	2.72992e-16	0.0448075
SCRI_RS_8250	4H	113.4	SCRI_RS_214130	5H	128.5	6.1085e-12	0.0257318
SCRI_RS_2513	4H	113.4	SCRI_RS_214130	5H	128.5	3.7702e-07	0.0210263
SCRI_RS_222936	4H	113.4	SCRI_RS_214130	5H	128.5	9.22412e-10	0.0457835
SCRI_RS_99798	4H	113.4	SCRI_RS_214130	5H	128.5	1.30814e-06	0.0178113
SCRI_RS_142177	4H	113.4	SCRI_RS_175672	5H	129.4	1.33786e-09	0.0235134
SCRI_RS_142177	4H	113.4	SCRI_RS_165578	5H	129.4	9.30388e-10	0.0235134
SCRI_RS_142792	4H	113.4	SCRI_RS_175672	5H	129.4	2.85128e-05	0.0236851
SCRI_RS_142177	4H	113.4	SCRI_RS_148120	5H	129.4	0.000615775	-0.00297546
BOPA1_1954_1198	4H	113.4	SCRI_RS_102414	5H	129.4	0.0143757	0.0121379
BOPA1_4152_573	4H	113.4	SCRI_RS_102414	5H	129.4	0.0225564	-0.0010646
BOPA1_1954_1198	4H	113.4	SCRI_RS_175672	5H	129.4	5.19406e-05	0.0300608
BOPA1_2297_1250	4H	113.4	SCRI_RS_102414	5H	129.4	0.0111817	0.0205377
SCRI_RS_142792	4H	113.4	SCRI_RS_165578	5H	129.4	0.000147184	0.0145028
BOPA2_12_30476	4H	113.4	SCRI_RS_148120	5H	129.4	0.00276476	-0.0324242
SCRI_RS_142792	4H	113.4	SCRI_RS_148120	5H	129.4	4.58756e-06	-0.00716137
BOPA1_1954_1198	4H	113.4	SCRI_RS_165578	5H	129.4	0.000150406	0.0181811
BOPA1_1954_1198	4H	113.4	SCRI_RS_148120	5H	129.4	5.47118e-06	-0.00369691
BOPA1_2297_1250	4H	113.4	SCRI_RS_175672	5H	129.4	0.000160155	0.0138477
BOPA1_2297_1250	4H	113.4	SCRI_RS_165578	5H	129.4	6.29725e-05	0.0164148
BOPA1_2297_1250	4H	113.4	SCRI_RS_148120	5H	129.4	2.15639e-06	-0.0102745
BOPA1_4773_1009	4H	113.4	SCRI_RS_148120	5H	129.4	3.65244e-05	-0.0105447
SCRI_RS_113536	4H	113.4	SCRI_RS_148120	5H	129.4	0.00946496	-0.0178797
SCRI_RS_136981	4H	113.4	SCRI_RS_148120	5H	129.4	0.0285887	-0.0365036
SCRI_RS_142792	4H	113.4	SCRI_RS_102414	5H	129.4	0.00994716	0.0142799
SCRI_RS_119390	4H	113.4	SCRI_RS_102414	5H	129.4	0.0422562	0.00160615
SCRI_RS_2513	4H	113.4	SCRI_RS_102414	5H	129.4	0.0147126	-0.00621415
SCRI_RS_216897	4H	113.4	SCRI_RS_102414	5H	129.4	0.00213598	0.0134896
SCRI_RS_8250	4H	113.4	SCRI_RS_102414	5H	129.4	0.0287317	0.00356085
SCRI_RS_216897	4H	113.4	SCRI_RS_175672	5H	129.4	7.47898e-06	0.0171261
SCRI_RS_142924	4H	113.4	SCRI_RS_102414	5H	129.4	0.000161719	-0.00248236
SCRI_RS_8250	4H	113.4	SCRI_RS_175672	5H	129.4	0.00077625	0.00478156
SCRI_RS_216897	4H	113.4	SCRI_RS_165578	5H	129.4	5.03749e-06	0.0210147
SCRI_RS_8250	4H	113.4	SCRI_RS_165578	5H	129.4	0.00045286	0.00867017
SCRI_RS_99798	4H	113.4	SCRI_RS_175672	5H	129.4	0.000117431	0.023437
SCRI_RS_198507	4H	113.4	SCRI_RS_102414	5H	129.4	0.0156221	0.0191511
SCRI_RS_216897	4H	113.4	SCRI_RS_148120	5H	129.4	2.1804e-07	-0.00226187
SCRI_RS_8250	4H	113.4	SCRI_RS_148120	5H	129.4	0.000694095	-0.0245351
SCRI_RS_99798	4H	113.4	SCRI_RS_165578	5H	129.4	0.00276644	0.0210656
SCRI_RS_222936	4H	113.4	SCRI_RS_148120	5H	129.4	2.94862e-06	-0.000841278
SCRI_RS_198507	4H	113.4	SCRI_RS_175672	5H	129.4	0.000177578	0.0115629
SCRI_RS_198507	4H	113.4	SCRI_RS_165578	5H	129.4	7.09374e-05	0.01413
SCRI_RS_149172	4H	113.4	SCRI_RS_148120	5H	129.4	7.35814e-06	-0.0284963
SCRI_RS_198507	4H	113.4	SCRI_RS_148120	5H	129.4	2.16095e-06	-0.00829318
SCRI_RS_149609	4H	113.4	SCRI_RS_148120	5H	129.4	0.0283766	-0.0188966
SCRI_RS_188943	4H	113.4	SCRI_RS_148120	5H	129.4	0.0330356	-0.0365036
SCRI_RS_188329	4H	113.4	SCRI_RS_148120	5H	129.4	0.0345932	-0.0373163
SCRI_RS_142177	4H	113.4	SCRI_RS_196175	5H	129.7	1.16469e-06	0.0004084
BOPA1_1954_1198	4H	113.4	SCRI_RS_140356	5H	129.7	6.11081e-07	0.0061741
BOPA2_12_30476	4H	113.4	SCRI_RS_140356	5H	129.7	0.00211054	-0.0264735
SCRI_RS_142792	4H	113.4	SCRI_RS_196175	5H	129.7	3.10646e-07	0.00430784
BOPA2_12_30476	4H	113.4	SCRI_RS_196175	5H	129.7	0.000168519	-0.017293
BOPA1_1954_1198	4H	113.4	SCRI_RS_196175	5H	129.7	1.72341e-07	-0.00088441
SCRI_RS_142924	4H	113.4	SCRI_RS_196175	5H	129.7	0.0195087	-0.0186586
BOPA1_4152_573	4H	113.4	SCRI_RS_196175	5H	129.7	0.02376	-0.00918825
SCRI_RS_142177	4H	113.4	SCRI_RS_206956	5H	129.7	4.26093e-05	0.00417757
BOPA1_2297_1250	4H	113.4	SCRI_RS_140356	5H	129.7	1.4863e-05	-0.0156017
BOPA1_2297_1250	4H	113.4	SCRI_RS_196175	5H	129.7	8.34043e-08	0.00621985
SCRI_RS_149172	4H	113.4	SCRI_RS_196175	5H	129.7	0.000690349	-0.0151993
BOPA1_4773_1009	4H	113.4	SCRI_RS_196175	5H	129.7	0.00307037	-0.00258463
BOPA1_4773_1009	4H	113.4	SCRI_RS_140356	5H	129.7	0.0379869	-0.0191935
SCRI_RS_149609	4H	113.4	SCRI_RS_196175	5H	129.7	0.0358558	-0.00500996
SCRI_RS_142792	4H	113.4	SCRI_RS_206956	5H	129.7	0.000373009	-0.0175304
SCRI_RS_133334	4H	113.4	SCRI_RS_196175	5H	129.7	0.000454116	-0.00537095
BOPA1_1954_1198	4H	113.4	SCRI_RS_206956	5H	129.7	0.000398135	-0.0138521
SCRI_RS_198507	4H	113.4	SCRI_RS_206956	5H	129.7	0.000134723	-0.017005
BOPA1_2297_1250	4H	113.4	SCRI_RS_206956	5H	129.7	0.000107682	-0.0156184
BOPA1_2878_574	4H	113.4	SCRI_RS_196175	5H	129.7	0.00060695	-0.00871587
SCRI_RS_188329	4H	113.4	SCRI_RS_196175	5H	129.7	0.00654372	-0.0148275
SCRI_RS_136981	4H	113.4	SCRI_RS_196175	5H	129.7	0.00748066	-0.0148275
SCRI_RS_188943	4H	113.4	SCRI_RS_196175	5H	129.7	0.00883503	-0.0149345
SCRI_RS_145343	4H	113.4	SCRI_RS_196175	5H	129.7	0.0201765	-0.00791434
SCRI_RS_133334	4H	113.4	SCRI_RS_206956	5H	129.7	0.0333788	-0.00293066
BOPA1_2878_574	4H	113.4	SCRI_RS_206956	5H	129.7	0.0479136	-0.0107438
SCRI_RS_157277	4H	113.4	SCRI_RS_140356	5H	129.7	0.0480164	0.00477857
SCRI_RS_216897	4H	113.4	SCRI_RS_140356	5H	129.7	3.55937e-07	-0.00293358
SCRI_RS_142177	4H	113.4	SCRI_RS_140356	5H	129.7	9.13287e-09	0.0133106
SCRI_RS_8250	4H	113.4	SCRI_RS_140356	5H	129.7	1.45793e-05	-0.010101
SCRI_RS_216897	4H	113.4	SCRI_RS_196175	5H	129.7	4.06749e-09	0.0114753
SCRI_RS_142792	4H	113.4	SCRI_RS_140356	5H	129.7	8.8265e-07	0.00013989
SCRI_RS_8250	4H	113.4	SCRI_RS_196175	5H	129.7	1.74247e-05	-0.0107979
SCRI_RS_2513	4H	113.4	SCRI_RS_196175	5H	129.7	0.0101983	-0.011614
SCRI_RS_142924	4H	113.4	SCRI_RS_140356	5H	129.7	0.0127513	-0.0078806
SCRI_RS_222936	4H	113.4	SCRI_RS_196175	5H	129.7	0.000322217	0.00744263
SCRI_RS_99798	4H	113.4	SCRI_RS_206956	5H	129.7	0.0089477	0.0147
SCRI_RS_99798	4H	113.4	SCRI_RS_140356	5H	129.7	0.0155888	0.00232987
SCRI_RS_99798	4H	113.4	SCRI_RS_196175	5H	129.7	0.00649126	0.00920057
SCRI_RS_198507	4H	113.4	SCRI_RS_140356	5H	129.7	1.33631e-05	-0.0132511
SCRI_RS_198507	4H	113.4	SCRI_RS_196175	5H	129.7	1.04158e-07	0.00483327
SCRI_RS_216897	4H	113.4	SCRI_RS_206956	5H	129.7	9.0297e-06	-0.0115079
SCRI_RS_8250	4H	113.4	SCRI_RS_206956	5H	129.7	0.0422471	-0.0464843
SCRI_RS_142924	4H	113.4	SCRI_RS_157238	5H	129.8	0.0484614	0.00486919
SCRI_RS_198507	4H	113.4	SCRI_RS_157238	5H	129.8	0.0441568	0.0113069
SCRI_RS_142177	4H	113.4	SCRI_RS_78626	5H	129.9	9.10397e-05	0.002881
SCRI_RS_216897	4H	113.4	SCRI_RS_78626	5H	129.9	0.000150337	-0.0269323
SCRI_RS_142792	4H	113.4	SCRI_RS_78626	5H	129.9	0.000809049	-0.0171755
BOPA1_1954_1198	4H	113.4	SCRI_RS_78626	5H	129.9	0.000667472	-0.0194805
SCRI_RS_198507	4H	113.4	SCRI_RS_78626	5H	129.9	0.00386508	-0.0402238
BOPA1_2297_1250	4H	113.4	SCRI_RS_78626	5H	129.9	0.00351116	-0.0414032
SCRI_RS_133334	4H	113.4	SCRI_RS_78626	5H	129.9	0.0482246	-0.00589216
SCRI_RS_99798	4H	113.4	SCRI_RS_78626	5H	129.9	0.00216012	0.011572
BOPA1_1954_1198	4H	113.4	BOPA1_3412_579	5H	130.3	2.77975e-06	-0.000457442
BOPA1_2297_1250	4H	113.4	BOPA1_3412_579	5H	130.3	3.27855e-05	-0.0206232
SCRI_RS_142177	4H	113.4	BOPA1_3412_579	5H	130.3	1.51024e-06	0.00338857
SCRI_RS_216897	4H	113.4	BOPA1_3412_579	5H	130.3	5.77512e-07	-0.00222244
SCRI_RS_8250	4H	113.4	BOPA1_3412_579	5H	130.3	4.53769e-05	-0.014567
SCRI_RS_142792	4H	113.4	BOPA1_3412_579	5H	130.3	4.21162e-06	0.00489095
BOPA2_12_30476	4H	113.4	BOPA1_3412_579	5H	130.3	0.00191055	-0.0223494
SCRI_RS_198507	4H	113.4	BOPA1_3412_579	5H	130.3	2.64283e-05	-0.0154805
SCRI_RS_142924	4H	113.4	BOPA1_3412_579	5H	130.3	0.0325239	-0.0217568
BOPA1_4773_1009	4H	113.4	BOPA1_3412_579	5H	130.3	0.0321405	-0.00883269
SCRI_RS_133334	4H	113.4	BOPA1_3412_579	5H	130.3	0.0459912	-0.0253866
SCRI_RS_142177	4H	113.4	SCRI_RS_188141	5H	130.7	0.000310222	-0.00667286
SCRI_RS_142924	4H	113.4	SCRI_RS_188141	5H	130.7	0.0111356	-0.0137086
SCRI_RS_142792	4H	113.4	SCRI_RS_188141	5H	130.7	0.000110949	-0.0102883
BOPA1_1954_1198	4H	113.4	SCRI_RS_188141	5H	130.7	0.000125774	-0.00660995
BOPA2_12_30476	4H	113.4	SCRI_RS_188141	5H	130.7	0.0322863	-0.0307177
BOPA1_2297_1250	4H	113.4	SCRI_RS_188141	5H	130.7	3.7626e-05	-0.0128024
BOPA1_2878_574	4H	113.4	SCRI_RS_188141	5H	130.7	0.0439491	-0.0274745
SCRI_RS_2513	4H	113.4	SCRI_RS_188141	5H	130.7	0.0174934	-0.0117203
SCRI_RS_216897	4H	113.4	SCRI_RS_188141	5H	130.7	3.22043e-06	-0.00312075
SCRI_RS_8250	4H	113.4	SCRI_RS_188141	5H	130.7	0.000189114	-0.0167821
SCRI_RS_222936	4H	113.4	SCRI_RS_188141	5H	130.7	0.00225289	-0.00159217
SCRI_RS_198507	4H	113.4	SCRI_RS_188141	5H	130.7	4.74667e-05	-0.0142887
SCRI_RS_142177	4H	113.4	SCRI_RS_161534	5H	130.8	0.000796984	-0.00778791
SCRI_RS_142924	4H	113.4	SCRI_RS_161534	5H	130.8	0.0028965	-0.0170487
BOPA1_1954_1198	4H	113.4	SCRI_RS_161534	5H	130.8	8.3417e-06	-0.00597381
SCRI_RS_142792	4H	113.4	SCRI_RS_161534	5H	130.8	1.69481e-05	-0.00298133
BOPA2_12_30476	4H	113.4	SCRI_RS_161534	5H	130.8	0.0169599	-0.0216125
BOPA1_2297_1250	4H	113.4	SCRI_RS_161534	5H	130.8	1.65295e-05	-0.00736631
SCRI_RS_133334	4H	113.4	SCRI_RS_161534	5H	130.8	0.00742442	-0.0111899
BOPA1_2878_574	4H	113.4	SCRI_RS_161534	5H	130.8	0.00955593	-0.0157058
SCRI_RS_216897	4H	113.4	SCRI_RS_161534	5H	130.8	2.50078e-07	0.00579704
SCRI_RS_8250	4H	113.4	SCRI_RS_161534	5H	130.8	9.61162e-06	-0.00607368
SCRI_RS_2513	4H	113.4	SCRI_RS_161534	5H	130.8	0.0337394	-0.00658858
SCRI_RS_222936	4H	113.4	SCRI_RS_161534	5H	130.8	0.000311808	0.00958491
SCRI_RS_198507	4H	113.4	SCRI_RS_161534	5H	130.8	1.83009e-05	-0.00639349
BOPA1_4152_573	4H	113.4	BOPA2_12_30556	5H	131.2	1.18975e-06	0.0295471
SCRI_RS_142177	4H	113.4	SCRI_RS_157935	5H	131.2	1.56166e-06	0.0171116
BOPA2_12_30476	4H	113.4	BOPA2_12_30556	5H	131.2	9.37764e-07	0.00735471
BOPA1_2297_1250	4H	113.4	BOPA2_12_30556	5H	131.2	5.58937e-11	0.0321377
BOPA1_4773_1009	4H	113.4	BOPA2_12_30556	5H	131.2	3.90824e-06	0.0211885
BOPA1_1954_1198	4H	113.4	BOPA2_12_30556	5H	131.2	1.21727e-10	0.0360024
BOPA1_4152_573	4H	113.4	SCRI_RS_157935	5H	131.2	0.00693317	0.00919901
SCRI_RS_142924	4H	113.4	SCRI_RS_157935	5H	131.2	0.0129932	0.00278126
SCRI_RS_142792	4H	113.4	SCRI_RS_157935	5H	131.2	2.628e-06	0.0209096
BOPA1_1954_1198	4H	113.4	SCRI_RS_157935	5H	131.2	2.89981e-06	0.0244097
BOPA2_12_30476	4H	113.4	SCRI_RS_157935	5H	131.2	0.000799498	0.000480095
BOPA1_2297_1250	4H	113.4	SCRI_RS_157935	5H	131.2	9.63451e-07	0.0155333
BOPA1_4773_1009	4H	113.4	SCRI_RS_157935	5H	131.2	0.00315492	0.0241637
SCRI_RS_149172	4H	113.4	SCRI_RS_157935	5H	131.2	0.0052761	-0.00534399
BOPA1_2878_574	4H	113.4	BOPA2_12_30556	5H	131.2	9.92434e-06	0.0123196
SCRI_RS_133334	4H	113.4	SCRI_RS_157935	5H	131.2	0.00121509	0.00702373
SCRI_RS_136981	4H	113.4	SCRI_RS_157935	5H	131.2	0.00772943	0.00166621
SCRI_RS_145343	4H	113.4	SCRI_RS_157935	5H	131.2	0.0251547	0.00634559
BOPA1_2878_574	4H	113.4	SCRI_RS_157935	5H	131.2	0.00156743	0.00493241
SCRI_RS_2513	4H	113.4	BOPA2_12_30556	5H	131.2	6.61696e-06	0.0254542
SCRI_RS_222936	4H	113.4	BOPA2_12_30556	5H	131.2	1.78678e-07	0.0261973
SCRI_RS_216897	4H	113.4	BOPA2_12_30556	5H	131.2	3.78519e-12	0.0444531
SCRI_RS_8250	4H	113.4	BOPA2_12_30556	5H	131.2	4.12799e-09	0.0279328
SCRI_RS_198507	4H	113.4	BOPA2_12_30556	5H	131.2	7.25586e-11	0.0306514
SCRI_RS_142177	4H	113.4	BOPA2_12_30556	5H	131.2	3.82117e-06	0.0197839
SCRI_RS_2513	4H	113.4	SCRI_RS_157935	5H	131.2	0.000742892	0.0180965
SCRI_RS_149172	4H	113.4	BOPA2_12_30556	5H	131.2	7.60702e-07	0.0174246
SCRI_RS_142792	4H	113.4	BOPA2_12_30556	5H	131.2	2.81288e-10	0.0247023
SCRI_RS_99798	4H	113.4	BOPA2_12_30556	5H	131.2	1.72038e-06	0.0295431
SCRI_RS_216897	4H	113.4	SCRI_RS_157935	5H	131.2	5.68002e-08	0.0266961
[truncated: 340 more rows]
